# Supplementary material for: The prognostic role and metabolic function of GGPS1 in oral squamous cell carcinoma
Source: Front Mol Biosci. 2023 Mar 24;10:1109403. doi: 10.3389/fmolb.2023.1109403 (PMC10081451; doi:10.3389/fmolb.2023.1109403)
Supplement: Supplementary file 1 [file Table2.xlsx]

## Sheet: Sheet 1
ONTOLOGY	ID	Description	GeneRatio	BgRatio	pvalue	p.adjust	qvalue	geneID	Count
BP	GO:0006066	alcohol metabolic process	13/56	364/18670	4.21443e-11	2.26526e-09	2.07949e-09	FDFT1/FDPS/GCH1/MVD/MVK/NFYA/NFYB/NFYC/SP1/SREBF2/SULT2B1/GGPS1/DHDDS	13
BP	GO:0046165	alcohol biosynthetic process	12/56	175/18670	1.22735e-13	1.3194e-11	1.2112e-11	FDFT1/FDPS/GCH1/MVD/MVK/NFYA/NFYB/NFYC/SP1/SREBF2/GGPS1/DHDDS	12
BP	GO:1901617	organic hydroxy compound biosynthetic process	12/56	271/18670	2.17165e-11	1.24508e-09	1.14297e-09	FDFT1/FDPS/GCH1/MVD/MVK/NFYA/NFYB/NFYC/SP1/SREBF2/GGPS1/DHDDS	12
BP	GO:0008203	cholesterol metabolic process	11/56	150/18670	6.78563e-13	5.83564e-11	5.35708e-11	FDFT1/FDPS/MVD/MVK/NFYA/NFYB/NFYC/SP1/SREBF2/SULT2B1/GGPS1	11
BP	GO:1902652	secondary alcohol metabolic process	11/56	155/18670	9.74523e-13	7.61899e-11	6.99418e-11	FDFT1/FDPS/MVD/MVK/NFYA/NFYB/NFYC/SP1/SREBF2/SULT2B1/GGPS1	11
BP	GO:0016125	sterol metabolic process	11/56	166/18670	2.07199e-12	1.45265e-10	1.33352e-10	FDFT1/FDPS/MVD/MVK/NFYA/NFYB/NFYC/SP1/SREBF2/SULT2B1/GGPS1	11
BP	GO:0008202	steroid metabolic process	11/56	331/18670	3.36931e-09	1.52506e-07	1.39999e-07	FDFT1/FDPS/MVD/MVK/NFYA/NFYB/NFYC/SP1/SREBF2/SULT2B1/GGPS1	11
BP	GO:0019216	regulation of lipid metabolic process	11/56	410/18670	3.0718e-08	1.25798e-06	1.15481e-06	FDFT1/FDPS/MVD/MVK/NFYA/NFYB/NFYC/SP1/SREBF2/GGPS1/ZMPSTE24	11
BP	GO:0062012	regulation of small molecule metabolic process	11/56	459/18670	9.66666e-08	3.77879e-06	3.4689e-06	FDFT1/FDPS/MVD/MVK/NFYA/NFYB/NFYC/SP1/SREBF2/GGPS1/ZMPSTE24	11
BP	GO:0045540	regulation of cholesterol biosynthetic process	10/56	50/18670	2.36359e-16	1.01634e-13	9.32995e-14	FDFT1/FDPS/MVD/MVK/NFYA/NFYB/NFYC/SP1/SREBF2/GGPS1	10
BP	GO:0106118	regulation of sterol biosynthetic process	10/56	50/18670	2.36359e-16	1.01634e-13	9.32995e-14	FDFT1/FDPS/MVD/MVK/NFYA/NFYB/NFYC/SP1/SREBF2/GGPS1	10
BP	GO:0090181	regulation of cholesterol metabolic process	10/56	63/18670	2.85608e-15	8.18742e-13	7.51599e-13	FDFT1/FDPS/MVD/MVK/NFYA/NFYB/NFYC/SP1/SREBF2/GGPS1	10
BP	GO:0006695	cholesterol biosynthetic process	10/56	75/18670	1.80312e-14	3.56326e-12	3.27105e-12	FDFT1/FDPS/MVD/MVK/NFYA/NFYB/NFYC/SP1/SREBF2/GGPS1	10
BP	GO:1902653	secondary alcohol biosynthetic process	10/56	76/18670	2.07166e-14	3.56326e-12	3.27105e-12	FDFT1/FDPS/MVD/MVK/NFYA/NFYB/NFYC/SP1/SREBF2/GGPS1	10
BP	GO:0016126	sterol biosynthetic process	10/56	81/18670	4.03121e-14	4.95263e-12	4.54648e-12	FDFT1/FDPS/MVD/MVK/NFYA/NFYB/NFYC/SP1/SREBF2/GGPS1	10
BP	GO:1902930	regulation of alcohol biosynthetic process	10/56	81/18670	4.03121e-14	4.95263e-12	4.54648e-12	FDFT1/FDPS/MVD/MVK/NFYA/NFYB/NFYC/SP1/SREBF2/GGPS1	10
BP	GO:0050810	regulation of steroid biosynthetic process	10/56	95/18670	2.1014e-13	2.00801e-11	1.84334e-11	FDFT1/FDPS/MVD/MVK/NFYA/NFYB/NFYC/SP1/SREBF2/GGPS1	10
BP	GO:0019218	regulation of steroid metabolic process	10/56	124/18670	3.17904e-12	1.95284e-10	1.79269e-10	FDFT1/FDPS/MVD/MVK/NFYA/NFYB/NFYC/SP1/SREBF2/GGPS1	10
BP	GO:0006694	steroid biosynthetic process	10/56	196/18670	3.02414e-10	1.52986e-08	1.4044e-08	FDFT1/FDPS/MVD/MVK/NFYA/NFYB/NFYC/SP1/SREBF2/GGPS1	10
BP	GO:0046890	regulation of lipid biosynthetic process	10/56	198/18670	3.34022e-10	1.59588e-08	1.46501e-08	FDFT1/FDPS/MVD/MVK/NFYA/NFYB/NFYC/SP1/SREBF2/GGPS1	10
BP	GO:0008544	epidermis development	10/56	464/18670	1.04375e-06	3.73272e-05	3.42661e-05	EVPL/KRT16/SPRR2A/SULT2B1/TGM1/SCEL/ZMPSTE24/CNFN/KRT78/KRT6C	10
BP	GO:0009913	epidermal cell differentiation	9/56	358/18670	1.08509e-06	3.73272e-05	3.42661e-05	EVPL/KRT16/SPRR2A/SULT2B1/TGM1/SCEL/CNFN/KRT78/KRT6C	9
BP	GO:0043588	skin development	9/56	419/18670	3.94672e-06	0.00012571	0.000115401	EVPL/KRT16/SPRR2A/TGM1/SCEL/ZMPSTE24/CNFN/KRT78/KRT6C	9
BP	GO:0006644	phospholipid metabolic process	9/56	430/18670	4.87019e-06	0.000144426	0.000132582	FDFT1/FDPS/MVD/MVK/PIGC/GNPAT/GGPS1/GDPD3/DHDDS	9
KEGG	hsa00900	Terpenoid backbone biosynthesis	9/30	22/8076	1.72171e-17	6.19814e-16	5.6182e-16	FDPS/FNTB/MVD/MVK/GGPS1/ZMPSTE24/PDSS1/PDSS2/DHDDS	9
BP	GO:0006720	isoprenoid metabolic process	8/56	139/18670	8.10161e-09	3.48369e-07	3.198e-07	FDFT1/FDPS/MVD/MVK/GGPS1/PDSS1/PDSS2/DHDDS	8
BP	GO:0030216	keratinocyte differentiation	8/56	305/18670	3.32739e-06	0.00011006	0.000101034	EVPL/KRT16/SPRR2A/TGM1/SCEL/CNFN/KRT78/KRT6C	8
MF	GO:0016765	transferase activity, transferring alkyl or aryl (other than methyl) groups	8/53	58/17697	6.36785e-12	1.01249e-09	9.45123e-10	FDFT1/FDPS/FNTB/HMBS/GGPS1/PDSS1/PDSS2/DHDDS	8
BP	GO:0008299	isoprenoid biosynthetic process	7/56	29/18670	2.19587e-12	1.45265e-10	1.33352e-10	FDPS/MVD/MVK/GGPS1/PDSS1/PDSS2/DHDDS	7
BP	GO:0031424	keratinization	7/56	224/18670	4.58621e-06	0.000140862	0.00012931	EVPL/KRT16/SPRR2A/TGM1/CNFN/KRT78/KRT6C	7
BP	GO:0008654	phospholipid biosynthetic process	7/56	260/18670	1.21406e-05	0.00034803	0.000319489	FDPS/MVD/MVK/PIGC/GNPAT/GGPS1/DHDDS	7
BP	GO:0070268	cornification	6/56	112/18670	1.03584e-06	3.73272e-05	3.42661e-05	EVPL/KRT16/SPRR2A/TGM1/KRT78/KRT6C	6
CC	GO:0001533	cornified envelope	5/59	65/19717	1.45272e-06	0.000180137	0.00016668	EVPL/SPRR2A/TGM1/SCEL/CNFN	5
MF	GO:0004659	prenyltransferase activity	5/53	15/17697	5.82758e-10	4.63293e-08	4.32468e-08	FDFT1/FDPS/FNTB/GGPS1/DHDDS	5
BP	GO:0045104	intermediate filament cytoskeleton organization	3/56	50/18670	0.000453343	0.0125766	0.0115452	EVPL/KRT16/KRT6C	3
BP	GO:0045103	intermediate filament-based process	3/56	51/18670	0.000480656	0.0129176	0.0118583	EVPL/KRT16/KRT6C	3
BP	GO:0018149	peptide cross-linking	3/56	60/18670	0.000774892	0.0201942	0.0185381	EVPL/SPRR2A/TGM1	3
BP	GO:0042303	molting cycle	3/56	112/18670	0.00462396	0.0946811	0.0869166	KRT16/SNRPE/ZMPSTE24	3
BP	GO:0042633	hair cycle	3/56	112/18670	0.00462396	0.0946811	0.0869166	KRT16/SNRPE/ZMPSTE24	3
KEGG	hsa04612	Antigen processing and presentation	3/30	78/8076	0.00291683	0.052503	0.0475905	NFYA/NFYB/NFYC	3
BP	GO:0016114	terpenoid biosynthetic process	2/56	16/18670	0.00103216	0.0261075	0.0239665	FDPS/GGPS1	2
BP	GO:0006744	ubiquinone biosynthetic process	2/56	17/18670	0.00116753	0.0278909	0.0256037	PDSS1/PDSS2	2
BP	GO:1901663	quinone biosynthetic process	2/56	17/18670	0.00116753	0.0278909	0.0256037	PDSS1/PDSS2	2
BP	GO:0006743	ubiquinone metabolic process	2/56	18/18670	0.00131094	0.0304706	0.0279718	PDSS1/PDSS2	2
BP	GO:0006488	dolichol-linked oligosaccharide biosynthetic process	2/56	19/18670	0.00146236	0.0330954	0.0303814	MVD/DHDDS	2
BP	GO:0006490	oligosaccharide-lipid intermediate biosynthetic process	2/56	20/18670	0.00162172	0.0357609	0.0328283	MVD/DHDDS	2
BP	GO:1901661	quinone metabolic process	2/56	32/18670	0.00413706	0.0889467	0.0816524	PDSS1/PDSS2	2
