# Supplementary material for: The prognostic role and metabolic function of GGPS1 in oral squamous cell carcinoma
Source: Front Mol Biosci. 2023 Mar 24;10:1109403. doi: 10.3389/fmolb.2023.1109403 (PMC10081451; doi:10.3389/fmolb.2023.1109403)
Supplement: Supplementary file 2 [file Table3.xlsx]

## Sheet: Raw
gene_name	gene_id	gene_biotype	baseMean	log2FoldChange	ABSLogFC	lfcSE	stat	pvalue	padj
TSPAN6	ENSG00000000003	protein_coding	1804.56	0.221304	0.221304	0.0800727	2.76379	0.00571337	0.0291981
TNMD	ENSG00000000005	protein_coding	1.21537	0.15268	0.15268	0.331123	0.461098	0.644729	0.784744
DPM1	ENSG00000000419	protein_coding	2027.4	0.113208	0.113208	0.0547585	2.0674	0.0386962	0.119776
SCYL3	ENSG00000000457	protein_coding	554.389	0.150466	0.150466	0.05531	2.72042	0.00651999	0.0323131
C1orf112	ENSG00000000460	protein_coding	483.605	0.365987	0.365987	0.0679286	5.38782	7.1319e-08	3.3542e-06
FGR	ENSG00000000938	protein_coding	481.669	-0.331744	0.331744	0.120077	-2.76277	0.00573139	0.0292632
CFH	ENSG00000000971	protein_coding	3951.21	-0.0825468	0.0825468	0.122683	-0.672845	0.501046	0.677026
FUCA2	ENSG00000001036	protein_coding	2688.2	0.035004	0.035004	0.0629065	0.556445	0.577907	0.737196
GCLC	ENSG00000001084	protein_coding	4813.07	0.437189	0.437189	0.124585	3.50915	0.000449549	0.00411271
NFYA	ENSG00000001167	protein_coding	1573.49	0.19883	0.19883	0.0477937	4.16018	3.17997e-05	0.000506153
STPG1	ENSG00000001460	protein_coding	870.51	0.204004	0.204004	0.0685485	2.97606	0.00291982	0.0175063
NIPAL3	ENSG00000001461	protein_coding	2083.73	0.119056	0.119056	0.0615179	1.93531	0.0529526	0.149558
LAS1L	ENSG00000001497	protein_coding	2749.77	-0.1576	0.1576	0.0579232	-2.72084	0.00651165	0.0322939
ENPP4	ENSG00000001561	protein_coding	173.043	0.184357	0.184357	0.162131	1.13708	0.255503	0.443824
SEMA3F	ENSG00000001617	protein_coding	5682.34	-0.40361	0.40361	0.0697422	-5.78718	7.15785e-09	5.02043e-07
CFTR	ENSG00000001626	protein_coding	28.9288	0.255266	0.255266	0.285903	0.892841	0.371942	0.564732
ANKIB1	ENSG00000001629	protein_coding	2857.99	0.1512	0.1512	0.0687734	2.19853	0.0279116	0.0948062
CYP51A1	ENSG00000001630	protein_coding	347.159	-0.203131	0.203131	0.117822	-1.72406	0.0846973	0.208688
KRIT1	ENSG00000001631	protein_coding	1358.14	0.208936	0.208936	0.0669937	3.11874	0.00181625	0.0121714
RAD52	ENSG00000002016	protein_coding	272.392	0.158465	0.158465	0.0837105	1.89301	0.0583568	0.160011
MYH16	ENSG00000002079	transcribed_unitary_pseudogene	66.1432	0.650369	0.650369	0.165833	3.92183	8.7879e-05	0.00112878
BAD	ENSG00000002330	protein_coding	2156.89	-0.254057	0.254057	0.0819986	-3.09831	0.00194629	0.0128233
LAP3	ENSG00000002549	protein_coding	7966.82	-0.11454	0.11454	0.108425	-1.0564	0.290787	0.483014
CD99	ENSG00000002586	protein_coding	10392.5	-0.0480772	0.0480772	0.076387	-0.629389	0.529094	0.699883
HS3ST1	ENSG00000002587	protein_coding	712.65	-0.269449	0.269449	0.132924	-2.0271	0.0426522	0.12838
AOC1	ENSG00000002726	protein_coding	338.551	-0.645508	0.645508	0.176946	-3.64806	0.000264231	0.00271407
WNT16	ENSG00000002745	protein_coding	28.8335	0.776194	0.776194	0.215016	3.60993	0.00030628	0.00303944
HECW1	ENSG00000002746	protein_coding	140.519	0.242625	0.242625	0.145416	1.66848	0.0952201	0.226831
MAD1L1	ENSG00000002822	protein_coding	2491.41	-0.104692	0.104692	0.0809062	-1.29399	0.195668	0.370666
LASP1	ENSG00000002834	protein_coding	13751.5	0.0235907	0.0235907	0.056038	0.420977	0.673772	0.804865
SNX11	ENSG00000002919	protein_coding	1575.75	-0.088411	0.088411	0.0445737	-1.98348	0.047314	0.138062
TMEM176A	ENSG00000002933	protein_coding	1049.58	-0.122589	0.122589	0.129398	-0.947378	0.343446	0.536964
M6PR	ENSG00000003056	protein_coding	3863.16	0.136937	0.136937	0.0720529	1.90051	0.0573664	0.158113
KLHL13	ENSG00000003096	protein_coding	553.524	0.435535	0.435535	0.107565	4.04905	5.1427e-05	0.000740232
CYP26B1	ENSG00000003137	protein_coding	1831.55	0.0398844	0.0398844	0.151242	0.263713	0.792001	0.883718
ICA1	ENSG00000003147	protein_coding	200.128	0.269128	0.269128	0.154663	1.7401	0.081842	0.203675
DBNDD1	ENSG00000003249	protein_coding	570.458	-0.199714	0.199714	0.151568	-1.31765	0.187621	0.360521
ALS2	ENSG00000003393	protein_coding	1201.75	0.302928	0.302928	0.0545136	5.55693	2.74555e-08	1.51429e-06
CASP10	ENSG00000003400	protein_coding	1111.63	-0.211946	0.211946	0.0962095	-2.20297	0.027597	0.0940623
CFLAR	ENSG00000003402	protein_coding	5387.38	-0.253969	0.253969	0.0615063	-4.12915	3.64113e-05	0.000563299
TFPI	ENSG00000003436	protein_coding	739.619	0.230082	0.230082	0.119001	1.93345	0.0531807	0.149999
NDUFAF7	ENSG00000003509	protein_coding	463.035	0.105956	0.105956	0.0488508	2.16898	0.0300843	0.100021
RBM5	ENSG00000003756	protein_coding	2426.39	-0.111037	0.111037	0.0530361	-2.09362	0.036294	0.114477
MTMR7	ENSG00000003987	protein_coding	48.8966	0.153865	0.153865	0.100696	1.52801	0.12651	0.275617
SLC7A2	ENSG00000003989	protein_coding	672.535	0.42545	0.42545	0.189511	2.24499	0.0247686	0.086862
ARF5	ENSG00000004059	protein_coding	8436.21	-0.22222	0.22222	0.0624688	-3.55729	0.000374697	0.00355849
SARM1	ENSG00000004139	protein_coding	112.856	0.350067	0.350067	0.125123	2.79778	0.00514553	0.0269701
POLDIP2	ENSG00000004142	protein_coding	6577.08	-0.113318	0.113318	0.0456482	-2.48242	0.0130495	0.0540787
PLXND1	ENSG00000004399	protein_coding	4068.5	-0.0554824	0.0554824	0.0908707	-0.610564	0.541488	0.709491
AK2	ENSG00000004455	protein_coding	6861.62	-0.0119219	0.0119219	0.0497122	-0.239818	0.810472	0.894919
CD38	ENSG00000004468	protein_coding	924.098	-0.0979096	0.0979096	0.164705	-0.594456	0.552207	0.718134
FKBP4	ENSG00000004478	protein_coding	11728.8	-0.00728098	0.00728098	0.0766235	-0.0950228	0.924297	0.960313
KDM1A	ENSG00000004487	protein_coding	6302.63	-0.0662561	0.0662561	0.0477364	-1.38796	0.16515	0.331192
RBM6	ENSG00000004534	protein_coding	2081.43	-0.0403661	0.0403661	0.0655165	-0.616121	0.537814	0.706795
CAMKK1	ENSG00000004660	protein_coding	849.012	0.11894	0.11894	0.090126	1.31971	0.186933	0.359618
RECQL	ENSG00000004700	protein_coding	1661.33	0.169407	0.169407	0.0867885	1.95196	0.0509434	0.145499
VPS50	ENSG00000004766	protein_coding	1074.4	0.146065	0.146065	0.0599173	2.43778	0.0147779	0.0593496
HSPB6	ENSG00000004776	protein_coding	880.775	-0.39275	0.39275	0.252211	-1.55722	0.119417	0.264435
ARHGAP33	ENSG00000004777	protein_coding	286.638	0.025223	0.025223	0.112923	0.223365	0.823251	0.902623
NDUFAB1	ENSG00000004779	protein_coding	2650.56	-0.200907	0.200907	0.0710027	-2.82957	0.00466101	0.0250546
PDK4	ENSG00000004799	protein_coding	550.986	-0.276805	0.276805	0.207924	-1.33128	0.183096	0.354771
SLC22A16	ENSG00000004809	protein_coding	6.55999	0.211698	0.211698	0.169191	1.25124	0.210849	0.390497
ZMYND10	ENSG00000004838	protein_coding	21.1068	0.316352	0.316352	0.143123	2.21036	0.0270804	0.0927795
ABCB5	ENSG00000004846	protein_coding	12.4983	0.499406	0.499406	0.254493	1.96236	0.049721	0.142965
ARX	ENSG00000004848	protein_coding	12.1918	-0.13566	0.13566	0.242269	-0.559955	0.57551	0.735747
SLC25A13	ENSG00000004864	protein_coding	1725.15	-0.00264244	0.00264244	0.0575447	-0.0459198	0.963374	0.980724
ST7	ENSG00000004866	protein_coding	1111.63	0.0137214	0.0137214	0.0377748	0.363243	0.716423	0.834402
CDC27	ENSG00000004897	protein_coding	3689.83	0.105441	0.105441	0.0449923	2.34353	0.0191022	0.0714257
SLC4A1	ENSG00000004939	protein_coding	5.07711	0.270682	0.270682	0.247535	1.09351	0.274171	0.464964
CALCR	ENSG00000004948	protein_coding	7.29432	-0.292887	0.292887	0.176116	-1.66303	0.0963062	0.228506
HCCS	ENSG00000004961	protein_coding	1598.38	-0.11402	0.11402	0.0538372	-2.11786	0.034187	0.10972
DVL2	ENSG00000004975	protein_coding	2004.57	0.147649	0.147649	0.0562099	2.62674	0.00862066	0.0395126
PRSS22	ENSG00000005001	protein_coding	2698.89	-0.81176	0.81176	0.15271	-5.3157	1.06247e-07	4.63187e-06
UPF1	ENSG00000005007	protein_coding	7220.57	-0.0132697	0.0132697	0.0444167	-0.298756	0.765126	0.866912
SKAP2	ENSG00000005020	protein_coding	1599.26	0.0520171	0.0520171	0.0684052	0.760427	0.447	0.63277
SLC25A5	ENSG00000005022	protein_coding	22653.9	-0.120547	0.120547	0.0604604	-1.99382	0.0461722	0.135731
MCUB	ENSG00000005059	protein_coding	1676.12	-0.136649	0.136649	0.078577	-1.73904	0.0820278	0.203988
HOXA11	ENSG00000005073	protein_coding	60.5763	0.73057	0.73057	0.190172	3.84162	0.000122225	0.00148209
POLR2J	ENSG00000005075	protein_coding	1828.73	-0.181213	0.181213	0.0820428	-2.20876	0.0271912	0.0930363
DHX33	ENSG00000005100	protein_coding	1581.72	0.182031	0.182031	0.0552934	3.29209	0.000994446	0.00765972
MEOX1	ENSG00000005102	protein_coding	280.553	-0.318163	0.318163	0.163564	-1.94519	0.0517522	0.147121
THSD7A	ENSG00000005108	protein_coding	89.8599	-0.224788	0.224788	0.153812	-1.46144	0.143894	0.301225
LIG3	ENSG00000005156	protein_coding	1413.03	0.0204004	0.0204004	0.0536684	0.380119	0.703857	0.826014
RPAP3	ENSG00000005175	protein_coding	1453.99	0.0909281	0.0909281	0.0386359	2.35346	0.0185995	0.0700889
ACSM3	ENSG00000005187	protein_coding	50.8164	0.325659	0.325659	0.126095	2.58265	0.00980458	0.0434457
REXO5	ENSG00000005189	protein_coding	196.539	0.155598	0.155598	0.0929203	1.67454	0.0940253	0.224927
CIAPIN1	ENSG00000005194	protein_coding	3134.46	-0.0829681	0.0829681	0.0505741	-1.64053	0.100896	0.236082
SPPL2B	ENSG00000005206	protein_coding	1521.58	-0.132389	0.132389	0.0701239	-1.88793	0.0590356	0.161325
FAM214B	ENSG00000005238	protein_coding	2732.2	-0.413064	0.413064	0.100569	-4.10725	4.00392e-05	0.000607547
COPZ2	ENSG00000005243	protein_coding	1606.22	-0.0489013	0.0489013	0.0964034	-0.507257	0.611975	0.760986
PRKAR2B	ENSG00000005249	protein_coding	209.284	0.400684	0.400684	0.134702	2.9746	0.00293369	0.0175732
MSL3	ENSG00000005302	protein_coding	1382.12	-0.111941	0.111941	0.0457918	-2.44457	0.0145024	0.0585395
CREBBP	ENSG00000005339	protein_coding	5399.57	-0.0512099	0.0512099	0.0669743	-0.76462	0.444498	0.630872
TSPOAP1	ENSG00000005379	protein_coding	216.377	0.0996029	0.0996029	0.164303	0.606216	0.544371	0.711908
MPO	ENSG00000005381	protein_coding	13.8727	-0.563116	0.563116	0.160485	-3.50884	0.000450065	0.0041164
PON1	ENSG00000005421	protein_coding	2.20773	0.562231	0.562231	0.342359	1.64223	0.100543	0.23552
GCFC2	ENSG00000005436	protein_coding	782.327	0.123593	0.123593	0.0490602	2.51921	0.011762	0.0500948
WDR54	ENSG00000005448	protein_coding	1139.82	-0.0835208	0.0835208	0.0968053	-0.862771	0.388263	0.579886
CROT	ENSG00000005469	protein_coding	1239.4	-0.00250484	0.00250484	0.0772356	-0.0324312	0.974128	0.986129
ABCB4	ENSG00000005471	protein_coding	48.2155	-0.166409	0.166409	0.128968	-1.29032	0.19694	0.372319
KMT2E	ENSG00000005483	protein_coding	3063.81	0.0878051	0.0878051	0.0740857	1.18518	0.235945	0.421235
RHBDD2	ENSG00000005486	protein_coding	4695.56	-0.000280999	0.000280999	0.0679613	-0.0041347	0.996701	0.998017
SOX8	ENSG00000005513	protein_coding	33.1771	0.342751	0.342751	0.153681	2.23028	0.0257287	0.0892064
IBTK	ENSG00000005700	protein_coding	2315.57	0.00252941	0.00252941	0.0479109	0.052794	0.957896	0.977621
ZNF195	ENSG00000005801	protein_coding	587.651	0.262782	0.262782	0.0570448	4.6066	4.09314e-06	9.62523e-05
MYCBP2	ENSG00000005810	protein_coding	5530.76	-0.274525	0.274525	0.0937876	-2.92709	0.00342151	0.0197667
FBXL3	ENSG00000005812	protein_coding	2434.83	0.0618516	0.0618516	0.0622618	0.993411	0.32051	0.513724
ITGAL	ENSG00000005844	protein_coding	871.939	-0.502348	0.502348	0.150737	-3.3326	0.000860374	0.00684725
PDK2	ENSG00000005882	protein_coding	1117.41	-0.116442	0.116442	0.0744198	-1.56467	0.11766	0.26193
ITGA3	ENSG00000005884	protein_coding	35113.8	0.0669103	0.0669103	0.114251	0.585642	0.558116	0.722764
ZFX	ENSG00000005889	protein_coding	1380.76	0.0357629	0.0357629	0.0664598	0.538113	0.590499	0.745886
LAMP2	ENSG00000005893	protein_coding	13346.8	0.0465241	0.0465241	0.0596702	0.779686	0.435576	0.622529
ITGA2B	ENSG00000005961	protein_coding	51.6134	-0.119291	0.119291	0.130624	-0.913234	0.36112	0.553918
ASB4	ENSG00000005981	protein_coding	9.45177	0.31563	0.31563	0.237798	1.32731	0.184408	0.356268
GDE1	ENSG00000006007	protein_coding	3603.34	0.00532745	0.00532745	0.0443284	0.120182	0.904339	0.948806
REX1BD	ENSG00000006015	protein_coding	1182.05	-0.40985	0.40985	0.102606	-3.9944	6.48592e-05	0.000888933
CRLF1	ENSG00000006016	protein_coding	546.095	0.0875089	0.0875089	0.171589	0.509991	0.610057	0.759536
OSBPL7	ENSG00000006025	protein_coding	291.474	0.0316333	0.0316333	0.0961612	0.328961	0.742186	0.852246
TMEM98	ENSG00000006042	protein_coding	1035.03	0.198302	0.198302	0.11407	1.73841	0.082138	0.20422
YBX2	ENSG00000006047	protein_coding	144.294	0.18174	0.18174	0.27078	0.67117	0.502112	0.677787
KRT33A	ENSG00000006059	protein_coding	11.8478	0.0638854	0.0638854	0.22858	0.279488	0.77987	0.876415
MAP3K14	ENSG00000006062	protein_coding	992.987	0.0733787	0.0733787	0.0911504	0.805028	0.420803	0.609292
ABCC8	ENSG00000006071	protein_coding	3.92867	0.214027	0.214027	0.289833	0.73845	0.460241	0.643796
CACNG3	ENSG00000006116	protein_coding	0.599372	-0.0456385	0.0456385	0.420921	-0.108425	0.913658	0.954073
TMEM132A	ENSG00000006118	protein_coding	7435.05	-0.168382	0.168382	0.0918596	-1.83304	0.0667973	0.175602
AP2B1	ENSG00000006125	protein_coding	9630.62	0.181201	0.181201	0.0708378	2.55797	0.0105284	0.0459397
TAC1	ENSG00000006128	protein_coding	1.4894	0.183793	0.183793	0.324165	0.566975	0.570731	0.731848
ZNF263	ENSG00000006194	protein_coding	1412.8	-0.00537562	0.00537562	0.0413802	-0.129908	0.896639	0.943855
CX3CL1	ENSG00000006210	protein_coding	2727.73	0.123029	0.123029	0.171242	0.718448	0.472481	0.65384
SPATA20	ENSG00000006282	protein_coding	1966.78	0.0575225	0.0575225	0.0834085	0.689648	0.490416	0.668168
CACNA1G	ENSG00000006283	protein_coding	69.4456	-0.0645029	0.0645029	0.148332	-0.434854	0.663668	0.798159
TNFRSF12A	ENSG00000006327	protein_coding	6214.9	0.104854	0.104854	0.100772	1.04051	0.298102	0.490372
DLX6	ENSG00000006377	protein_coding	115.673	0.450621	0.450621	0.184719	2.43949	0.0147081	0.0591474
MAP3K9	ENSG00000006432	protein_coding	1674.2	-0.413843	0.413843	0.104385	-3.96459	7.35226e-05	0.000984322
RALA	ENSG00000006451	protein_coding	5408.77	-0.175495	0.175495	0.0484755	-3.62028	0.000294286	0.00295113
BAIAP2L1	ENSG00000006453	protein_coding	3925.3	-0.0513823	0.0513823	0.0676264	-0.759796	0.447377	0.633156
KDM7A	ENSG00000006459	protein_coding	2534.72	-0.208626	0.208626	0.0963066	-2.16627	0.0302907	0.100523
ETV1	ENSG00000006468	protein_coding	332.885	0.328411	0.328411	0.15002	2.18912	0.0285882	0.0963939
AGK	ENSG00000006530	protein_coding	1228.03	0.15868	0.15868	0.0501668	3.16304	0.00156128	0.0108602
ALDH3B1	ENSG00000006534	protein_coding	548.541	0.0692052	0.0692052	0.106143	0.651997	0.514403	0.688354
TTC22	ENSG00000006555	protein_coding	2802.22	-0.644765	0.644765	0.105001	-6.14058	8.22197e-10	7.96e-08
PHTF2	ENSG00000006576	protein_coding	1499.94	0.281601	0.281601	0.061753	4.56011	5.11259e-06	0.000115309
CCL26	ENSG00000006606	protein_coding	106.564	0.816627	0.816627	0.208679	3.91333	9.10329e-05	0.0011611
FARP2	ENSG00000006607	protein_coding	2095.64	-0.141464	0.141464	0.070848	-1.99672	0.0458555	0.135062
USH1C	ENSG00000006611	protein_coding	15.9468	1.9243	1.9243	0.332972	5.77916	7.50743e-09	5.23535e-07
GGCT	ENSG00000006625	protein_coding	2642.75	-0.112089	0.112089	0.0732665	-1.52988	0.126046	0.274975
DBF4	ENSG00000006634	protein_coding	856.202	0.271151	0.271151	0.0687239	3.94552	7.96285e-05	0.00104606
TBXA2R	ENSG00000006638	protein_coding	89.1949	0.114846	0.114846	0.101846	1.12764	0.259471	0.448152
IFRD1	ENSG00000006652	protein_coding	1561.33	0.294501	0.294501	0.0708821	4.15479	3.25582e-05	0.000515522
LGALS14	ENSG00000006659	protein_coding	0.257887	-0.367884	0.367884	0.48452	-0.759276	0.447687
COX10	ENSG00000006695	protein_coding	977.705	0.0605704	0.0605704	0.0479088	1.26428	0.206128	0.38436
GTF2IRD1	ENSG00000006704	protein_coding	2538.43	-0.169167	0.169167	0.0624264	-2.70986	0.00673111	0.0330796
PAF1	ENSG00000006712	protein_coding	4067.7	-0.295053	0.295053	0.0544305	-5.42072	5.93583e-08	2.88486e-06
VPS41	ENSG00000006715	protein_coding	2498.99	0.0941548	0.0941548	0.0472872	1.99113	0.0464666	0.136322
ARHGAP44	ENSG00000006740	protein_coding	140.055	0.525437	0.525437	0.114561	4.58651	4.50721e-06	0.000104597
ELAC2	ENSG00000006744	protein_coding	4500.85	-0.125902	0.125902	0.0515269	-2.44342	0.0145488	0.0586496
SCIN	ENSG00000006747	protein_coding	215.818	-0.527663	0.527663	0.162528	-3.2466	0.00116792	0.00870846
ARSD	ENSG00000006756	protein_coding	1574.45	-0.0328758	0.0328758	0.0894766	-0.367424	0.713303	0.832377
PNPLA4	ENSG00000006757	protein_coding	902.247	-0.164227	0.164227	0.0791694	-2.07437	0.0380449	0.118369
MYH13	ENSG00000006788	protein_coding	8.66714	-0.387305	0.387305	0.190999	-2.02779	0.0425819	0.128232
ADIPOR2	ENSG00000006831	protein_coding	6002.79	-0.0112887	0.0112887	0.0646172	-0.174701	0.861314	0.924313
CDKL3	ENSG00000006837	protein_coding	25.2946	0.194802	0.194802	0.081058	2.40324	0.0162507	0.0636219
UPP2	ENSG00000007001	protein_coding	1.79243	0.196593	0.196593	0.199343	0.986206	0.324032	0.517366
PRSS21	ENSG00000007038	protein_coding	392.643	0.717295	0.717295	0.287003	2.49926	0.0124452	0.0522224
MARK4	ENSG00000007047	protein_coding	2925.17	-0.180566	0.180566	0.0581395	-3.10574	0.001898	0.0125712
PROM1	ENSG00000007062	protein_coding	78.5275	0.272403	0.272403	0.279772	0.973661	0.330225	0.523678
CCDC124	ENSG00000007080	protein_coding	3931.01	-0.384612	0.384612	0.0699248	-5.50037	3.78997e-08	1.97188e-06
CEACAM21	ENSG00000007129	protein_coding	65.3618	-0.894964	0.894964	0.142877	-6.26387	3.75536e-10	4.02067e-08
PAFAH1B1	ENSG00000007168	protein_coding	8690.46	-0.1221	0.1221	0.0465432	-2.62337	0.00870643	0.0398055
NOS2	ENSG00000007171	protein_coding	88.3022	0.0742833	0.0742833	0.211034	0.351997	0.72484	0.840701
DNAH9	ENSG00000007174	protein_coding	40.6108	-0.0697672	0.0697672	0.150741	-0.46283	0.643486	0.783914
KIAA0100	ENSG00000007202	protein_coding	8715.6	-0.0969649	0.0969649	0.0552745	-1.75424	0.079389	0.199167
SLC13A2	ENSG00000007216	protein_coding	11.297	-0.0101492	0.0101492	0.267201	-0.0379835	0.969701	0.984247
GAS7	ENSG00000007237	protein_coding	1479.53	-0.588463	0.588463	0.131314	-4.48135	7.41728e-06	0.000153673
TRAPPC6A	ENSG00000007255	protein_coding	603.991	0.115939	0.115939	0.115454	1.0042	0.315283	0.508504
MATK	ENSG00000007264	protein_coding	215.446	-0.457018	0.457018	0.146572	-3.11804	0.00182057	0.0121914
CEACAM7	ENSG00000007306	protein_coding	306.096	-1.08573	1.08573	0.312878	-3.47013	0.000520205	0.00463221
CD79B	ENSG00000007312	protein_coding	156.852	-0.61975	0.61975	0.15099	-4.10458	4.05042e-05	0.00061358
SCN4A	ENSG00000007314	protein_coding	153.267	0.0832196	0.0832196	0.295859	0.281281	0.778495	0.875545
ST7L	ENSG00000007341	protein_coding	405.581	0.116235	0.116235	0.052842	2.19967	0.0278302	0.0946624
TKTL1	ENSG00000007350	protein_coding	22.8847	-0.0671122	0.0671122	0.34929	-0.192139	0.847634	0.916254
PAX6	ENSG00000007372	protein_coding	196.857	0.778461	0.778461	0.146309	5.32065	1.034e-07	4.52399e-06
RPUSD1	ENSG00000007376	protein_coding	1870.82	-0.285306	0.285306	0.0656296	-4.34721	1.37879e-05	0.000254389
RHBDF1	ENSG00000007384	protein_coding	1896.54	-0.247081	0.247081	0.0579029	-4.26716	1.97981e-05	0.000343022
LUC7L	ENSG00000007392	protein_coding	1297.7	-0.136694	0.136694	0.0724653	-1.88633	0.0592502	0.161681
CACNA2D2	ENSG00000007402	protein_coding	51.5579	0.342306	0.342306	0.131754	2.59807	0.00937489	0.0420432
BAIAP3	ENSG00000007516	protein_coding	207.224	0.124731	0.124731	0.137794	0.905201	0.365359	0.558065
TSR3	ENSG00000007520	protein_coding	3041.19	-0.409184	0.409184	0.0727231	-5.6266	1.83796e-08	1.10405e-06
PIGQ	ENSG00000007541	protein_coding	2090.35	-0.223411	0.223411	0.0697085	-3.20493	0.00135096	0.00972909
CRAMP1	ENSG00000007545	protein_coding	889.032	-0.00562728	0.00562728	0.0463984	-0.121282	0.903468	0.948356
TEAD3	ENSG00000007866	protein_coding	2937.2	-0.12116	0.12116	0.0551081	-2.19859	0.0279073	0.0948003
SELE	ENSG00000007908	protein_coding	596.527	-0.426729	0.426729	0.201681	-2.11587	0.0343562	0.110059
DNAJC11	ENSG00000007923	protein_coding	1867.7	0.00421618	0.00421618	0.0575315	0.0732847	0.94158	0.96973
FMO3	ENSG00000007933	protein_coding	149.829	-0.122007	0.122007	0.176214	-0.69238	0.488699	0.666852
MYLIP	ENSG00000007944	protein_coding	944.625	0.208138	0.208138	0.110804	1.87844	0.0603207	0.163694
NOX1	ENSG00000007952	protein_coding	39.4637	0.123239	0.123239	0.101122	1.21872	0.222951	0.405376
E2F2	ENSG00000007968	protein_coding	784.612	0.0043487	0.0043487	0.101979	0.0426429	0.965986	0.982004
PSMB1	ENSG00000008018	protein_coding	10497.1	-0.171445	0.171445	0.0747121	-2.29474	0.0217479	0.0788085
SYN1	ENSG00000008056	protein_coding	77.8358	0.115091	0.115091	0.149667	0.768979	0.441906	0.628443
JARID2	ENSG00000008083	protein_coding	3618.27	-0.137559	0.137559	0.0677061	-2.0317	0.0421836	0.127359
CDKL5	ENSG00000008086	protein_coding	695.312	0.0168652	0.0168652	0.0896596	0.188103	0.850796	0.918488
CAMK1G	ENSG00000008118	protein_coding	27.5541	0.215252	0.215252	0.125025	1.72167	0.0851285	0.209481
CDK11A	ENSG00000008128	protein_coding	237.81	-0.0363733	0.0363733	0.0779595	-0.466567	0.64081	0.78178
NADK	ENSG00000008130	protein_coding	2970.23	-0.0523632	0.0523632	0.0440488	-1.18876	0.234536	0.419475
TFAP2B	ENSG00000008196	protein_coding	5.16428	-0.360135	0.360135	0.373913	-0.963151	0.335472	0.529201
TFAP2D	ENSG00000008197	protein_coding	0.369732	0.87407	0.87407	0.528422	1.65411	0.0981043
DLEC1	ENSG00000008226	protein_coding	23.1635	0.450831	0.450831	0.178146	2.53068	0.011384	0.0488745
CYTH3	ENSG00000008256	protein_coding	1994.6	0.0391213	0.0391213	0.0708911	0.551851	0.58105	0.739496
ADAM22	ENSG00000008277	protein_coding	103.88	0.809734	0.809734	0.170802	4.74079	2.12891e-06	5.62385e-05
SYPL1	ENSG00000008282	protein_coding	9701.4	0.0588915	0.0588915	0.0594461	0.99067	0.321847	0.515119
CYB561	ENSG00000008283	protein_coding	4490.62	-0.0229081	0.0229081	0.0503173	-0.455273	0.648913	0.787496
SPAG9	ENSG00000008294	protein_coding	6134.08	-0.139925	0.139925	0.0621086	-2.25291	0.0242651	0.0855884
CELSR3	ENSG00000008300	protein_coding	659.769	-0.0386684	0.0386684	0.154678	-0.249992	0.802593	0.890108
AASS	ENSG00000008311	protein_coding	263.216	0.000554471	0.000554471	0.117568	0.00471616	0.996237	0.997717
PLEKHG6	ENSG00000008323	protein_coding	1056.44	-0.0723429	0.0723429	0.165221	-0.437855	0.661491	0.796705
SS18L2	ENSG00000008324	protein_coding	649.545	-0.221241	0.221241	0.0785635	-2.81607	0.00486146	0.0258421
MPND	ENSG00000008382	protein_coding	807.798	-0.31455	0.31455	0.0768723	-4.09184	4.27956e-05	0.000641305
MGST1	ENSG00000008394	protein_coding	1627.47	0.0782043	0.0782043	0.269169	0.29054	0.771403	0.870574
CRY1	ENSG00000008405	protein_coding	858.911	0.0932241	0.0932241	0.062715	1.48647	0.137155	0.291358
PGLYRP1	ENSG00000008438	protein_coding	3.52702	0.163409	0.163409	0.192823	0.847457	0.39674	0.58782
NFIX	ENSG00000008441	protein_coding	3618.25	-0.0964663	0.0964663	0.0911866	-1.0579	0.290101	0.482239
ST3GAL1	ENSG00000008513	protein_coding	2486.18	0.0128396	0.0128396	0.114731	0.11191	0.910894	0.952613
MMP25	ENSG00000008516	protein_coding	269.612	-0.806341	0.806341	0.123577	-6.52502	6.79918e-11	9.51937e-09
IL32	ENSG00000008517	protein_coding	5715.96	-0.299532	0.299532	0.141594	-2.11543	0.0343937	0.110134
PKD1	ENSG00000008710	protein_coding	3264.54	-0.115577	0.115577	0.0677528	-1.70586	0.0880332	0.214583
MAPK8IP2	ENSG00000008735	protein_coding	448.727	-0.423151	0.423151	0.155695	-2.71783	0.00657114	0.0324959
MED24	ENSG00000008838	protein_coding	4173.62	-0.047328	0.047328	0.0408811	-1.1577	0.246987	0.434486
RHOBTB2	ENSG00000008853	protein_coding	916.987	0.031427	0.031427	0.0948788	0.331234	0.740468	0.851079
HEATR5B	ENSG00000008869	protein_coding	1393.19	0.020148	0.020148	0.0644178	0.31277	0.754455	0.860464
SEC62	ENSG00000008952	protein_coding	6032.6	0.219753	0.219753	0.05497	3.99769	6.39628e-05	0.000879628
RPS20	ENSG00000008988	protein_coding	43641.7	-0.176397	0.176397	0.0844649	-2.0884	0.0367614	0.11552
CSDE1	ENSG00000009307	protein_coding	27268.1	-0.0461214	0.0461214	0.0559297	-0.824632	0.40958	0.59974
UBE3C	ENSG00000009335	protein_coding	6499.47	-0.0123691	0.0123691	0.0589718	-0.209746	0.833866	0.908923
REV3L	ENSG00000009413	protein_coding	1214	0.103944	0.103944	0.0755163	1.37645	0.168682	0.335869
TENM1	ENSG00000009694	protein_coding	102.082	-0.0139053	0.0139053	0.257598	-0.0539809	0.95695	0.977109
PAX7	ENSG00000009709	protein_coding	39.4564	0.183014	0.183014	0.330369	0.553968	0.579601	0.738411
MASP2	ENSG00000009724	protein_coding	19.8827	0.064562	0.064562	0.115622	0.55839	0.576578	0.736364
IYD	ENSG00000009765	protein_coding	10.1122	0.0261452	0.0261452	0.242964	0.107609	0.914306	0.954557
FAM76A	ENSG00000009780	protein_coding	628.332	0.133351	0.133351	0.0402733	3.31115	0.00092912	0.00726258
TRAF3IP3	ENSG00000009790	protein_coding	297.486	-0.265876	0.265876	0.109863	-2.42007	0.0155176	0.0616453
POMT2	ENSG00000009830	protein_coding	1221.71	0.0651313	0.0651313	0.0614977	1.05909	0.289561	0.481746
VTA1	ENSG00000009844	protein_coding	3218.47	0.101967	0.101967	0.0447794	2.27711	0.0227799	0.0815613
MLXIPL	ENSG00000009950	protein_coding	66.218	0.675974	0.675974	0.241586	2.79807	0.00514097	0.0269579
BAZ1B	ENSG00000009954	protein_coding	5630.9	0.120381	0.120381	0.0540674	2.22651	0.0259803	0.0898456
RANBP9	ENSG00000010017	protein_coding	2870.35	-0.117626	0.117626	0.0655954	-1.7932	0.0729409	0.187321
ETV7	ENSG00000010030	protein_coding	936.039	-0.225628	0.225628	0.146192	-1.54336	0.122743	0.269731
SPRTN	ENSG00000010072	protein_coding	783.573	0.277023	0.277023	0.0466501	5.93833	2.87947e-09	2.35547e-07
EEF1AKNMT	ENSG00000010165	protein_coding	2039.66	0.0549586	0.0549586	0.0398536	1.37901	0.16789	0.334916
DYRK4	ENSG00000010219	protein_coding	641.945	-0.041019	0.041019	0.0887269	-0.462306	0.643862	0.784111
ZNF207	ENSG00000010244	protein_coding	7918.27	-0.0581908	0.0581908	0.0328742	-1.7701	0.0767098	0.194349
UQCRC1	ENSG00000010256	protein_coding	11382.3	-0.249459	0.249459	0.0633157	-3.93993	8.15063e-05	0.00106535
STARD3NL	ENSG00000010270	protein_coding	1133.9	0.295944	0.295944	0.0829709	3.56684	0.000361306	0.00345475
CD9	ENSG00000010278	protein_coding	32420.1	0.110194	0.110194	0.0966971	1.13958	0.25446	0.442564
HHATL	ENSG00000010282	protein_coding	125.486	-0.195408	0.195408	0.348762	-0.56029	0.575282	0.73558
NCAPD2	ENSG00000010292	protein_coding	7728.34	0.31085	0.31085	0.0839341	3.7035	0.000212645	0.00228609
IFFO1	ENSG00000010295	protein_coding	377.913	-0.156014	0.156014	0.103706	-1.50439	0.132481	0.284519
GIPR	ENSG00000010310	protein_coding	84.9699	-0.593027	0.593027	0.13912	-4.26271	2.01959e-05	0.000347927
PHF7	ENSG00000010318	protein_coding	162.711	-0.137604	0.137604	0.0665533	-2.06758	0.0386794	0.119756
SEMA3G	ENSG00000010319	protein_coding	236.957	-0.136672	0.136672	0.126617	-1.07942	0.280402	0.471856
NISCH	ENSG00000010322	protein_coding	2690.17	-0.102484	0.102484	0.0551541	-1.85814	0.0631488	0.168926
STAB1	ENSG00000010327	protein_coding	2654.98	-0.357011	0.357011	0.115501	-3.09098	0.00199496	0.0130848
FUZ	ENSG00000010361	protein_coding	377.569	0.199806	0.199806	0.120948	1.652	0.0985343	0.232275
SLC6A13	ENSG00000010379	protein_coding	9.84897	0.271883	0.271883	0.201198	1.35132	0.176593	0.346355
IDS	ENSG00000010404	protein_coding	4927.47	-0.0322859	0.0322859	0.0729644	-0.442488	0.658136	0.79403
PRSS3	ENSG00000010438	protein_coding	909.344	-0.819631	0.819631	0.246272	-3.32816	0.000874223	0.00694078
ZNF200	ENSG00000010539	protein_coding	629.603	-0.0668102	0.0668102	0.0486793	-1.37246	0.169921	0.337382
CD4	ENSG00000010610	protein_coding	2340.86	-0.247649	0.247649	0.131332	-1.88568	0.0593387	0.161827
LRRC23	ENSG00000010626	protein_coding	301.157	0.0774395	0.0774395	0.0881383	0.878613	0.379611	0.572033
BTK	ENSG00000010671	protein_coding	237.486	-0.334757	0.334757	0.117744	-2.84311	0.00446762	0.0242551
HFE	ENSG00000010704	protein_coding	564.902	0.224637	0.224637	0.0690814	3.25178	0.00114685	0.00857745
SCMH1	ENSG00000010803	protein_coding	1126.78	0.161465	0.161465	0.0642416	2.51341	0.0119571	0.0507299
FYN	ENSG00000010810	protein_coding	1402.03	0.0317199	0.0317199	0.0972594	0.326137	0.744321	0.853864
HIVEP2	ENSG00000010818	protein_coding	3132.67	-0.0802909	0.0802909	0.0797892	-1.00629	0.314277	0.50758
FMO1	ENSG00000010932	protein_coding	296.972	0.0227643	0.0227643	0.172286	0.132131	0.894881	0.942686
ELOA	ENSG00000011007	protein_coding	3775.05	-0.0569842	0.0569842	0.0456585	-1.24805	0.212012	0.391979
LYPLA2	ENSG00000011009	protein_coding	5075.62	-0.195511	0.195511	0.0639757	-3.05602	0.00224294	0.0143199
CLCN6	ENSG00000011021	protein_coding	626.671	0.0731449	0.0731449	0.0517767	1.4127	0.157744	0.320955
MRC2	ENSG00000011028	protein_coding	7926.06	0.285745	0.285745	0.115068	2.48328	0.013018	0.0539853
NME1-NME2	ENSG00000011052	protein_coding	87.0597	-0.109434	0.109434	0.0957383	-1.14305	0.253016	0.440873
SLC6A7	ENSG00000011083	protein_coding	9.39692	-0.229524	0.229524	0.153161	-1.49859	0.133981	0.286879
TSPAN9	ENSG00000011105	protein_coding	4743.14	0.151138	0.151138	0.0693888	2.17813	0.0293964	0.0983807
BTBD7	ENSG00000011114	protein_coding	2370.36	0.00319512	0.00319512	0.0635619	0.0502679	0.959909	0.978894
APBA3	ENSG00000011132	protein_coding	809.495	-0.0961336	0.0961336	0.0548912	-1.75135	0.0798858	0.200069
MKS1	ENSG00000011143	protein_coding	638.191	0.0292294	0.0292294	0.0486088	0.601319	0.547627	0.714469
ABHD5	ENSG00000011198	protein_coding	953.66	-0.354942	0.354942	0.0757296	-4.68697	2.7728e-06	6.89922e-05
ANOS1	ENSG00000011201	protein_coding	524.86	0.381733	0.381733	0.142863	2.67203	0.00753945	0.0359417
AKAP8L	ENSG00000011243	protein_coding	1943.11	-0.114169	0.114169	0.0503766	-2.2663	0.0234328	0.0832928
MBTD1	ENSG00000011258	protein_coding	706.341	0.121525	0.121525	0.0627807	1.9357	0.0529044	0.149463
UTP18	ENSG00000011260	protein_coding	2180.88	0.0121916	0.0121916	0.0463877	0.26282	0.792689	0.884152
RNF216	ENSG00000011275	protein_coding	2811.08	0.0714994	0.0714994	0.0441519	1.6194	0.105362	0.243224
TTC19	ENSG00000011295	protein_coding	1464.6	0.160474	0.160474	0.0596017	2.69243	0.00709332	0.0344067
PTBP1	ENSG00000011304	protein_coding	17915.1	-0.0619981	0.0619981	0.0364993	-1.69861	0.0893926	0.216996
DPF1	ENSG00000011332	protein_coding	233.037	-0.205434	0.205434	0.13133	-1.56426	0.117756	0.262079
SYT7	ENSG00000011347	protein_coding	1602.4	-0.0972597	0.0972597	0.152083	-0.639516	0.522487	0.695052
LARS2	ENSG00000011376	protein_coding	1127.25	-0.085662	0.085662	0.0580499	-1.47566	0.140035	0.295734
PIK3C2A	ENSG00000011405	protein_coding	2141.45	0.0696257	0.0696257	0.0684907	1.01657	0.309357	0.502509
PLAUR	ENSG00000011422	protein_coding	4085.67	-0.098068	0.098068	0.103765	-0.945098	0.344609	0.538088
ANLN	ENSG00000011426	protein_coding	5059.71	0.260226	0.260226	0.093156	2.79344	0.0052151	0.0272328
WIZ	ENSG00000011451	protein_coding	3595.96	0.001316	0.001316	0.0512226	0.0256918	0.979503	0.988683
RABGAP1	ENSG00000011454	protein_coding	3695.28	0.0344366	0.0344366	0.0587041	0.586613	0.557463	0.72224
DCN	ENSG00000011465	protein_coding	15512.2	0.155535	0.155535	0.147626	1.05358	0.292077	0.484359
QPCTL	ENSG00000011478	protein_coding	554.511	0.117855	0.117855	0.0802111	1.46931	0.141748	0.298279
PPP5C	ENSG00000011485	protein_coding	3084.99	0.0376351	0.0376351	0.0412447	0.912482	0.361515	0.554194
CEP68	ENSG00000011523	protein_coding	1218.19	0.110196	0.110196	0.0683541	1.61214	0.106932	0.245663
MAP4K3	ENSG00000011566	protein_coding	1232.87	0.172629	0.172629	0.0545044	3.16724	0.00153891	0.0107296
ZBTB32	ENSG00000011590	protein_coding	84.7939	-0.700317	0.700317	0.148474	-4.71676	2.39624e-06	6.15582e-05
TYROBP	ENSG00000011600	protein_coding	1934.36	-0.235709	0.235709	0.129625	-1.8184	0.0690034	0.180118
TMEM159	ENSG00000011638	protein_coding	3114.72	-0.244193	0.244193	0.0721854	-3.38286	0.000717343	0.00594688
GABRA3	ENSG00000011677	protein_coding	236.576	0.257167	0.257167	0.175919	1.46185	0.143783	0.301099
BRCA1	ENSG00000012048	protein_coding	1213.74	0.21858	0.21858	0.0752836	2.90342	0.00369107	0.0209059
ERCC1	ENSG00000012061	protein_coding	2995.32	-0.219185	0.219185	0.0711123	-3.08224	0.00205452	0.0133575
CD22	ENSG00000012124	protein_coding	97.7413	-0.518167	0.518167	0.158749	-3.26406	0.00109829	0.00828084
SEMA3B	ENSG00000012171	protein_coding	628.902	0.191125	0.191125	0.15504	1.23274	0.217671	0.398816
MBTPS2	ENSG00000012174	protein_coding	943.83	0.138886	0.138886	0.0601893	2.30749	0.0210273	0.0767815
PRICKLE3	ENSG00000012211	protein_coding	1138.5	-0.169235	0.169235	0.0582053	-2.90755	0.00364267	0.0207132
LTF	ENSG00000012223	protein_coding	1604.92	0.899716	0.899716	0.311506	2.88828	0.00387355	0.0217131
EXTL3	ENSG00000012232	protein_coding	5217.66	-0.269022	0.269022	0.0682967	-3.93901	8.18178e-05	0.0010675
NR1H4	ENSG00000012504	protein_coding	0.946512	-0.543495	0.543495	0.322587	-1.6848	0.0920269	0.221514
ELOVL5	ENSG00000012660	protein_coding	3693.99	0.315283	0.315283	0.0716953	4.39754	1.09485e-05	0.000210263
ALOX5	ENSG00000012779	protein_coding	609.839	-0.245667	0.245667	0.128139	-1.91719	0.055214	0.153878
KDM5D	ENSG00000012817	protein_coding	734.536	-0.012038	0.012038	0.297486	-0.0404657	0.967722	0.982924
CALCOCO1	ENSG00000012822	protein_coding	2757.38	-0.112954	0.112954	0.0689381	-1.63848	0.101321	0.236672
UBR7	ENSG00000012963	protein_coding	2157.7	0.0834064	0.0834064	0.0454272	1.83605	0.066351	0.17487
MAP4K5	ENSG00000012983	protein_coding	2707.04	-0.0429173	0.0429173	0.0611125	-0.702266	0.482513	0.661851
EHD3	ENSG00000013016	protein_coding	1280.36	-0.0184354	0.0184354	0.102115	-0.180537	0.856731	0.922302
PSMC4	ENSG00000013275	protein_coding	5951.87	-0.0587641	0.0587641	0.0427535	-1.37449	0.169291	0.336565
MAN2B2	ENSG00000013288	protein_coding	2814.56	0.169412	0.169412	0.0685926	2.46983	0.0135177	0.0555112
SLC7A14	ENSG00000013293	protein_coding	1.84567	-0.436698	0.436698	0.302434	-1.44394	0.148754	0.308264
CLDN11	ENSG00000013297	protein_coding	73.474	-0.00940996	0.00940996	0.149797	-0.0628179	0.949911	0.973389
SLC25A39	ENSG00000013306	protein_coding	11212	-0.325788	0.325788	0.0655737	-4.96827	6.75529e-07	2.17025e-05
MVP	ENSG00000013364	protein_coding	15793.9	-0.344117	0.344117	0.0699151	-4.92193	8.56942e-07	2.64359e-05
NUB1	ENSG00000013374	protein_coding	3856.73	-0.0262408	0.0262408	0.0647046	-0.405548	0.685074	0.812845
PGM3	ENSG00000013375	protein_coding	1981.34	0.183603	0.183603	0.0555771	3.30358	0.000954602	0.00742192
RWDD2A	ENSG00000013392	protein_coding	197.206	0.198071	0.198071	0.0621714	3.18589	0.00144309	0.0102107
CLK1	ENSG00000013441	protein_coding	2344.01	0.0502829	0.0502829	0.07662	0.656264	0.511654	0.68597
POLR3B	ENSG00000013503	protein_coding	875.109	-0.0685127	0.0685127	0.0561969	-1.21915	0.222785	0.405188
ANGEL1	ENSG00000013523	protein_coding	1219.22	0.0735083	0.0735083	0.0572683	1.28358	0.19929	0.375183
RNF14	ENSG00000013561	protein_coding	1690.26	0.0567624	0.0567624	0.0507032	1.1195	0.262925	0.452206
DNASE1L1	ENSG00000013563	protein_coding	1410.94	-0.107507	0.107507	0.0736165	-1.46037	0.144189	0.301619
DDX11	ENSG00000013573	protein_coding	1296.04	0.0421621	0.0421621	0.0840469	0.501649	0.615914	0.763779
HEBP1	ENSG00000013583	protein_coding	1624.15	-0.00389344	0.00389344	0.053886	-0.0722532	0.9424	0.970144
GPRC5A	ENSG00000013588	protein_coding	6519.94	-0.571692	0.571692	0.149576	-3.82208	0.000132329	0.00157368
MAMLD1	ENSG00000013619	protein_coding	272.883	0.281277	0.281277	0.0848372	3.3155	0.000914804	0.00717533
CD6	ENSG00000013725	protein_coding	456.093	-0.487184	0.487184	0.13351	-3.64904	0.000263225	0.00270653
TACC3	ENSG00000013810	protein_coding	3897.13	-0.0587001	0.0587001	0.0786434	-0.746408	0.455421	0.639828
UFL1	ENSG00000014123	protein_coding	1599.14	0.0390766	0.0390766	0.0561274	0.696212	0.486296	0.665025
POLA2	ENSG00000014138	protein_coding	1614.53	-0.00774931	0.00774931	0.0711983	-0.108841	0.913328	0.953866
ZC3H3	ENSG00000014164	protein_coding	2256.79	-0.039548	0.039548	0.0562861	-0.702625	0.48229	0.661703
CAPN1	ENSG00000014216	protein_coding	28845.2	-0.252157	0.252157	0.0638035	-3.95209	7.74724e-05	0.00102476
ACP3	ENSG00000014257	protein_coding	586.465	-0.644891	0.644891	0.149823	-4.30436	1.67472e-05	0.00029883
MDH1	ENSG00000014641	protein_coding	6292.18	0.0429419	0.0429419	0.0470286	0.913102	0.361189	0.553973
SLC30A9	ENSG00000014824	protein_coding	2595.17	0.0330253	0.0330253	0.0460391	0.717332	0.473169	0.654507
MTMR11	ENSG00000014914	protein_coding	656.584	0.0814824	0.0814824	0.0979638	0.83176	0.405544	0.596036
COX15	ENSG00000014919	protein_coding	1769.86	-0.0230519	0.0230519	0.0419808	-0.549107	0.582932	0.740548
CCDC88C	ENSG00000015133	protein_coding	2725.07	0.0129261	0.0129261	0.089307	0.144738	0.884918	0.93729
YAF2	ENSG00000015153	protein_coding	590.694	0.0244018	0.0244018	0.0454323	0.537102	0.591197	0.746166
ZMYND11	ENSG00000015171	protein_coding	2582.48	0.120156	0.120156	0.0535571	2.24351	0.0248639	0.0870974
WAS	ENSG00000015285	protein_coding	487.627	-0.329412	0.329412	0.121298	-2.71572	0.00661317	0.0326639
DPEP1	ENSG00000015413	protein_coding	28.9211	-0.33439	0.33439	0.190998	-1.75075	0.0799886	0.200217
BID	ENSG00000015475	protein_coding	2003.12	0.326225	0.326225	0.0815969	3.99801	6.38779e-05	0.000879124
MATR3	ENSG00000015479	protein_coding	129.235	0.124247	0.124247	0.0821153	1.51308	0.13026	0.281175
NPC1L1	ENSG00000015520	protein_coding	16.2259	-0.226996	0.226996	0.208569	-1.08835	0.276442	0.467283
XYLT2	ENSG00000015532	protein_coding	2438.39	0.116704	0.116704	0.0638891	1.82666	0.0677513	0.177546
RGPD5	ENSG00000015568	protein_coding	0.577837	-0.313267	0.313267	0.232223	-1.34899	0.17734	0.347286
STMN4	ENSG00000015592	protein_coding	2.87283	-0.323794	0.323794	0.267322	-1.21125	0.225799	0.408668
NUDCD3	ENSG00000015676	protein_coding	5675.31	-0.0741107	0.0741107	0.0480374	-1.54277	0.122886	0.269996
ISL1	ENSG00000016082	protein_coding	31.3867	0.912453	0.912453	0.306125	2.98066	0.00287629	0.0173205
CHDH	ENSG00000016391	protein_coding	115.845	0.274377	0.274377	0.197192	1.39142	0.164098	0.329879
IL20RA	ENSG00000016402	protein_coding	627.718	-0.246652	0.246652	0.13807	-1.78643	0.0740304	0.189458
CLCA1	ENSG00000016490	protein_coding	0.678927	0.549942	0.549942	0.325992	1.68698	0.0916072	0.220772
CLCA4	ENSG00000016602	protein_coding	1077.33	-0.989016	0.989016	0.228184	-4.33428	1.46236e-05	0.000266965
GLT8D1	ENSG00000016864	protein_coding	1514.84	0.161246	0.161246	0.0508699	3.16978	0.00152555	0.0106713
ATP2C1	ENSG00000017260	protein_coding	7511.81	0.0675338	0.0675338	0.0543014	1.24368	0.213616	0.393863
IGF1	ENSG00000017427	protein_coding	45.4713	-0.327674	0.327674	0.19149	-1.71118	0.0870485	0.212867
SLC38A5	ENSG00000017483	protein_coding	5679.43	-0.0375253	0.0375253	0.158352	-0.236974	0.812677	0.896161
RALBP1	ENSG00000017797	protein_coding	6692.49	-0.233476	0.233476	0.068285	-3.41915	0.000628179	0.00536207
RUFY3	ENSG00000018189	protein_coding	988.885	-0.219168	0.219168	0.0569721	-3.84695	0.000119599	0.00145412
CNTN1	ENSG00000018236	protein_coding	1730.99	-0.453039	0.453039	0.19778	-2.29062	0.0219855	0.0794128
SLC11A1	ENSG00000018280	protein_coding	553.626	-0.194425	0.194425	0.120757	-1.61005	0.107388	0.246455
WWTR1	ENSG00000018408	protein_coding	3860.09	0.0721409	0.0721409	0.0725873	0.993851	0.320295	0.513494
AGPS	ENSG00000018510	protein_coding	3533.04	0.0169424	0.0169424	0.0676743	0.250352	0.802315	0.889961
ZNF806	ENSG00000018607	transcribed_unprocessed_pseudogene	0.274677	-0.28245	0.28245	0.456131	-0.61923	0.535765
CXorf56	ENSG00000018610	protein_coding	1276.17	0.0543638	0.0543638	0.0510735	1.06442	0.287136	0.479135
ATP1A2	ENSG00000018625	protein_coding	656.426	-0.704608	0.704608	0.294355	-2.39374	0.0166776	0.0648195
TTC27	ENSG00000018699	protein_coding	1124.38	0.0504295	0.0504295	0.0493082	1.02274	0.30643	0.499395
ZNF582	ENSG00000018869	protein_coding	28.7705	0.243135	0.243135	0.133176	1.82566	0.0679011	0.177836
VSIG2	ENSG00000019102	protein_coding	58.7876	0.0112014	0.0112014	0.205443	0.054523	0.956519	0.976887
PHLDB1	ENSG00000019144	protein_coding	2373.63	0.402249	0.402249	0.102338	3.93058	8.47407e-05	0.00109738
MARCO	ENSG00000019169	protein_coding	393.423	-0.682404	0.682404	0.194693	-3.50504	0.000456547	0.00416583
CYP24A1	ENSG00000019186	protein_coding	1374.68	-0.0186078	0.0186078	0.182068	-0.102203	0.918596	0.956863
PRDM11	ENSG00000019485	protein_coding	977.028	0.0190345	0.0190345	0.0863573	0.220416	0.825547	0.904167
SYT13	ENSG00000019505	protein_coding	81.7325	1.60368	1.60368	0.280591	5.71537	1.09467e-08	7.17984e-07
SNAI2	ENSG00000019549	protein_coding	4763.58	0.162925	0.162925	0.0863493	1.88681	0.0591859	0.161554
CD74	ENSG00000019582	protein_coding	94358.1	-0.298537	0.298537	0.150211	-1.98745	0.0468726	0.137159
HGF	ENSG00000019991	protein_coding	99.1777	-6.77926e-05	6.77926e-05	0.16156	-0.000419613	0.999665	0.999748
ZRANB1	ENSG00000019995	protein_coding	1024.9	-0.0706954	0.0706954	0.0711196	-0.994035	0.320206	0.513373
NCDN	ENSG00000020129	protein_coding	2240.29	-0.00381852	0.00381852	0.0632155	-0.0604048	0.951833	0.974307
ADGRA2	ENSG00000020181	protein_coding	1262.69	0.0192753	0.0192753	0.137452	0.140234	0.888475	0.938933
CCT8L1P	ENSG00000020219	processed_pseudogene	0.53474	0.702691	0.702691	0.362451	1.93872	0.0525354	0.148755
ZFP64	ENSG00000020256	protein_coding	1514.78	0.158021	0.158021	0.0569526	2.77461	0.00552679	0.0284796
MNAT1	ENSG00000020426	protein_coding	1053.98	0.176164	0.176164	0.0585448	3.00905	0.00262066	0.0161307
SAMD4A	ENSG00000020577	protein_coding	1080.16	0.0667186	0.0667186	0.117388	0.568358	0.569792	0.731134
RUNX3	ENSG00000020633	protein_coding	1932.63	0.0228914	0.0228914	0.109951	0.208196	0.835076	0.909399
MRE11	ENSG00000020922	protein_coding	1100.24	0.214791	0.214791	0.0611218	3.51414	0.000441175	0.00405855
PLEKHB1	ENSG00000021300	protein_coding	99.8192	0.179802	0.179802	0.155025	1.15982	0.246121	0.433361
SERPINB1	ENSG00000021355	protein_coding	17808.9	-0.754363	0.754363	0.121088	-6.22988	4.66779e-10	4.88266e-08
CYP3A43	ENSG00000021461	protein_coding	1.18742	0.198606	0.198606	0.255495	0.777338	0.436959	0.623846
SLC7A9	ENSG00000021488	protein_coding	6.75665	0.443257	0.443257	0.181067	2.44802	0.0143643	0.0581182
SPAST	ENSG00000021574	protein_coding	1400.18	0.313285	0.313285	0.0690803	4.53508	5.75819e-06	0.00012685
NRXN3	ENSG00000021645	protein_coding	57.9754	1.04774	1.04774	0.201096	5.21016	1.88678e-07	7.55708e-06
OSBPL5	ENSG00000021762	protein_coding	1402.3	-0.0360861	0.0360861	0.0642361	-0.561773	0.574271	0.734687
AQR	ENSG00000021776	protein_coding	2798.21	-0.07951	0.07951	0.0609879	-1.3037	0.192335	0.366527
CPS1	ENSG00000021826	protein_coding	268.004	0.0615934	0.0615934	0.187838	0.327907	0.742982	0.852945
C8B	ENSG00000021852	protein_coding	1.93723	-0.337228	0.337228	0.368623	-0.914832	0.36028	0.553185
FHL1	ENSG00000022267	protein_coding	5705.57	-0.25448	0.25448	0.206177	-1.23428	0.2171	0.39819
RTF2	ENSG00000022277	protein_coding	5037.35	-0.0143134	0.0143134	0.0386366	-0.370464	0.711037	0.831011
GABRA1	ENSG00000022355	protein_coding	0.938822	1.0525	1.0525	0.513289	2.05051	0.0403147	0.123436
NLRP2	ENSG00000022556	protein_coding	1383.4	-0.0713813	0.0713813	0.26256	-0.271866	0.785725	0.87941
SLC45A4	ENSG00000022567	protein_coding	1112.17	0.317038	0.317038	0.0993771	3.19025	0.00142148	0.0101024
RNF10	ENSG00000022840	protein_coding	8428.19	-0.253851	0.253851	0.0401063	-6.32946	2.46026e-10	2.78999e-08
ZNF839	ENSG00000022976	protein_coding	272.678	0.0990315	0.0990315	0.0647821	1.52868	0.126343	0.27538
ZDHHC6	ENSG00000023041	protein_coding	1523.48	0.0663404	0.0663404	0.0442031	1.50081	0.133405	0.285939
GRAMD1B	ENSG00000023171	protein_coding	228.364	-0.151034	0.151034	0.124408	-1.21403	0.224737	0.407373
RNH1	ENSG00000023191	protein_coding	14160.4	-0.312646	0.312646	0.0587986	-5.31722	1.05363e-07	4.59881e-06
NDUFS1	ENSG00000023228	protein_coding	4213.06	0.0782476	0.0782476	0.0544981	1.43579	0.151063	0.311645
RB1CC1	ENSG00000023287	protein_coding	4077.54	0.180651	0.180651	0.0637071	2.83566	0.00457316	0.0247138
ERP44	ENSG00000023318	protein_coding	5253.17	-0.0542277	0.0542277	0.0526934	-1.02912	0.303424	0.496347
ALAS1	ENSG00000023330	protein_coding	2764.17	-0.29889	0.29889	0.0570007	-5.24362	1.57457e-07	6.47654e-06
BIRC3	ENSG00000023445	protein_coding	2445.51	0.30553	0.30553	0.16863	1.81183	0.0700117	0.182129
AKAP11	ENSG00000023516	protein_coding	2285.12	0.00643616	0.00643616	0.072113	0.089251	0.928882	0.962872
GLRX2	ENSG00000023572	protein_coding	402.936	0.0410495	0.0410495	0.0607147	0.676104	0.498975	0.675243
SNAPC1	ENSG00000023608	protein_coding	1001.07	0.268255	0.268255	0.089617	2.99335	0.00275934	0.0167717
DERA	ENSG00000023697	protein_coding	2479.86	0.0259427	0.0259427	0.0603214	0.430074	0.667142	0.800554
STRAP	ENSG00000023734	protein_coding	7365.2	-0.00847212	0.00847212	0.0493335	-0.171732	0.863648	0.925526
ABCC2	ENSG00000023839	protein_coding	91.9672	-0.0936719	0.0936719	0.158803	-0.589861	0.555284	0.720442
DEF6	ENSG00000023892	protein_coding	2016.94	-0.22194	0.22194	0.0599725	-3.7007	0.000215007	0.00230739
PLEKHO1	ENSG00000023902	protein_coding	1966.72	-0.041103	0.041103	0.0994704	-0.413219	0.679446	0.8092
GCLM	ENSG00000023909	protein_coding	2678.56	0.25982	0.25982	0.143458	1.81112	0.0701221	0.182328
UBR2	ENSG00000024048	protein_coding	3096.59	-0.0815723	0.0815723	0.058728	-1.38898	0.164837	0.330838
EHD2	ENSG00000024422	protein_coding	13755.9	-0.128388	0.128388	0.083708	-1.53376	0.125088	0.273624
DEPDC1	ENSG00000024526	protein_coding	958.905	0.34921	0.34921	0.0814497	4.28743	1.80755e-05	0.00031802
CCDC28A	ENSG00000024862	protein_coding	681.582	0.149508	0.149508	0.0510452	2.92894	0.00340118	0.019689
RRAGD	ENSG00000025039	protein_coding	734.38	-0.392596	0.392596	0.13476	-2.91329	0.00357643	0.0204122
HSF2	ENSG00000025156	protein_coding	632.891	0.207042	0.207042	0.048862	4.23729	2.26233e-05	0.000382861
PHF20	ENSG00000025293	protein_coding	2447.57	0.0418065	0.0418065	0.0506991	0.8246	0.409599	0.599743
HSD17B6	ENSG00000025423	protein_coding	144.849	0.200039	0.200039	0.0882109	2.26774	0.023345	0.0830778
NR1H3	ENSG00000025434	protein_coding	653.95	-0.149307	0.149307	0.104126	-1.43391	0.151597	0.312483
TYMP	ENSG00000025708	protein_coding	29004.5	-0.501233	0.501233	0.111449	-4.49744	6.87765e-06	0.000144636
NCAPH2	ENSG00000025770	protein_coding	3116.08	-0.0302678	0.0302678	0.0730479	-0.414355	0.678614	0.808553
TOMM34	ENSG00000025772	protein_coding	2343.78	0.0191472	0.0191472	0.0607791	0.315029	0.752739	0.859166
SEC63	ENSG00000025796	protein_coding	4654.57	0.145379	0.145379	0.0439089	3.31092	0.000929909	0.00726719
KPNA6	ENSG00000025800	protein_coding	5351.33	0.00804079	0.00804079	0.0464244	0.173202	0.862493	0.924808
VIM	ENSG00000026025	protein_coding	31049.2	0.107998	0.107998	0.114358	0.944383	0.344974	0.538473
RTEL1-TNFRSF6B	ENSG00000026036	protein_coding	100.064	0.125219	0.125219	0.102745	1.21873	0.222947	0.405376
FAS	ENSG00000026103	protein_coding	1051.89	0.146716	0.146716	0.0946608	1.54992	0.121162	0.267307
RNASET2	ENSG00000026297	protein_coding	1395.73	-0.206017	0.206017	0.0952645	-2.16257	0.0305739	0.101168
CD44	ENSG00000026508	protein_coding	60748.5	-0.00864442	0.00864442	0.0788753	-0.109596	0.91273	0.953497
KCNG1	ENSG00000026559	protein_coding	223.68	0.230658	0.230658	0.194106	1.18831	0.234711	0.419726
AGPAT4	ENSG00000026652	protein_coding	1100.44	-0.23002	0.23002	0.105495	-2.18038	0.029229	0.0979378
SLAMF7	ENSG00000026751	protein_coding	1232.98	-0.777293	0.777293	0.138593	-5.60845	2.04148e-08	1.20531e-06
BTN3A1	ENSG00000026950	protein_coding	1785.28	0.15721	0.15721	0.09859	1.59458	0.110806	0.251783
MIPEP	ENSG00000027001	protein_coding	850.511	-0.00752124	0.00752124	0.0585573	-0.128442	0.897799	0.944535
PRKCH	ENSG00000027075	protein_coding	2130.64	-0.214875	0.214875	0.0578222	-3.71614	0.00020229	0.00220604
INSRR	ENSG00000027644	protein_coding	12.5798	0.0618051	0.0618051	0.16165	0.382338	0.70221	0.824843
IFNGR1	ENSG00000027697	protein_coding	8200.31	-0.0197898	0.0197898	0.0717859	-0.275678	0.782795	0.877982
B4GALT7	ENSG00000027847	protein_coding	1404.04	-0.0526534	0.0526534	0.0675397	-0.779591	0.435631	0.622585
SH2D2A	ENSG00000027869	protein_coding	683.618	-0.198773	0.198773	0.106116	-1.87317	0.0610453	0.164984
VRK2	ENSG00000028116	protein_coding	1143.45	0.209353	0.209353	0.0652024	3.21082	0.00132355	0.00958537
TNFRSF1B	ENSG00000028137	protein_coding	2417.11	-0.285365	0.285365	0.116794	-2.44331	0.0145532	0.0586607
VEZT	ENSG00000028203	protein_coding	3316.98	0.0643369	0.0643369	0.0529481	1.21509	0.22433	0.406879
POU2F2	ENSG00000028277	protein_coding	425.855	-0.316682	0.316682	0.113776	-2.78339	0.00537949	0.0279111
BRD9	ENSG00000028310	protein_coding	2188.49	0.101681	0.101681	0.0600721	1.69265	0.0905214	0.21886
SNX1	ENSG00000028528	protein_coding	4504.67	-0.132639	0.132639	0.0377973	-3.50921	0.000449435	0.0041127
TBPL1	ENSG00000028839	protein_coding	861.56	0.282202	0.282202	0.049756	5.67172	1.41372e-08	8.88812e-07
ARNTL2	ENSG00000029153	protein_coding	6407.66	-0.181861	0.181861	0.0891347	-2.0403	0.0413205	0.125597
BCLAF1	ENSG00000029363	protein_coding	4620.11	0.0633628	0.0633628	0.0364882	1.73653	0.0824702	0.204794
SLC39A9	ENSG00000029364	protein_coding	4928.51	0.0980047	0.0980047	0.0525715	1.86422	0.0622912	0.167419
ANK1	ENSG00000029534	protein_coding	599.157	-0.0800007	0.0800007	0.178086	-0.449224	0.65327	0.790412
IBSP	ENSG00000029559	protein_coding	98.1174	-0.0135727	0.0135727	0.20855	-0.0650809	0.94811	0.972559
TFB1M	ENSG00000029639	protein_coding	459.678	0.0929562	0.0929562	0.0694587	1.33829	0.1808	0.351914
RABEP1	ENSG00000029725	protein_coding	2596.37	0.0849584	0.0849584	0.0466722	1.82032	0.0687101	0.179528
HMGB3	ENSG00000029993	protein_coding	4198.14	0.00339508	0.00339508	0.0912467	0.0372077	0.970319	0.984628
NUP160	ENSG00000030066	protein_coding	3188.19	0.204589	0.204589	0.0655483	3.1212	0.00180114	0.0120924
BAK1	ENSG00000030110	protein_coding	4080.86	-0.29277	0.29277	0.0842899	-3.47338	0.000513955	0.00458554
MUSK	ENSG00000030304	protein_coding	27.8441	-0.0717894	0.0717894	0.237869	-0.301803	0.762802	0.865571
IKZF2	ENSG00000030419	protein_coding	726.12	-0.142453	0.142453	0.128389	-1.10954	0.267197	0.457097
GRN	ENSG00000030582	protein_coding	44054.9	-0.297762	0.297762	0.0713675	-4.17223	3.01632e-05	0.000483488
FAM13B	ENSG00000031003	protein_coding	751.342	0.159015	0.159015	0.0727338	2.18625	0.028797	0.0969542
ARHGAP31	ENSG00000031081	protein_coding	1051.6	-0.0732619	0.0732619	0.116017	-0.631473	0.527731	0.698766
CENPQ	ENSG00000031691	protein_coding	437.803	0.418749	0.418749	0.075494	5.54678	2.90979e-08	1.58804e-06
SARS1	ENSG00000031698	protein_coding	8495.7	-0.130193	0.130193	0.0537488	-2.42225	0.0154246	0.0613579
RANBP3	ENSG00000031823	protein_coding	3037.63	-0.091515	0.091515	0.0427421	-2.1411	0.0322662	0.105256
ARID4A	ENSG00000032219	protein_coding	768.73	0.0152438	0.0152438	0.0620393	0.245712	0.805905	0.89215
EIPR1	ENSG00000032389	protein_coding	1617.05	-0.112258	0.112258	0.0443418	-2.53165	0.0113527	0.0487759
PNPLA6	ENSG00000032444	protein_coding	3334.46	-0.119628	0.119628	0.0603346	-1.98275	0.0473959	0.138201
IFT88	ENSG00000032742	protein_coding	334.535	0.208504	0.208504	0.0560877	3.71746	0.000201233	0.00219781
ALG1	ENSG00000033011	protein_coding	1078.87	-0.0660698	0.0660698	0.0486088	-1.35922	0.174078	0.342733
ZCCHC8	ENSG00000033030	protein_coding	1228.23	0.0109364	0.0109364	0.0470877	0.232257	0.816339	0.898345
ABCF2	ENSG00000033050	protein_coding	4404.38	-0.0520809	0.0520809	0.0481728	-1.08113	0.279641	0.471054
CHPF2	ENSG00000033100	protein_coding	4683.85	0.0869859	0.0869859	0.0605062	1.43764	0.150538	0.310897
LRRC7	ENSG00000033122	protein_coding	24.0357	0.321773	0.321773	0.127821	2.51737	0.0118236	0.0503101
FUT8	ENSG00000033170	protein_coding	1029.48	0.323648	0.323648	0.0896223	3.61124	0.000304737	0.0030284
UBA6	ENSG00000033178	protein_coding	5492.46	0.0518424	0.0518424	0.074374	0.69705	0.485772	0.664614
GAB2	ENSG00000033327	protein_coding	845.884	-0.467031	0.467031	0.0979584	-4.76765	1.86389e-06	5.08996e-05
ATP6V0A1	ENSG00000033627	protein_coding	3442.63	-0.445348	0.445348	0.0614237	-7.25044	4.15432e-13	1.19075e-10
PIAS1	ENSG00000033800	protein_coding	1684.11	-0.120752	0.120752	0.0482491	-2.50268	0.0123257	0.0518827
SLC4A7	ENSG00000033867	protein_coding	1205.55	-0.144775	0.144775	0.104262	-1.38858	0.164962	0.33097
APBA2	ENSG00000034053	protein_coding	420.63	0.250555	0.250555	0.131329	1.90784	0.0564114	0.156254
MAP2K3	ENSG00000034152	protein_coding	4304.2	-0.283275	0.283275	0.0623471	-4.54351	5.53248e-06	0.000122801
EFCAB1	ENSG00000034239	protein_coding	88.2545	0.548039	0.548039	0.181622	3.01746	0.00254901	0.0157778
TMSB10	ENSG00000034510	protein_coding	86884.4	-0.592729	0.592729	0.111717	-5.30565	1.12274e-07	4.83098e-06
ASTE1	ENSG00000034533	protein_coding	415.474	0.112516	0.112516	0.0660043	1.70468	0.0882536	0.214991
RNF19A	ENSG00000034677	protein_coding	3144.96	0.171216	0.171216	0.0775991	2.20641	0.0273551	0.0934655
PEX3	ENSG00000034693	protein_coding	823.608	0.0698096	0.0698096	0.0593661	1.17592	0.239628	0.425784
GABARAPL2	ENSG00000034713	protein_coding	3090.79	-0.0596477	0.0596477	0.0496712	-1.20085	0.22981	0.413521
MYOC	ENSG00000034971	protein_coding	4.32455	0.506107	0.506107	0.357899	1.41411	0.157331	0.320365
SH3YL1	ENSG00000035115	protein_coding	1688.07	0.019929	0.019929	0.088072	0.22628	0.820983	0.901141
FAM136A	ENSG00000035141	protein_coding	2155.11	-0.152093	0.152093	0.0545865	-2.78626	0.00533193	0.0277117
VCL	ENSG00000035403	protein_coding	12027.2	0.00238969	0.00238969	0.0692309	0.0345177	0.972464	0.985651
DEPDC1B	ENSG00000035499	protein_coding	619.853	0.176956	0.176956	0.0858815	2.06046	0.0393543	0.12122
DAPK2	ENSG00000035664	protein_coding	464.245	-0.339156	0.339156	0.107749	-3.14766	0.00164582	0.0112827
NSMAF	ENSG00000035681	protein_coding	2194.95	0.014098	0.014098	0.055725	0.252992	0.800274	0.8887
ADSS2	ENSG00000035687	protein_coding	3452.16	0.348368	0.348368	0.043963	7.92411	2.29787e-15	1.64014e-12
STAP1	ENSG00000035720	protein_coding	25.9071	-0.404229	0.404229	0.152268	-2.65472	0.00793752	0.0372876
TIMP2	ENSG00000035862	protein_coding	11610.7	0.218266	0.218266	0.134918	1.61777	0.105713	0.243739
RFC1	ENSG00000035928	protein_coding	2928.88	0.0848084	0.0848084	0.0540496	1.56909	0.116628	0.260475
TBC1D23	ENSG00000036054	protein_coding	2678.33	0.044829	0.044829	0.0623308	0.719212	0.47201	0.653412
CUL3	ENSG00000036257	protein_coding	3073.81	-0.042999	0.042999	0.0538518	-0.79847	0.424598	0.612758
MYOM2	ENSG00000036448	protein_coding	401.132	-0.421738	0.421738	0.214947	-1.96206	0.0497557	0.143032
OTC	ENSG00000036473	protein_coding	0.457547	-0.0993677	0.0993677	0.425825	-0.233353	0.815487	0.897734
CYP46A1	ENSG00000036530	protein_coding	24.1599	0.181367	0.181367	0.136683	1.32691	0.184537	0.356443
ZZZ3	ENSG00000036549	protein_coding	1770.98	0.217675	0.217675	0.0444154	4.9009	9.54008e-07	2.88179e-05
SLC18A1	ENSG00000036565	protein_coding	2.70251	-0.174392	0.174392	0.226613	-0.769559	0.441561	0.628174
USP2	ENSG00000036672	protein_coding	763.674	-1.18181	1.18181	0.150729	-7.8406	4.48394e-15	2.86359e-12
CASR	ENSG00000036828	protein_coding	2.4294	-0.261032	0.261032	0.212542	-1.22814	0.219394	0.401052
TUBG2	ENSG00000037042	protein_coding	597.16	0.0113788	0.0113788	0.0687128	0.1656	0.868472	0.927862
RPL26L1	ENSG00000037241	protein_coding	1006.59	-0.0573676	0.0573676	0.0639916	-0.896486	0.369993	0.56297
FLT4	ENSG00000037280	protein_coding	473.787	-0.127512	0.127512	0.122641	-1.03972	0.29847	0.490825
NSUN2	ENSG00000037474	protein_coding	5891.67	0.121865	0.121865	0.0596194	2.04405	0.0409488	0.124811
FBXO42	ENSG00000037637	protein_coding	1828.84	-0.08573	0.08573	0.0434172	-1.97456	0.0483177	0.140102
MFAP3	ENSG00000037749	protein_coding	970.596	-0.115441	0.115441	0.0968787	-1.19161	0.233416	0.418005
MRI1	ENSG00000037757	protein_coding	1056.38	0.0576466	0.0576466	0.0689574	0.835974	0.403169	0.59383
METTL1	ENSG00000037897	protein_coding	1160.33	-0.0778371	0.0778371	0.0679924	-1.14479	0.252296	0.439998
HOXC8	ENSG00000037965	protein_coding	72.929	0.420372	0.420372	0.159551	2.63472	0.00842067	0.0388932
AGA	ENSG00000038002	protein_coding	1198.29	0.0234535	0.0234535	0.072532	0.323354	0.746427	0.854985
PI4K2B	ENSG00000038210	protein_coding	1332.96	0.0325023	0.0325023	0.0619469	0.52468	0.599806	0.752071
BOD1L1	ENSG00000038219	protein_coding	2563.26	0.110639	0.110639	0.0788189	1.40371	0.160405	0.325049
MAT2B	ENSG00000038274	protein_coding	3426.44	0.0933031	0.0933031	0.0586501	1.59084	0.111645	0.253199
TLL1	ENSG00000038295	protein_coding	470.36	0.585186	0.585186	0.183929	3.18158	0.00146475	0.0103213
EDC4	ENSG00000038358	protein_coding	1999.86	-0.0521096	0.0521096	0.0628006	-0.829764	0.406672	0.596737
TRIO	ENSG00000038382	protein_coding	5227.33	0.225628	0.225628	0.0852429	2.64688	0.0081238	0.0379277
VCAN	ENSG00000038427	protein_coding	8387.51	0.210432	0.210432	0.17427	1.2075	0.227238	0.410517
CLEC16A	ENSG00000038532	protein_coding	2069.37	-0.215112	0.215112	0.0515461	-4.17319	3.00364e-05	0.000482489
MSR1	ENSG00000038945	protein_coding	800.743	-0.102161	0.102161	0.152153	-0.671433	0.501945	0.677669
CDH1	ENSG00000039068	protein_coding	23467.8	-0.337229	0.337229	0.0905674	-3.72351	0.00019647	0.00215165
MTREX	ENSG00000039123	protein_coding	2924.34	0.0358882	0.0358882	0.0557372	0.643883	0.519651	0.692425
DNAH5	ENSG00000039139	protein_coding	291.045	0.528456	0.528456	0.179054	2.95138	0.00316356	0.0186645
ZFYVE16	ENSG00000039319	protein_coding	1362.02	-0.0746678	0.0746678	0.0594317	-1.25636	0.208984	0.38821
RIPOR1	ENSG00000039523	protein_coding	3150.32	0.00974838	0.00974838	0.0686162	0.142071	0.887024	0.938401
C6	ENSG00000039537	protein_coding	5.5599	-0.470242	0.470242	0.371285	-1.26653	0.205325	0.383316
RAI14	ENSG00000039560	protein_coding	4232.47	0.383932	0.383932	0.105042	3.65502	0.000257161	0.00266169
SOX30	ENSG00000039600	protein_coding	41.2145	0.174883	0.174883	0.222434	0.786223	0.431737	0.619078
PNKP	ENSG00000039650	protein_coding	1547.68	-0.109873	0.109873	0.0668925	-1.64254	0.100479	0.235443
BEST2	ENSG00000039987	protein_coding	43.4376	-0.268713	0.268713	0.257537	-1.0434	0.296765	0.48901
PHLPP2	ENSG00000040199	protein_coding	365.062	0.094457	0.094457	0.0715294	1.32053	0.186657	0.359241
SPDL1	ENSG00000040275	protein_coding	777.305	0.138938	0.138938	0.0636568	2.18261	0.0290646	0.0976107
STAU2	ENSG00000040341	protein_coding	1576.01	0.0361073	0.0361073	0.0671873	0.537413	0.590982	0.746069
SLC66A1	ENSG00000040487	protein_coding	989.712	-0.135646	0.135646	0.0560179	-2.42147	0.0154578	0.061458
CTNS	ENSG00000040531	protein_coding	1002.33	-0.0516913	0.0516913	0.0585461	-0.882917	0.377281	0.569748
RTN4R	ENSG00000040608	protein_coding	548.407	0.217773	0.217773	0.106355	2.04762	0.0405976	0.123965
PHF23	ENSG00000040633	protein_coding	2560.09	-0.006155	0.006155	0.0502027	-0.122603	0.902421	0.947749
CDH10	ENSG00000040731	protein_coding	1.39298	0.399272	0.399272	0.319958	1.24789	0.212071	0.392061
INPP4A	ENSG00000040933	protein_coding	1304.31	0.0299927	0.0299927	0.0597098	0.502308	0.615451	0.763457
RAB27B	ENSG00000041353	protein_coding	2156.15	-0.115232	0.115232	0.105498	-1.09227	0.274715	0.465481
PSMA4	ENSG00000041357	protein_coding	8334.32	-0.153828	0.153828	0.0668173	-2.30222	0.0213227	0.0776266
MYO16	ENSG00000041515	protein_coding	42.6	-0.117683	0.117683	0.196939	-0.59756	0.550133	0.716338
LSG1	ENSG00000041802	protein_coding	3266.1	0.103503	0.103503	0.0572409	1.80819	0.0705762	0.183103
PARP3	ENSG00000041880	protein_coding	926.64	0.0990736	0.0990736	0.0867244	1.1424	0.25329	0.441139
TNC	ENSG00000041982	protein_coding	58756.1	0.358129	0.358129	0.150338	2.38216	0.0172116	0.0661673
THAP3	ENSG00000041988	protein_coding	567.54	-0.113411	0.113411	0.0665628	-1.70382	0.0884139	0.215309
RIPOR3	ENSG00000042062	protein_coding	319.896	0.169554	0.169554	0.145893	1.16218	0.245163	0.43228
TDP1	ENSG00000042088	protein_coding	1070.17	0.0441578	0.0441578	0.0457174	0.965886	0.334101	0.527817
AIFM2	ENSG00000042286	protein_coding	874.752	0.163536	0.163536	0.0910986	1.79515	0.0726291	0.186805
C2orf83	ENSG00000042304	protein_coding	0.439935	0.255518	0.255518	0.386133	0.661735	0.508141	0.682798
SPATA7	ENSG00000042317	protein_coding	211.988	0.272155	0.272155	0.0786039	3.46236	0.000535454	0.00473672
MED17	ENSG00000042429	protein_coding	1469.55	0.01895	0.01895	0.0690101	0.274598	0.783625	0.87833
RETSAT	ENSG00000042445	protein_coding	3015.86	-0.230464	0.230464	0.0584187	-3.94504	7.97864e-05	0.00104738
CAPG	ENSG00000042493	protein_coding	13683	-0.433672	0.433672	0.0741532	-5.84833	4.96546e-09	3.68883e-07
AP2S1	ENSG00000042753	protein_coding	7163.91	-0.526847	0.526847	0.0830177	-6.3462	2.20693e-10	2.5423e-08
USH2A	ENSG00000042781	protein_coding	4.63555	0.262638	0.262638	0.166957	1.57309	0.115698	0.259043
ZPBP	ENSG00000042813	protein_coding	0.413641	0.363749	0.363749	0.439516	0.827613	0.407889	0.59801
TG	ENSG00000042832	protein_coding	94.1669	0.389055	0.389055	0.177928	2.18658	0.0287733	0.096917
ADAM28	ENSG00000042980	protein_coding	373.533	-0.0918465	0.0918465	0.166346	-0.552141	0.580852	0.739368
BARX2	ENSG00000043039	protein_coding	1730.28	-0.576639	0.576639	0.147876	-3.89948	9.64e-05	0.00121592
DCUN1D1	ENSG00000043093	protein_coding	2513.75	0.243759	0.243759	0.070751	3.44531	0.000570406	0.00497339
JADE2	ENSG00000043143	protein_coding	4204.96	-0.019163	0.019163	0.132973	-0.144112	0.885412	0.937579
ZIC2	ENSG00000043355	protein_coding	366.82	0.586906	0.586906	0.153721	3.81798	0.000134548	0.00159071
LCP2	ENSG00000043462	protein_coding	1146.22	-0.216779	0.216779	0.125027	-1.73386	0.0829426	0.205701
TRIT1	ENSG00000043514	protein_coding	1217.73	0.209998	0.209998	0.0575644	3.64805	0.000264235	0.00271407
ADRB1	ENSG00000043591	protein_coding	29.7248	-0.0182824	0.0182824	0.173323	-0.105482	0.915994	0.95547
GUCA2B	ENSG00000044012	protein_coding	1.06595	-0.151302	0.151302	0.408405	-0.370469	0.711033	0.831011
CUL7	ENSG00000044090	protein_coding	2122.04	-0.0202775	0.0202775	0.0637005	-0.318326	0.750238	0.857905
CTNNA1	ENSG00000044115	protein_coding	20797.4	-0.216002	0.216002	0.0523601	-4.12532	3.70217e-05	0.000570802
PHKA2	ENSG00000044446	protein_coding	1058.9	0.0890399	0.0890399	0.0623232	1.42868	0.153096	0.314487
CNTLN	ENSG00000044459	protein_coding	439.453	0.327705	0.327705	0.0950982	3.44596	0.000569024	0.00496491
EPHA3	ENSG00000044524	protein_coding	253.266	0.35635	0.35635	0.186169	1.91412	0.0556046	0.154702
HSPA5	ENSG00000044574	protein_coding	46162.4	0.132255	0.132255	0.0561358	2.35599	0.0184735	0.0697294
DSG2	ENSG00000046604	protein_coding	8291.56	0.405353	0.405353	0.100554	4.03121	5.54908e-05	0.000786902
GEMIN8	ENSG00000046647	protein_coding	588.325	-0.152497	0.152497	0.063548	-2.39971	0.0164081	0.0640593
OFD1	ENSG00000046651	protein_coding	1189.21	-0.0135164	0.0135164	0.0618063	-0.21869	0.826892	0.905061
GPM6B	ENSG00000046653	protein_coding	603.814	0.0797183	0.0797183	0.104851	0.760298	0.447077	0.632855
MAGEC2	ENSG00000046774	protein_coding	45.3605	-0.694488	0.694488	0.538876	-1.28877	0.197478	0.37293
PREX2	ENSG00000046889	protein_coding	164.69	-0.201547	0.201547	0.133409	-1.51075	0.130851	0.282099
WDR37	ENSG00000047056	protein_coding	1089.22	-0.126349	0.126349	0.0651009	-1.94082	0.0522797	0.148261
YTHDC2	ENSG00000047188	protein_coding	1547.24	-0.174598	0.174598	0.0664232	-2.62857	0.00857454	0.0393657
CTPS2	ENSG00000047230	protein_coding	602.464	0.162145	0.162145	0.0667794	2.42807	0.0151793	0.0606274
ATP6V1H	ENSG00000047249	protein_coding	3524.96	-0.0337495	0.0337495	0.0613489	-0.550124	0.582234	0.740282
POLR2B	ENSG00000047315	protein_coding	4943.45	0.184728	0.184728	0.0501672	3.68226	0.00023118	0.00243713
FAM214A	ENSG00000047346	protein_coding	1337.96	-0.348203	0.348203	0.0793859	-4.38621	1.15345e-05	0.000218914
ARAP2	ENSG00000047365	protein_coding	2667.62	-0.24494	0.24494	0.0969376	-2.52678	0.0115112	0.0492673
TPR	ENSG00000047410	protein_coding	6587.19	0.173206	0.173206	0.0527262	3.28502	0.00101976	0.00781998
CP	ENSG00000047457	protein_coding	492.411	0.69096	0.69096	0.249635	2.76787	0.00564232	0.0289286
KIAA0556	ENSG00000047578	protein_coding	1224.6	-0.006062	0.006062	0.0547578	-0.110706	0.91185	0.953005
DTNBP1	ENSG00000047579	protein_coding	724.089	-0.0402042	0.0402042	0.0641991	-0.626242	0.531156	0.701515
XK	ENSG00000047597	protein_coding	176.478	-0.402915	0.402915	0.166017	-2.42695	0.0152265	0.060769
ANO2	ENSG00000047617	protein_coding	36.4905	0.017835	0.017835	0.111684	0.159692	0.873124	0.930436
C12orf4	ENSG00000047621	protein_coding	1033.97	0.16006	0.16006	0.0578156	2.76846	0.0056321	0.0288923
SCML1	ENSG00000047634	protein_coding	374.954	0.116799	0.116799	0.0811669	1.439	0.15015	0.310501
WWC3	ENSG00000047644	protein_coding	2592.06	-0.0371655	0.0371655	0.0705702	-0.526645	0.59844	0.751161
ARHGAP6	ENSG00000047648	protein_coding	71.0332	0.0366366	0.0366366	0.124597	0.29404	0.768727	0.868781
FAM184B	ENSG00000047662	protein_coding	32.0189	0.822791	0.822791	0.182766	4.50187	6.73572e-06	0.000142306
MAP4	ENSG00000047849	protein_coding	21869.2	-0.375096	0.375096	0.0705834	-5.31423	1.0711e-07	4.65679e-06
GOPC	ENSG00000047932	protein_coding	2501.95	0.214357	0.214357	0.0597918	3.58505	0.000337014	0.00326885
ROS1	ENSG00000047936	protein_coding	197.003	0.00360972	0.00360972	0.265188	0.013612	0.98914	0.993607
USP28	ENSG00000048028	protein_coding	1441.46	0.0839379	0.0839379	0.0626825	1.3391	0.180539	0.351517
HDAC9	ENSG00000048052	protein_coding	595.677	0.400525	0.400525	0.13888	2.88396	0.00392708	0.0219557
TSPAN17	ENSG00000048140	protein_coding	3437.23	-0.130953	0.130953	0.0602439	-2.17371	0.029727	0.0991409
NOP16	ENSG00000048162	protein_coding	1815.6	-0.246953	0.246953	0.0766514	-3.22176	0.00127405	0.00931842
CC2D2A	ENSG00000048342	protein_coding	365.149	0.396252	0.396252	0.0986883	4.01519	5.9399e-05	0.000830355
RRM2B	ENSG00000048392	protein_coding	1784.1	0.199943	0.199943	0.064738	3.0885	0.00201172	0.0131591
ZNF800	ENSG00000048405	protein_coding	986.35	-0.0564713	0.0564713	0.0582522	-0.969428	0.332331	0.526132
TNFRSF17	ENSG00000048462	protein_coding	48.2537	-0.994734	0.994734	0.222429	-4.47214	7.7442e-06	0.000159358
SNX29	ENSG00000048471	protein_coding	2355.49	-0.061744	0.061744	0.0845191	-0.730534	0.465064	0.647391
LMO3	ENSG00000048540	protein_coding	20.7415	0.110026	0.110026	0.19972	0.550899	0.581703	0.739994
MRPS10	ENSG00000048544	protein_coding	3168.96	-0.0492798	0.0492798	0.0601913	-0.81872	0.412946	0.602826
GUCA1A	ENSG00000048545	protein_coding	14.1173	0.416938	0.416938	0.167268	2.49263	0.0126801	0.0529216
RSF1	ENSG00000048649	protein_coding	2446.26	0.175128	0.175128	0.0730188	2.39839	0.0164671	0.0642344
VPS13D	ENSG00000048707	protein_coding	4962.16	-0.219336	0.219336	0.0740202	-2.96319	0.0030447	0.0180922
CELF2	ENSG00000048740	protein_coding	891.835	-0.153598	0.153598	0.127552	-1.2042	0.228511	0.412055
FAM120A	ENSG00000048828	protein_coding	11971.5	0.0407522	0.0407522	0.0503625	0.809177	0.418413	0.607471
R3HDM1	ENSG00000048991	protein_coding	1900.39	0.161782	0.161782	0.0474356	3.41055	0.000648309	0.00549598
COL9A2	ENSG00000049089	protein_coding	556.887	0.927578	0.927578	0.145679	6.36727	1.92428e-10	2.26596e-08
KITLG	ENSG00000049130	protein_coding	1913.45	0.413581	0.413581	0.108312	3.81842	0.000134309	0.00158861
ERCC8	ENSG00000049167	protein_coding	325.459	0.204621	0.204621	0.0531049	3.85315	0.000116609	0.00142682
ADAMTS6	ENSG00000049192	protein_coding	133.376	0.654989	0.654989	0.134341	4.87557	1.08493e-06	3.22926e-05
H6PD	ENSG00000049239	protein_coding	4425.41	0.0190727	0.0190727	0.0756498	0.252119	0.800949	0.889151
VAMP3	ENSG00000049245	protein_coding	6808.2	-0.0360054	0.0360054	0.0480905	-0.748702	0.454037	0.638634
PER3	ENSG00000049246	protein_coding	1371.01	0.129254	0.129254	0.115447	1.11959	0.262887	0.452165
UTS2	ENSG00000049247	protein_coding	12.035	-0.651787	0.651787	0.207689	-3.13828	0.00169942	0.0115695
TNFRSF9	ENSG00000049249	protein_coding	315.224	-0.0141995	0.0141995	0.134029	-0.105944	0.915627	0.95517
EPN3	ENSG00000049283	protein_coding	2392.75	-0.662	0.662	0.104534	-6.33286	2.40653e-10	2.74616e-08
LTBP1	ENSG00000049323	protein_coding	10992.5	0.185133	0.185133	0.128096	1.44527	0.148382	0.307708
RCN1	ENSG00000049449	protein_coding	4176.94	0.10771	0.10771	0.07382	1.45909	0.144539	0.30216
ELN	ENSG00000049540	protein_coding	1359.09	0.0957886	0.0957886	0.202115	0.473932	0.635548	0.778309
RFC2	ENSG00000049541	protein_coding	2104.33	0.0285451	0.0285451	0.0620183	0.46027	0.645323	0.784945
ARID1B	ENSG00000049618	protein_coding	4015.69	0.0482424	0.0482424	0.0611988	0.78829	0.430527	0.617918
CLPTM1L	ENSG00000049656	protein_coding	7722.15	0.15222	0.15222	0.0693245	2.19576	0.0281091	0.0952282
NEDD4L	ENSG00000049759	protein_coding	2648.65	0.166135	0.166135	0.0923236	1.79948	0.0719422	0.185549
FOXP3	ENSG00000049768	protein_coding	451.977	-0.181241	0.181241	0.131645	-1.37674	0.168591	0.335799
PPP1R3F	ENSG00000049769	protein_coding	223.958	-0.073773	0.073773	0.109239	-0.675336	0.499462	0.675673
HEXB	ENSG00000049860	protein_coding	4612.52	-0.0727299	0.0727299	0.0551784	-1.31809	0.187475	0.36032
PTCD2	ENSG00000049883	protein_coding	469.655	0.0271224	0.0271224	0.050913	0.53272	0.594227	0.748531
NEXMIF	ENSG00000050030	protein_coding	28.8248	1.26346	1.26346	0.266242	4.74553	2.07958e-06	5.52159e-05
JKAMP	ENSG00000050130	protein_coding	1951.7	0.182823	0.182823	0.0517896	3.53012	0.000415373	0.00386513
DKK3	ENSG00000050165	protein_coding	7042.48	0.299701	0.299701	0.114399	2.61978	0.0087987	0.0401316
ARHGEF5	ENSG00000050327	protein_coding	1826.5	-0.302726	0.302726	0.0805349	-3.75895	0.00017063	0.00191943
NFE2L3	ENSG00000050344	protein_coding	1395.36	0.242967	0.242967	0.126332	1.92325	0.0544491	0.152384
MCUR1	ENSG00000050393	protein_coding	1899.6	0.0517345	0.0517345	0.0523235	0.988743	0.322789	0.516173
LIMA1	ENSG00000050405	protein_coding	14513.5	0.0228551	0.0228551	0.083422	0.27397	0.784108	0.87852
LETMD1	ENSG00000050426	protein_coding	1456.46	-0.00690068	0.00690068	0.0611429	-0.112861	0.91014	0.952202
SLC4A8	ENSG00000050438	protein_coding	98.0511	-0.0402195	0.0402195	0.137088	-0.293384	0.769229	0.869071
LAMC3	ENSG00000050555	protein_coding	397.972	-0.0138062	0.0138062	0.151189	-0.0913172	0.927241	0.961992
PTGER3	ENSG00000050628	protein_coding	228.158	0.0437272	0.0437272	0.183033	0.238904	0.81118	0.895321
TNIP3	ENSG00000050730	protein_coding	183.676	-0.441616	0.441616	0.176053	-2.50843	0.012127	0.0512477
MAPK9	ENSG00000050748	protein_coding	1671.27	-0.0391364	0.0391364	0.0480362	-0.814726	0.415229	0.604663
COL23A1	ENSG00000050767	protein_coding	191.437	-0.0980905	0.0980905	0.135086	-0.726132	0.467758	0.649682
BCAR1	ENSG00000050820	protein_coding	5939.41	-0.0492551	0.0492551	0.0634721	-0.776012	0.437742	0.62462
FAM160A2	ENSG00000051009	protein_coding	1496.12	0.020977	0.020977	0.0421625	0.497526	0.618818	0.765755
HERPUD1	ENSG00000051108	protein_coding	3940.33	-0.182428	0.182428	0.0681743	-2.6759	0.00745278	0.0356359
HOMER3	ENSG00000051128	protein_coding	3891.65	-0.251025	0.251025	0.0947052	-2.65059	0.00803503	0.0376339
RAD51	ENSG00000051180	protein_coding	850.139	0.0327663	0.0327663	0.0803535	0.407777	0.683437	0.811713
POLQ	ENSG00000051341	protein_coding	684.34	0.144947	0.144947	0.0921089	1.57365	0.115568	0.258871
PIK3CB	ENSG00000051382	protein_coding	2069.43	0.0664459	0.0664459	0.0623634	1.06546	0.286666	0.478555
CYBA	ENSG00000051523	protein_coding	4706.97	-0.220546	0.220546	0.0979525	-2.25156	0.0243499	0.0858151
THOC3	ENSG00000051596	protein_coding	1040.32	0.0093857	0.0093857	0.0850262	0.110386	0.912103	0.953168
HEBP2	ENSG00000051620	protein_coding	3811.11	-0.251809	0.251809	0.0720091	-3.49691	0.000470685	0.00426853
MPHOSPH9	ENSG00000051825	protein_coding	604.493	0.243608	0.243608	0.0678575	3.58999	0.000330689	0.00322295
PLEKHA5	ENSG00000052126	protein_coding	1848.39	0.00592726	0.00592726	0.0766132	0.077366	0.938332	0.967872
PRSS8	ENSG00000052344	protein_coding	6062.44	-0.634992	0.634992	0.104856	-6.05587	1.3966e-09	1.26273e-07
SIKE1	ENSG00000052723	protein_coding	1744.63	0.167115	0.167115	0.0465399	3.59079	0.000329678	0.00321914
RRP12	ENSG00000052749	protein_coding	3682.71	-0.103368	0.103368	0.0678217	-1.52412	0.12748	0.276881
FNIP2	ENSG00000052795	protein_coding	1626.9	-0.380631	0.380631	0.0943538	-4.03409	5.48154e-05	0.000780143
MSMO1	ENSG00000052802	protein_coding	5203.53	-0.314165	0.314165	0.107292	-2.92812	0.0034102	0.0197264
TTC17	ENSG00000052841	protein_coding	2738.71	0.114614	0.114614	0.0508159	2.25548	0.024103	0.0851593
ALX4	ENSG00000052850	protein_coding	56.698	0.694723	0.694723	0.233868	2.97058	0.00297242	0.0177555
FSTL4	ENSG00000053108	protein_coding	420.668	0.854965	0.854965	0.192092	4.4508	8.55502e-06	0.000172915
FOXN3	ENSG00000053254	protein_coding	3427.86	-0.0761287	0.0761287	0.0730293	-1.04244	0.297207	0.489438
METTL24	ENSG00000053328	protein_coding	11.8096	0.930388	0.930388	0.226871	4.10095	4.11458e-05	0.000621489
AKR7A2	ENSG00000053371	protein_coding	1867.36	-0.0941786	0.0941786	0.055561	-1.69505	0.0900665	0.218137
MRTO4	ENSG00000053372	protein_coding	3719.85	-0.108254	0.108254	0.0669868	-1.61605	0.106082	0.244305
NNAT	ENSG00000053438	protein_coding	56.1481	0.144224	0.144224	0.139377	1.03478	0.300771	0.49325
USE1	ENSG00000053501	protein_coding	943.139	-0.086863	0.086863	0.0754705	-1.15095	0.249751	0.437435
MCF2L2	ENSG00000053524	protein_coding	115.126	-0.0993161	0.0993161	0.0991061	-1.00212	0.316286	0.509467
NRIP2	ENSG00000053702	protein_coding	70.2891	0.109157	0.109157	0.101082	1.07988	0.280195	0.471638
LAMA3	ENSG00000053747	protein_coding	32043.1	0.52276	0.52276	0.152663	3.42429	0.000616415	0.00528467
AP5M1	ENSG00000053770	protein_coding	1811.52	0.134745	0.134745	0.0505316	2.66655	0.00766337	0.0363563
ANAPC4	ENSG00000053900	protein_coding	1179.37	-0.0543444	0.0543444	0.0603901	-0.899888	0.36818	0.561057
KCNQ1	ENSG00000053918	protein_coding	368.979	0.0332231	0.0332231	0.118323	0.280784	0.778876	0.875785
TRAPPC3	ENSG00000054116	protein_coding	3685.13	-0.122379	0.122379	0.0545877	-2.24187	0.0249698	0.0873776
THRAP3	ENSG00000054118	protein_coding	7897.05	0.00940164	0.00940164	0.039479	0.238143	0.81177	0.895728
PHPT1	ENSG00000054148	protein_coding	3012.5	0.0184719	0.0184719	0.102626	0.179993	0.857158	0.922386
ENTPD2	ENSG00000054179	protein_coding	301.45	0.0318656	0.0318656	0.13905	0.229166	0.81874	0.899938
LY75	ENSG00000054219	protein_coding	583.607	0.185687	0.185687	0.13228	1.40374	0.160396	0.325049
ARID4B	ENSG00000054267	protein_coding	1857.61	0.242305	0.242305	0.0499247	4.85341	1.21354e-06	3.55679e-05
OPN3	ENSG00000054277	protein_coding	496.401	0.408829	0.408829	0.101676	4.02088	5.79801e-05	0.000814272
SDCCAG8	ENSG00000054282	protein_coding	1049.2	0.385706	0.385706	0.0529336	7.28661	3.17862e-13	9.40718e-11
PTPRN	ENSG00000054356	protein_coding	104.481	0.500034	0.500034	0.203424	2.45809	0.0139677	0.0568578
HHAT	ENSG00000054392	protein_coding	330.801	0.383182	0.383182	0.100005	3.83161	0.000127309	0.00152947
KIF1B	ENSG00000054523	protein_coding	4856.52	-0.285152	0.285152	0.0742861	-3.83857	0.000123754	0.00149714
FOXC1	ENSG00000054598	protein_coding	954.408	-0.11473	0.11473	0.101521	-1.13011	0.25843	0.447062
TBC1D22A	ENSG00000054611	protein_coding	2465.51	-0.10988	0.10988	0.0538311	-2.0412	0.0412313	0.125399
SYNE2	ENSG00000054654	protein_coding	9457.12	0.0917472	0.0917472	0.085797	1.06935	0.284911	0.476887
PLEKHH1	ENSG00000054690	protein_coding	357.395	0.057972	0.057972	0.104996	0.552136	0.580855	0.739368
ATP9A	ENSG00000054793	protein_coding	3390.15	-0.253212	0.253212	0.10004	-2.53111	0.0113701	0.0488315
SPO11	ENSG00000054796	protein_coding	0.194833	-0.22391	0.22391	0.64449	-0.347422	0.728275
CBLN4	ENSG00000054803	protein_coding	3.14132	0.930901	0.930901	0.278286	3.34513	0.000822447	0.00661921
CHRDL2	ENSG00000054938	protein_coding	108.277	-0.751731	0.751731	0.212022	-3.54553	0.000391826	0.00368845
FAM168A	ENSG00000054965	protein_coding	2787.05	0.172397	0.172397	0.0786241	2.19268	0.0283307	0.0957784
RELT	ENSG00000054967	protein_coding	905.884	0.0771114	0.0771114	0.0866865	0.889544	0.373711	0.566436
GALC	ENSG00000054983	protein_coding	780.723	0.298258	0.298258	0.1133	2.63245	0.0084771	0.039076
NOP58	ENSG00000055044	protein_coding	4303.58	0.125669	0.125669	0.0591002	2.12637	0.0334728	0.108174
SZRD1	ENSG00000055070	protein_coding	8503.96	0.00860583	0.00860583	0.0372048	0.231309	0.817074	0.898874
KCNH2	ENSG00000055118	protein_coding	54.3508	0.125063	0.125063	0.193819	0.645254	0.518762	0.691771
CUL1	ENSG00000055130	protein_coding	3990.26	-0.0323396	0.0323396	0.0450936	-0.717165	0.473272	0.654536
FAM114A2	ENSG00000055147	protein_coding	877.191	-0.072773	0.072773	0.0559261	-1.30123	0.193179	0.367556
CYFIP2	ENSG00000055163	protein_coding	659.413	-0.205901	0.205901	0.123913	-1.66166	0.0965817	0.228995
TAB2	ENSG00000055208	protein_coding	4793.85	-0.0436388	0.0436388	0.0572251	-0.762581	0.445713	0.631801
GINM1	ENSG00000055211	protein_coding	2554.25	0.140355	0.140355	0.0439225	3.19552	0.00139579	0.00996475
EIF2AK2	ENSG00000055332	protein_coding	5903.72	0.0345748	0.0345748	0.0737844	0.468592	0.639361	0.781031
USP36	ENSG00000055483	protein_coding	2571.66	-0.0533462	0.0533462	0.0503431	-1.05965	0.289303	0.481647
KMT2C	ENSG00000055609	protein_coding	3223.98	-0.136351	0.136351	0.0767656	-1.77619	0.0757011	0.19257
MCOLN3	ENSG00000055732	protein_coding	168.25	0.133412	0.133412	0.164905	0.809028	0.418499	0.607473
CCDC85A	ENSG00000055813	protein_coding	10.1219	-0.0127843	0.0127843	0.191253	-0.0668449	0.946705	0.971992
PUM2	ENSG00000055917	protein_coding	6508.77	0.0397089	0.0397089	0.0449148	0.884094	0.376645	0.569426
MRPL43	ENSG00000055950	protein_coding	2484.08	-0.0558256	0.0558256	0.0487857	-1.1443	0.252498	0.440288
ITIH4	ENSG00000055955	protein_coding	17.3644	-0.0722425	0.0722425	0.154638	-0.467172	0.640377	0.781568
ITIH1	ENSG00000055957	protein_coding	5.15717	-0.320118	0.320118	0.222577	-1.43824	0.150366	0.31079
HPF1	ENSG00000056050	protein_coding	826.325	0.131203	0.131203	0.0645654	2.03209	0.0421444	0.127293
ZFR	ENSG00000056097	protein_coding	4103.93	0.217949	0.217949	0.0509338	4.27908	1.8767e-05	0.000327809
ZNF280C	ENSG00000056277	protein_coding	269.229	0.323363	0.323363	0.0824636	3.92128	8.80783e-05	0.00112975
NPFFR2	ENSG00000056291	protein_coding	6.5923	0.30917	0.30917	0.418655	0.738483	0.460221	0.643796
PHF21B	ENSG00000056487	protein_coding	16.0915	0.451863	0.451863	0.203069	2.22517	0.0260696	0.0900811
TRAF1	ENSG00000056558	protein_coding	859.606	-0.0768698	0.0768698	0.114862	-0.669234	0.503346	0.678644
RC3H2	ENSG00000056586	protein_coding	4038.89	-0.0358287	0.0358287	0.0564663	-0.634514	0.525745	0.697532
IL17RB	ENSG00000056736	protein_coding	109.501	0.0950267	0.0950267	0.138992	0.683684	0.494175	0.671475
TRAF3IP2	ENSG00000056972	protein_coding	3983.15	-0.204312	0.204312	0.0610223	-3.34816	0.000813509	0.00656325
GYG2	ENSG00000056998	protein_coding	106.679	0.146935	0.146935	0.153405	0.957823	0.338152	0.531632
DCBLD2	ENSG00000057019	protein_coding	4008.83	0.505803	0.505803	0.114362	4.42284	9.74134e-06	0.000191471
SERPINB3	ENSG00000057149	protein_coding	9832.67	-1.02226	1.02226	0.204455	-4.99991	5.73578e-07	1.8974e-05
SOAT1	ENSG00000057252	protein_coding	2223.83	0.208897	0.208897	0.0684368	3.05241	0.00227011	0.0144368
PKP2	ENSG00000057294	protein_coding	1818.62	0.132136	0.132136	0.129704	1.01874	0.308324	0.501437
MSH4	ENSG00000057468	protein_coding	2.6264	0.0191746	0.0191746	0.199811	0.0959637	0.923549	0.959804
F7	ENSG00000057593	protein_coding	11.116	0.355209	0.355209	0.21353	1.66351	0.0962109	0.228412
GDI2	ENSG00000057608	protein_coding	13773.1	-0.0854351	0.0854351	0.0484027	-1.76509	0.0775489	0.195752
PRDM1	ENSG00000057657	protein_coding	3531.98	-0.613925	0.613925	0.106689	-5.75436	8.69713e-09	5.88463e-07
ATG5	ENSG00000057663	protein_coding	2126.2	0.285443	0.285443	0.0461976	6.17874	6.46146e-10	6.44412e-08
TMCC3	ENSG00000057704	protein_coding	2076.12	-0.360053	0.360053	0.101365	-3.55203	0.000382276	0.00361069
PITHD1	ENSG00000057757	protein_coding	2969.66	-0.185054	0.185054	0.0545227	-3.39408	0.000688605	0.00577173
MTA3	ENSG00000057935	protein_coding	1672.31	-0.0953771	0.0953771	0.0483479	-1.97272	0.0485269	0.140501
USP13	ENSG00000058056	protein_coding	952.107	0.018986	0.018986	0.120227	0.157918	0.874521	0.931128
ATP11B	ENSG00000058063	protein_coding	7040	-0.151357	0.151357	0.0919079	-1.64683	0.0995928	0.234017
LAMC2	ENSG00000058085	protein_coding	85403.8	0.363591	0.363591	0.150351	2.41828	0.0155941	0.0618565
CDK14	ENSG00000058091	protein_coding	928.895	0.35388	0.35388	0.128506	2.75381	0.00589063	0.0298816
SEC61A1	ENSG00000058262	protein_coding	23964.4	-0.0801137	0.0801137	0.0451834	-1.77308	0.0762154	0.193432
PPP1R12A	ENSG00000058272	protein_coding	3049.69	0.0732366	0.0732366	0.0530311	1.38101	0.167275	0.334128
RASGRF1	ENSG00000058335	protein_coding	80.4909	0.455045	0.455045	0.159938	2.84514	0.00443917	0.0241453
CAMK2B	ENSG00000058404	protein_coding	201.25	-0.503469	0.503469	0.22661	-2.22175	0.0263005	0.0907478
CROCC	ENSG00000058453	protein_coding	1527.23	0.178443	0.178443	0.0944761	1.88877	0.0589233	0.1612
POLR3E	ENSG00000058600	protein_coding	1985.86	-0.0423863	0.0423863	0.0432068	-0.981009	0.326588	0.519896
ATP2B4	ENSG00000058668	protein_coding	10324.5	-0.0661342	0.0661342	0.0763285	-0.866441	0.386248	0.577957
ZC3H11A	ENSG00000058673	protein_coding	6143.19	0.162423	0.162423	0.046788	3.47147	0.000517624	0.00461262
RIOK2	ENSG00000058729	protein_coding	1010.74	-0.0574712	0.0574712	0.0450712	-1.27512	0.202267	0.379279
YIPF1	ENSG00000058799	protein_coding	1698.7	-0.167567	0.167567	0.0463174	-3.61781	0.000297107	0.0029732
NDC1	ENSG00000058804	protein_coding	2362.79	0.145052	0.145052	0.0562746	2.57758	0.00994957	0.0439544
DGKG	ENSG00000058866	protein_coding	206.444	0.304269	0.304269	0.164407	1.85071	0.064212	0.171023
FLYWCH1	ENSG00000059122	protein_coding	2508.86	-0.129267	0.129267	0.0586706	-2.20327	0.0275756	0.0940158
UNKL	ENSG00000059145	protein_coding	531.832	0.0282129	0.0282129	0.0748998	0.376675	0.706415	0.828023
TBXAS1	ENSG00000059377	protein_coding	471.27	-0.231585	0.231585	0.110222	-2.10107	0.0356344	0.112984
PARP12	ENSG00000059378	protein_coding	4730.39	-0.190826	0.190826	0.0827827	-2.30514	0.0211587	0.0771455
ALDH18A1	ENSG00000059573	protein_coding	4058.39	0.0637089	0.0637089	0.0446366	1.42728	0.1535	0.315155
TARBP1	ENSG00000059588	protein_coding	1455.28	0.345184	0.345184	0.0690433	4.99952	5.74725e-07	1.89847e-05
GATB	ENSG00000059691	protein_coding	1186.66	-0.0329234	0.0329234	0.0600143	-0.548592	0.583286	0.740738
MXD1	ENSG00000059728	protein_coding	6734.71	-0.701263	0.701263	0.115253	-6.08457	1.16805e-09	1.09024e-07
CDK17	ENSG00000059758	protein_coding	1523.67	0.105255	0.105255	0.0586098	1.79586	0.0725165	0.18662
DNAJC25	ENSG00000059769	protein_coding	432.715	0.0795033	0.0795033	0.053769	1.47861	0.139245	0.294492
SLC2A3	ENSG00000059804	protein_coding	2019.09	0.306973	0.306973	0.146577	2.09428	0.0362352	0.114357
PSD	ENSG00000059915	protein_coding	161.477	0.107045	0.107045	0.103226	1.03699	0.299741	0.492259
CTDP1	ENSG00000060069	protein_coding	1665.85	-0.17464	0.17464	0.0546525	-3.19546	0.00139608	0.00996475
YBX3	ENSG00000060138	protein_coding	21846.9	-0.170151	0.170151	0.0630957	-2.69671	0.00700281	0.0340816
STYK1	ENSG00000060140	protein_coding	291.372	-0.0673361	0.0673361	0.094184	-0.714943	0.474644	0.655637
WNK1	ENSG00000060237	protein_coding	14109.4	-0.250376	0.250376	0.0855497	-2.92667	0.0034261	0.0197869
RPS17P5	ENSG00000060303	processed_pseudogene	1.96291	-0.908345	0.908345	0.223643	-4.06159	4.87402e-05	0.000707715
CCAR1	ENSG00000060339	protein_coding	3547.67	0.0604329	0.0604329	0.0413806	1.46042	0.144176	0.301609
OGFR	ENSG00000060491	protein_coding	3577.48	-0.266065	0.266065	0.0697345	-3.8154	0.000135965	0.00160076
GNA15	ENSG00000060558	protein_coding	7072.04	-0.459198	0.459198	0.0780763	-5.88139	4.06826e-09	3.15291e-07
CREB3L3	ENSG00000060566	protein_coding	4.00793	0.223099	0.223099	0.19342	1.15344	0.248728	0.436474
PIGV	ENSG00000060642	protein_coding	830.459	0.0676576	0.0676576	0.0526445	1.28518	0.198729	0.374501
PTPRU	ENSG00000060656	protein_coding	1889.56	0.166849	0.166849	0.11147	1.4968	0.134445	0.287463
SNRNP40	ENSG00000060688	protein_coding	2402.95	0.0954495	0.0954495	0.0463587	2.05893	0.0395008	0.121599
RIMBP2	ENSG00000060709	protein_coding	153.931	-0.114243	0.114243	0.168822	-0.676707	0.498592	0.675054
COL11A1	ENSG00000060718	protein_coding	3510.34	0.364184	0.364184	0.231909	1.57038	0.116328	0.260044
QSER1	ENSG00000060749	protein_coding	3100.83	0.114729	0.114729	0.0655947	1.74906	0.0802812	0.200783
MPC1	ENSG00000060762	protein_coding	827.626	0.00905326	0.00905326	0.0688878	0.13142	0.895443	0.943059
ACAA1	ENSG00000060971	protein_coding	2014.67	-0.58858	0.58858	0.0674704	-8.72354	2.69647e-18	3.63544e-15
BCAT1	ENSG00000060982	protein_coding	1940.58	0.464667	0.464667	0.159257	2.91773	0.00352592	0.0202016
HDAC7	ENSG00000061273	protein_coding	4041.86	-0.154661	0.154661	0.0475122	-3.25518	0.00113322	0.00849492
LZTS1	ENSG00000061337	protein_coding	480.498	0.243684	0.243684	0.123738	1.96935	0.0489128	0.141334
PRDM6	ENSG00000061455	protein_coding	67.1761	0.271124	0.271124	0.157865	1.71744	0.0858983	0.210801
WNT8A	ENSG00000061492	protein_coding	0.247853	0.0700888	0.0700888	0.570855	0.122779	0.902282
SPAG4	ENSG00000061656	protein_coding	195.045	-0.200348	0.200348	0.127161	-1.57555	0.115128	0.258172
NCKAP1	ENSG00000061676	protein_coding	12655.9	0.201325	0.201325	0.0763341	2.63742	0.00835404	0.0387003
MRPS35	ENSG00000061794	protein_coding	2892.18	0.0926082	0.0926082	0.0526767	1.75805	0.078739	0.197946
GUCY1B1	ENSG00000061918	protein_coding	538.227	0.48826	0.48826	0.122784	3.97659	6.99098e-05	0.000942889
SFSWAP	ENSG00000061936	protein_coding	2191.99	-0.100497	0.100497	0.040699	-2.46928	0.0135384	0.0555585
TNK2	ENSG00000061938	protein_coding	4023.81	-0.213941	0.213941	0.0717813	-2.98046	0.00287819	0.0173263
MON2	ENSG00000061987	protein_coding	1925.25	-0.0769246	0.0769246	0.0601403	-1.27908	0.200868	0.377217
CDH3	ENSG00000062038	protein_coding	36127.2	-0.29691	0.29691	0.104018	-2.85442	0.00431159	0.0236016
ARSF	ENSG00000062096	protein_coding	13.3478	-1.35651	1.35651	0.287575	-4.71707	2.39271e-06	6.15109e-05
GPBP1	ENSG00000062194	protein_coding	3728.54	0.0393856	0.0393856	0.0442045	0.890987	0.372936	0.565722
DGAT2	ENSG00000062282	protein_coding	1162.75	-0.488101	0.488101	0.144281	-3.38299	0.000717007	0.00594544
ZNF112	ENSG00000062370	protein_coding	140.933	0.254971	0.254971	0.0742967	3.43179	0.000599605	0.00517591
CS	ENSG00000062485	protein_coding	8821.19	-0.107674	0.107674	0.0415358	-2.59232	0.00953299	0.0425478
LTK	ENSG00000062524	protein_coding	52.048	0.235222	0.235222	0.173744	1.35384	0.175787	0.345258
MRPS24	ENSG00000062582	protein_coding	624.791	-0.111186	0.111186	0.0724567	-1.53452	0.124902	0.273271
ELMO2	ENSG00000062598	protein_coding	1924.68	-0.00296655	0.00296655	0.0499938	-0.0593384	0.952683	0.974774
WAPL	ENSG00000062650	protein_coding	3230.21	0.00118367	0.00118367	0.0484723	0.0244195	0.980518	0.989077
VMP1	ENSG00000062716	protein_coding	8080.88	0.0140531	0.0140531	0.0765133	0.183669	0.854273	0.920827
APPBP2	ENSG00000062725	protein_coding	1667.82	0.0942563	0.0942563	0.0480216	1.96279	0.0496705	0.142866
POLD1	ENSG00000062822	protein_coding	2400.44	-0.103351	0.103351	0.0672637	-1.53651	0.124414	0.272594
SEZ6	ENSG00000063015	protein_coding	3.70664	-0.213217	0.213217	0.224377	-0.950262	0.341979	0.535429
EIF4B	ENSG00000063046	protein_coding	13681.6	-0.102473	0.102473	0.0520598	-1.96838	0.0490248	0.141534
SLC6A16	ENSG00000063127	protein_coding	34.2373	0.422231	0.422231	0.149529	2.82374	0.00474671	0.025373
BICRA	ENSG00000063169	protein_coding	839.246	-0.128462	0.128462	0.0502653	-2.55567	0.0105982	0.0461754
SPHK2	ENSG00000063176	protein_coding	551.843	0.0543613	0.0543613	0.0520957	1.04349	0.296722	0.488988
RPL18	ENSG00000063177	protein_coding	40130.4	-0.443109	0.443109	0.0881857	-5.02472	5.04166e-07	1.69932e-05
CA11	ENSG00000063180	protein_coding	403.955	0.0264285	0.0264285	0.110378	0.239435	0.810768	0.895056
ISOC2	ENSG00000063241	protein_coding	2702.14	-0.169032	0.169032	0.0841172	-2.00948	0.0444862	0.132119
U2AF2	ENSG00000063244	protein_coding	9255.21	-0.0040717	0.0040717	0.0364284	-0.111773	0.911004	0.952613
EPN1	ENSG00000063245	protein_coding	10450.7	-0.444556	0.444556	0.0568663	-7.81756	5.38584e-15	3.16218e-12
MED29	ENSG00000063322	protein_coding	2872.06	-0.0757695	0.0757695	0.042835	-1.76887	0.0769158	0.194693
AHRR	ENSG00000063438	protein_coding	206.982	0.277907	0.277907	0.134998	2.05859	0.0395332	0.121657
GSC2	ENSG00000063515	protein_coding	2.24168	0.195525	0.195525	0.268719	0.72762	0.466846	0.649127
ZNF275	ENSG00000063587	protein_coding	841.056	0.223956	0.223956	0.0876354	2.55554	0.0106024	0.0461882
MTMR1	ENSG00000063601	protein_coding	2617.46	0.00585331	0.00585331	0.0703339	0.0832218	0.933675	0.965433
GPC1	ENSG00000063660	protein_coding	21264.9	-0.0021063	0.0021063	0.0861628	-0.0244456	0.980497	0.989077
ADCK1	ENSG00000063761	protein_coding	432.142	0.00990074	0.00990074	0.0641856	0.154252	0.877411	0.932516
HAGH	ENSG00000063854	protein_coding	1313.01	-0.207456	0.207456	0.0688562	-3.01288	0.00258779	0.0159744
RNF4	ENSG00000063978	protein_coding	3551.55	0.040002	0.040002	0.0496332	0.805953	0.42027	0.608872
CASP8	ENSG00000064012	protein_coding	1462.03	0.151246	0.151246	0.0659628	2.2929	0.0218539	0.0791016
LIMCH1	ENSG00000064042	protein_coding	1620.23	-0.250289	0.250289	0.163448	-1.5313	0.125695	0.274461
INTS13	ENSG00000064102	protein_coding	1934.65	0.056741	0.056741	0.0551024	1.02974	0.303133	0.496029
TM7SF3	ENSG00000064115	protein_coding	3240.96	0.097082	0.097082	0.0842062	1.15291	0.248948	0.436691
DLX3	ENSG00000064195	protein_coding	962.03	-0.752346	0.752346	0.142608	-5.27562	1.32309e-07	5.56089e-06
SPA17	ENSG00000064199	protein_coding	281.714	0.119178	0.119178	0.0836849	1.42413	0.154409	0.316379
TSPAN32	ENSG00000064201	protein_coding	32.1251	-0.324467	0.324467	0.133749	-2.42594	0.0152686	0.0608972
CCN5	ENSG00000064205	protein_coding	266.199	0.0312249	0.0312249	0.228322	0.136758	0.891222	0.940737
DMRT3	ENSG00000064218	protein_coding	40.947	0.826394	0.826394	0.235172	3.514	0.000441413	0.00405953
ST3GAL6	ENSG00000064225	protein_coding	299.062	-0.320243	0.320243	0.101027	-3.16989	0.00152495	0.0106691
ATP2C2	ENSG00000064270	protein_coding	842.063	-0.279084	0.279084	0.151879	-1.83754	0.06613	0.174475
NGFR	ENSG00000064300	protein_coding	1781.37	0.197701	0.197701	0.161143	1.22686	0.219873	0.401678
CDON	ENSG00000064309	protein_coding	216.304	0.379315	0.379315	0.120418	3.14998	0.00163282	0.0112296
TAF2	ENSG00000064313	protein_coding	2483.11	0.231462	0.231462	0.0718867	3.21981	0.00128273	0.00936129
HIPK2	ENSG00000064393	protein_coding	3055.54	-0.246259	0.246259	0.0968743	-2.54204	0.0110207	0.0476059
TNPO3	ENSG00000064419	protein_coding	3722.02	-0.00961213	0.00961213	0.0481531	-0.199616	0.841781	0.913152
BORCS8-MEF2B	ENSG00000064489	protein_coding	35.6329	0.0847349	0.0847349	0.0852198	0.994311	0.320071	0.513293
RFXANK	ENSG00000064490	protein_coding	2316.55	-0.298182	0.298182	0.0754579	-3.95164	7.76176e-05	0.00102557
TMEM161A	ENSG00000064545	protein_coding	1718.55	-0.0157282	0.0157282	0.0670382	-0.234615	0.814507	0.897171
LPAR2	ENSG00000064547	protein_coding	1041.66	0.0324427	0.0324427	0.0686184	0.472798	0.636357	0.778775
CTSA	ENSG00000064601	protein_coding	9323.16	-0.0829134	0.0829134	0.0595363	-1.39265	0.163725	0.329495
SUGP2	ENSG00000064607	protein_coding	1589.52	0.110394	0.110394	0.0511029	2.16024	0.0307544	0.101618
SLC12A2	ENSG00000064651	protein_coding	1738.52	0.0935875	0.0935875	0.0804854	1.16279	0.244915	0.43196
SNX24	ENSG00000064652	protein_coding	726.197	-0.272028	0.272028	0.0600075	-4.53324	5.80858e-06	0.000127606
EYA2	ENSG00000064655	protein_coding	720.144	0.201584	0.201584	0.217664	0.926123	0.354382	0.548013
CNN2	ENSG00000064666	protein_coding	13367.1	-0.0229038	0.0229038	0.0593385	-0.385985	0.699508	0.822998
ABCA7	ENSG00000064687	protein_coding	1117.16	-0.293431	0.293431	0.0952228	-3.08151	0.0020595	0.0133827
SNCAIP	ENSG00000064692	protein_coding	334.526	0.150756	0.150756	0.148925	1.0123	0.311397	0.504651
DDX20	ENSG00000064703	protein_coding	980.527	0.134742	0.134742	0.0493558	2.73001	0.00633319	0.0315982
BTBD1	ENSG00000064726	protein_coding	3074.12	-0.0113925	0.0113925	0.0433137	-0.263024	0.792532	0.88404
FAR2	ENSG00000064763	protein_coding	236.309	0.124646	0.124646	0.10829	1.15104	0.249718	0.437435
BCAS1	ENSG00000064787	protein_coding	245.355	-0.103928	0.103928	0.187544	-0.554156	0.579472	0.738377
POU1F1	ENSG00000064835	protein_coding	1.18324	0.0589237	0.0589237	0.211552	0.278531	0.780605	0.876715
CHI3L2	ENSG00000064886	protein_coding	588.925	-0.466294	0.466294	0.190072	-2.45325	0.0141571	0.0574522
SBNO2	ENSG00000064932	protein_coding	7975.26	-0.278853	0.278853	0.0661132	-4.21781	2.46689e-05	0.000411547
PMS1	ENSG00000064933	protein_coding	536.992	0.251278	0.251278	0.0604175	4.15903	3.19605e-05	0.000507447
HMG20B	ENSG00000064961	protein_coding	3586.24	-0.0805613	0.0805613	0.0685401	-1.17539	0.239839	0.426024
CALCRL	ENSG00000064989	protein_coding	1021.94	-0.0374071	0.0374071	0.118847	-0.31475	0.752952	0.859278
TAF11	ENSG00000064995	protein_coding	1603.75	0.0778103	0.0778103	0.0487983	1.59453	0.110818	0.251794
ANKS1A	ENSG00000064999	protein_coding	3117.29	-0.0580515	0.0580515	0.0630867	-0.920186	0.357476	0.550561
AP3D1	ENSG00000065000	protein_coding	9456.79	-0.173254	0.173254	0.0469047	-3.69375	0.000220969	0.00235196
ZNF76	ENSG00000065029	protein_coding	1044.86	0.122275	0.122275	0.057953	2.1099	0.0348673	0.111093
SLC9A3R2	ENSG00000065054	protein_coding	2035.45	-0.0123957	0.0123957	0.0952953	-0.130077	0.896505	0.943855
NTHL1	ENSG00000065057	protein_coding	751.357	-0.312686	0.312686	0.0973665	-3.21144	0.00132074	0.00957146
UHRF1BP1	ENSG00000065060	protein_coding	1382.88	0.0288912	0.0288912	0.0660002	0.437744	0.661572	0.796752
GNAI3	ENSG00000065135	protein_coding	8140.14	-0.0905453	0.0905453	0.0532694	-1.69976	0.0891756	0.216628
IPO5	ENSG00000065150	protein_coding	8139.86	0.0882599	0.0882599	0.0588785	1.49902	0.133869	0.286721
OAT	ENSG00000065154	protein_coding	4560.76	0.173551	0.173551	0.0619335	2.80222	0.00507525	0.0267006
WDR3	ENSG00000065183	protein_coding	2584.27	0.236012	0.236012	0.0736766	3.20335	0.0013584	0.00976666
PKN2	ENSG00000065243	protein_coding	2682.34	0.0974699	0.0974699	0.0560136	1.74011	0.0818395	0.203675
WDR18	ENSG00000065268	protein_coding	2457.06	-0.230359	0.230359	0.0785332	-2.93327	0.00335407	0.0194884
TRAM2	ENSG00000065308	protein_coding	2960.16	0.221669	0.221669	0.0860233	2.57685	0.00997057	0.0440312
NTN1	ENSG00000065320	protein_coding	1672.09	0.34686	0.34686	0.131648	2.63474	0.00842011	0.0388932
GLP2R	ENSG00000065325	protein_coding	6.56253	0.149213	0.149213	0.200331	0.744833	0.456373	0.640662
MCM10	ENSG00000065328	protein_coding	811.281	0.118642	0.118642	0.0854514	1.38841	0.165012	0.331042
DGKA	ENSG00000065357	protein_coding	5873.25	-0.16403	0.16403	0.0657719	-2.49392	0.0126341	0.052808
ERBB3	ENSG00000065361	protein_coding	4137.27	-0.409288	0.409288	0.093621	-4.37176	1.23251e-05	0.000231507
ROPN1	ENSG00000065371	protein_coding	6.64632	0.646175	0.646175	0.298233	2.16668	0.0302594	0.100465
ANKRD44	ENSG00000065413	protein_coding	346.055	-0.15113	0.15113	0.11046	-1.36818	0.171255	0.339045
KARS1	ENSG00000065427	protein_coding	10069.9	-0.135614	0.135614	0.047256	-2.86977	0.0041077	0.0228008
ADAT1	ENSG00000065457	protein_coding	1024.21	0.135723	0.135723	0.0555298	2.44415	0.0145193	0.0585696
PDIA5	ENSG00000065485	protein_coding	1400.26	0.157247	0.157247	0.0730055	2.15391	0.0312472	0.102751
TBC1D22B	ENSG00000065491	protein_coding	1160.33	-0.0151372	0.0151372	0.0421433	-0.359184	0.719457	0.836634
NDUFB4	ENSG00000065518	protein_coding	4688.83	-0.0323971	0.0323971	0.0606894	-0.533818	0.593467	0.748066
SPEN	ENSG00000065526	protein_coding	5763.86	0.0442072	0.0442072	0.0706724	0.625523	0.531628	0.701908
MYLK	ENSG00000065534	protein_coding	3643.79	0.425318	0.425318	0.122514	3.47158	0.000517397	0.00461172
ZC3H15	ENSG00000065548	protein_coding	3717.12	0.217096	0.217096	0.0633822	3.42519	0.000614359	0.00527078
MAP2K4	ENSG00000065559	protein_coding	2346.69	-0.204468	0.204468	0.0597133	-3.42416	0.000616711	0.00528597
PACC1	ENSG00000065600	protein_coding	646.074	0.323471	0.323471	0.0679995	4.75696	1.96531e-06	5.31906e-05
SNAP91	ENSG00000065609	protein_coding	7.14236	0.524667	0.524667	0.267525	1.96119	0.0498571	0.143221
SLK	ENSG00000065613	protein_coding	7730.38	-0.225227	0.225227	0.0701922	-3.20871	0.0013333	0.00963148
CYB5R4	ENSG00000065615	protein_coding	1263.79	0.141223	0.141223	0.0585272	2.41295	0.0158241	0.0624324
COL17A1	ENSG00000065618	protein_coding	89748.7	0.218145	0.218145	0.153665	1.41961	0.155722	0.318239
GSTO2	ENSG00000065621	protein_coding	732.563	0.227263	0.227263	0.142408	1.59586	0.110521	0.251402
SEC61A2	ENSG00000065665	protein_coding	234.931	0.0974899	0.0974899	0.0691682	1.40946	0.158699	0.322411
PRKCQ	ENSG00000065675	protein_coding	480.221	0.060426	0.060426	0.138057	0.43769	0.661611	0.79677
TLE2	ENSG00000065717	protein_coding	339.016	-0.182124	0.182124	0.1453	-1.25344	0.210047	0.389472
ASB1	ENSG00000065802	protein_coding	1173.7	0.0280845	0.0280845	0.0577711	0.486135	0.626872	0.77142
FAM107B	ENSG00000065809	protein_coding	1537.26	0.0893965	0.0893965	0.0902762	0.990255	0.322049	0.51533
ME1	ENSG00000065833	protein_coding	2591.72	-0.266457	0.266457	0.139761	-1.90652	0.0565824	0.156585
TBC1D1	ENSG00000065882	protein_coding	2287.2	0.0269481	0.0269481	0.0749976	0.359319	0.719357	0.836634
CDK13	ENSG00000065883	protein_coding	3039.58	0.00112785	0.00112785	0.0509329	0.0221439	0.982333	0.990194
MTHFD2	ENSG00000065911	protein_coding	4111.77	0.182687	0.182687	0.063989	2.85497	0.00430403	0.023566
SLC9A7	ENSG00000065923	protein_coding	1225.73	-0.14711	0.14711	0.103359	-1.42328	0.154654	0.316741
FOXJ2	ENSG00000065970	protein_coding	2027.71	-0.0359996	0.0359996	0.0608054	-0.592047	0.553819	0.719364
YBX1	ENSG00000065978	protein_coding	29014.3	0.0288196	0.0288196	0.055583	0.518497	0.604111	0.754844
PDE4A	ENSG00000065989	protein_coding	831.88	0.0760074	0.0760074	0.0895736	0.848547	0.396133	0.587298
PPP2R5A	ENSG00000066027	protein_coding	3256.23	0.0243357	0.0243357	0.0597931	0.406998	0.684009	0.81211
CTNNA2	ENSG00000066032	protein_coding	2.79048	-0.119582	0.119582	0.26304	-0.454615	0.649386	0.787887
ELAVL1	ENSG00000066044	protein_coding	4201.01	0.0883211	0.0883211	0.0344217	2.56586	0.0102922	0.0451552
TIE1	ENSG00000066056	protein_coding	908.566	-0.162518	0.162518	0.109414	-1.48535	0.137451	0.291801
DIP2B	ENSG00000066084	protein_coding	6637.35	-0.184039	0.184039	0.0819916	-2.2446	0.0247937	0.0869248
SMARCD1	ENSG00000066117	protein_coding	3890.26	0.0511637	0.0511637	0.0437944	1.16827	0.242697	0.428987
KDM4A	ENSG00000066135	protein_coding	2851.12	0.10413	0.10413	0.0516075	2.01773	0.0436193	0.130353
NFYC	ENSG00000066136	protein_coding	2616.6	0.00561523	0.00561523	0.0431489	0.130136	0.896459	0.943855
ZMYND12	ENSG00000066185	protein_coding	15.7094	0.0391139	0.0391139	0.132853	0.294415	0.768441	0.868711
SLC9A3	ENSG00000066230	protein_coding	179.273	-0.317617	0.317617	0.193441	-1.64193	0.100604	0.235589
NGEF	ENSG00000066248	protein_coding	762.147	-0.279952	0.279952	0.159078	-1.75984	0.0784354	0.197373
ASPM	ENSG00000066279	protein_coding	2002.66	0.437559	0.437559	0.0831841	5.26013	1.43952e-07	5.97509e-06
CD84	ENSG00000066294	protein_coding	517.324	-0.356453	0.356453	0.156647	-2.27551	0.0228752	0.0818303
ELOVL1	ENSG00000066322	protein_coding	7289.6	-0.350695	0.350695	0.0653254	-5.36844	7.94223e-08	3.65152e-06
SPI1	ENSG00000066336	protein_coding	1165.12	-0.230635	0.230635	0.119462	-1.93061	0.0535308	0.150671
ZNRD1	ENSG00000066379	protein_coding	967.072	-0.122137	0.122137	0.0746737	-1.6356	0.101923	0.23753
MPPED2	ENSG00000066382	protein_coding	84.0185	-0.00614927	0.00614927	0.233334	-0.026354	0.978975	0.988369
CLDN18	ENSG00000066405	protein_coding	17.9936	0.801774	0.801774	0.17142	4.67726	2.90737e-06	7.16063e-05
ZBTB11	ENSG00000066422	protein_coding	1633.76	0.101156	0.101156	0.0565126	1.78998	0.0734572	0.188322
ATXN3	ENSG00000066427	protein_coding	1210.53	0.049313	0.049313	0.0451338	1.0926	0.274571	0.465406
GOLGA5	ENSG00000066455	protein_coding	3106.91	0.0535096	0.0535096	0.0475589	1.12512	0.260536	0.449594
FGFR2	ENSG00000066468	protein_coding	1957.95	0.510473	0.510473	0.109637	4.65603	3.22365e-06	7.81275e-05
LRRC40	ENSG00000066557	protein_coding	791.505	0.264358	0.264358	0.0602696	4.38625	1.15321e-05	0.000218914
ISOC1	ENSG00000066583	protein_coding	777.522	0.00636589	0.00636589	0.0680021	0.0936132	0.925416	0.960839
EML1	ENSG00000066629	protein_coding	1112.17	-0.189436	0.189436	0.129073	-1.46767	0.142195	0.298921
TRMT11	ENSG00000066651	protein_coding	471.07	0.253626	0.253626	0.060498	4.1923	2.76135e-05	0.000450151
THUMPD1	ENSG00000066654	protein_coding	1940.43	0.126259	0.126259	0.0433042	2.91563	0.00354966	0.020304
MSANTD3	ENSG00000066697	protein_coding	1850.7	0.0405567	0.0405567	0.0652268	0.621779	0.534087	0.704024
KIF26A	ENSG00000066735	protein_coding	392.802	-0.433983	0.433983	0.15933	-2.72381	0.00645344	0.0320663
ATG2B	ENSG00000066739	protein_coding	1868.64	-0.0572711	0.0572711	0.0644718	-0.888312	0.374373	0.567097
ARFGEF1	ENSG00000066777	protein_coding	4127.81	0.0513141	0.0513141	0.0585472	0.876457	0.380781	0.573105
ACSM2B	ENSG00000066813	protein_coding	1.36244	-0.580227	0.580227	0.338243	-1.71541	0.0862694	0.211516
ZFAT	ENSG00000066827	protein_coding	691.49	0.0870808	0.0870808	0.0676406	1.2874	0.197954	0.373653
MTFR1	ENSG00000066855	protein_coding	2189.54	0.0930072	0.0930072	0.0656137	1.4175	0.156338	0.319092
STAG3	ENSG00000066923	protein_coding	215.921	0.225676	0.225676	0.208738	1.08114	0.279633	0.471054
FECH	ENSG00000066926	protein_coding	1044.16	-0.00921977	0.00921977	0.0681309	-0.135324	0.892355	0.941415
MYO9A	ENSG00000066933	protein_coding	1506.39	-0.222038	0.222038	0.06652	-3.33791	0.000844105	0.00675321
DDX3Y	ENSG00000067048	protein_coding	1395	-0.14489	0.14489	0.294154	-0.492566	0.622319	0.768311
PFKP	ENSG00000067057	protein_coding	8486.76	-0.19558	0.19558	0.0770127	-2.53958	0.0110985	0.0478511
IDI1	ENSG00000067064	protein_coding	3122.95	-0.197903	0.197903	0.0748392	-2.64438	0.00818405	0.0381259
SP100	ENSG00000067066	protein_coding	4588	0.0587803	0.0587803	0.0751477	0.782196	0.434099	0.621141
KLF6	ENSG00000067082	protein_coding	11973.1	-0.257515	0.257515	0.0883326	-2.91528	0.00355364	0.0203172
PLPP1	ENSG00000067113	protein_coding	959.743	-0.156204	0.156204	0.0924478	-1.68965	0.0910955	0.219854
NEO1	ENSG00000067141	protein_coding	2557.82	0.00977297	0.00977297	0.102929	0.0949487	0.924356	0.960313
TRAM1	ENSG00000067167	protein_coding	10009.9	0.153712	0.153712	0.0596302	2.57775	0.00994458	0.0439377
PHKA1	ENSG00000067177	protein_coding	856.108	-0.109422	0.109422	0.0879306	-1.24441	0.213348	0.393588
TNFRSF1A	ENSG00000067182	protein_coding	10993.4	-0.165753	0.165753	0.0503315	-3.29323	0.000990418	0.00763839
CACNB1	ENSG00000067191	protein_coding	683.302	-0.383587	0.383587	0.169015	-2.26955	0.023235	0.0827998
EVI5	ENSG00000067208	protein_coding	931.247	0.0578585	0.0578585	0.0594067	0.973939	0.330087	0.523569
STOML1	ENSG00000067221	protein_coding	1112.71	-0.20298	0.20298	0.0715273	-2.8378	0.00454261	0.0245888
PKM	ENSG00000067225	protein_coding	141817	-0.295711	0.295711	0.0672731	-4.39568	1.10424e-05	0.000211561
DHX29	ENSG00000067248	protein_coding	2236.73	-0.0771516	0.0771516	0.0562551	-1.37146	0.170232	0.337691
DNTTIP2	ENSG00000067334	protein_coding	4034.42	0.0208156	0.0208156	0.045994	0.452572	0.650857	0.788756
METTL22	ENSG00000067365	protein_coding	612.576	-0.154127	0.154127	0.05662	-2.72213	0.00648619	0.0321939
TP53BP1	ENSG00000067369	protein_coding	1620.68	0.124864	0.124864	0.0714979	1.74639	0.0807424	0.201647
TRO	ENSG00000067445	protein_coding	243.028	0.320723	0.320723	0.15316	2.09404	0.0362562	0.114402
RRP15	ENSG00000067533	protein_coding	1274.99	0.249509	0.249509	0.0431847	5.77772	7.57183e-09	5.27017e-07
RHOA	ENSG00000067560	protein_coding	22653.9	-0.145004	0.145004	0.045506	-3.18648	0.00144017	0.0101959
DHX8	ENSG00000067596	protein_coding	3943.34	-0.0545968	0.0545968	0.0409692	-1.33263	0.182654	0.354271
PMS2P4	ENSG00000067601	transcribed_unprocessed_pseudogene	57.7534	0.0806685	0.0806685	0.0652348	1.23659	0.216241	0.397068
PRKCZ	ENSG00000067606	protein_coding	1196.26	0.00307891	0.00307891	0.063182	0.0487309	0.961134	0.979662
ZFY	ENSG00000067646	protein_coding	398.716	0.0472146	0.0472146	0.308827	0.152883	0.87849	0.932979
IARS2	ENSG00000067704	protein_coding	6489.34	0.170278	0.170278	0.0438114	3.88661	0.000101655	0.00126989
SYT1	ENSG00000067715	protein_coding	183.883	0.553428	0.553428	0.195844	2.82585	0.00471548	0.0252603
NAV3	ENSG00000067798	protein_coding	402.506	-0.068832	0.068832	0.164198	-0.419202	0.675068	0.805943
IDH3G	ENSG00000067829	protein_coding	3114.22	-0.150984	0.150984	0.0591478	-2.55265	0.0106907	0.0465137
ROGDI	ENSG00000067836	protein_coding	1469.1	-0.156153	0.156153	0.0675916	-2.31025	0.0208744	0.0763533
PDZD4	ENSG00000067840	protein_coding	169.088	0.0988812	0.0988812	0.163152	0.60607	0.544469	0.711967
ATP2B3	ENSG00000067842	protein_coding	3.36741	0.803988	0.803988	0.297093	2.70619	0.00680611	0.0333789
ROCK1	ENSG00000067900	protein_coding	2731.84	0.0773018	0.0773018	0.0715746	1.08002	0.280134	0.471558
CBFB	ENSG00000067955	protein_coding	3150.74	0.0957439	0.0957439	0.042849	2.23445	0.0254535	0.0886236
PDK3	ENSG00000067992	protein_coding	480.37	-0.14044	0.14044	0.0730283	-1.92309	0.0544692	0.152417
HYAL2	ENSG00000068001	protein_coding	2190.89	-0.0632797	0.0632797	0.0521981	-1.2123	0.225398	0.408186
HDAC4	ENSG00000068024	protein_coding	1342.99	-0.143598	0.143598	0.0756318	-1.89864	0.0576114	0.158612
RASSF1	ENSG00000068028	protein_coding	1135.84	-0.100947	0.100947	0.0727742	-1.38713	0.165401	0.331568
FGFR3	ENSG00000068078	protein_coding	8386.73	-0.150854	0.150854	0.122605	-1.23041	0.218543	0.399989
IFI35	ENSG00000068079	protein_coding	4032.96	-0.297543	0.297543	0.124378	-2.39226	0.016745	0.0649774
HEATR6	ENSG00000068097	protein_coding	916.858	0.0716955	0.0716955	0.0489403	1.46496	0.142932	0.299938
COASY	ENSG00000068120	protein_coding	5284.78	-0.21136	0.21136	0.0500047	-4.2268	2.37042e-05	0.000398008
PLEKHH3	ENSG00000068137	protein_coding	2046.87	-0.312905	0.312905	0.0657246	-4.76086	1.92773e-06	5.2368e-05
MEF2A	ENSG00000068305	protein_coding	2769.47	-0.098441	0.098441	0.0741298	-1.32795	0.184193	0.356062
OTUD5	ENSG00000068308	protein_coding	3522.39	-0.173581	0.173581	0.0476844	-3.64021	0.000272413	0.00278315
TFE3	ENSG00000068323	protein_coding	3901.65	-0.145841	0.145841	0.0514892	-2.83247	0.00461905	0.0248885
TBC1D25	ENSG00000068354	protein_coding	1284.47	-0.0726899	0.0726899	0.0450094	-1.61499	0.106312	0.244656
ACSL4	ENSG00000068366	protein_coding	3690.75	0.229142	0.229142	0.0875082	2.61853	0.00883108	0.0402289
INPP5A	ENSG00000068383	protein_coding	1165.1	0.0287213	0.0287213	0.052219	0.550017	0.582308	0.740305
GPKOW	ENSG00000068394	protein_coding	1336.77	-0.152481	0.152481	0.0462586	-3.29627	0.000979795	0.0075709
GRIPAP1	ENSG00000068400	protein_coding	2338.13	-0.106898	0.106898	0.055178	-1.93733	0.0527052	0.149085
FTSJ1	ENSG00000068438	protein_coding	3124.37	-0.0737701	0.0737701	0.0530188	-1.3914	0.164106	0.329879
PRR11	ENSG00000068489	protein_coding	1713.8	-0.00977004	0.00977004	0.0836321	-0.116822	0.907001	0.950366
REEP1	ENSG00000068615	protein_coding	333.043	0.0290175	0.0290175	0.197854	0.146661	0.8834	0.936282
ATP11A	ENSG00000068650	protein_coding	2454.07	0.103711	0.103711	0.0966876	1.07264	0.283433	0.475308
POLR1A	ENSG00000068654	protein_coding	3928.45	-0.0683732	0.0683732	0.0563441	-1.21349	0.224941	0.407581
LAPTM4A	ENSG00000068697	protein_coding	15283.3	0.00968449	0.00968449	0.0476734	0.203142	0.839024	0.911667
TTC7A	ENSG00000068724	protein_coding	3551.13	-0.225735	0.225735	0.0517556	-4.36156	1.29138e-05	0.00024089
IP6K2	ENSG00000068745	protein_coding	2473.86	-0.0760528	0.0760528	0.0571458	-1.33085	0.183237	0.354906
STON1-GTF2A1L	ENSG00000068781	protein_coding	3.38915	0.339604	0.339604	0.189	1.79684	0.0723607	0.186325
SRBD1	ENSG00000068784	protein_coding	722.734	0.170173	0.170173	0.052865	3.21902	0.0012863	0.00937451
KIF2A	ENSG00000068796	protein_coding	1470.96	-0.0160646	0.0160646	0.0627513	-0.256004	0.797948	0.887335
RASGRP2	ENSG00000068831	protein_coding	145.354	-0.392287	0.392287	0.113984	-3.44161	0.000578259	0.00502382
PSME4	ENSG00000068878	protein_coding	6486.42	0.0291812	0.0291812	0.0445905	0.654426	0.512837	0.686975
IFT80	ENSG00000068885	protein_coding	542.324	0.373749	0.373749	0.0703205	5.31493	1.06698e-07	4.64596e-06
SIRT2	ENSG00000068903	protein_coding	2919.86	-0.199463	0.199463	0.0523094	-3.81314	0.000137211	0.00161225
ERLEC1	ENSG00000068912	protein_coding	2460.18	0.1338	0.1338	0.0508047	2.63362	0.00844808	0.0389768
PPP2R5B	ENSG00000068971	protein_coding	1350.85	-0.048977	0.048977	0.0679244	-0.721051	0.470878	0.65244
PYGM	ENSG00000068976	protein_coding	308.102	-0.858913	0.858913	0.262242	-3.27527	0.0010556	0.00802383
PAGE1	ENSG00000068985	protein_coding	1.38033	0.452868	0.452868	0.533335	0.849125	0.395812	0.587059
PITX1	ENSG00000069011	protein_coding	8609.38	-0.714052	0.714052	0.116566	-6.12574	9.02613e-10	8.64656e-08
TRPC7	ENSG00000069018	protein_coding	0.623664	0.337417	0.337417	0.315213	1.07044	0.284422	0.476375
MAST4	ENSG00000069020	protein_coding	5163.72	-0.487298	0.487298	0.0892435	-5.46032	4.75289e-08	2.38971e-06
ADGRF5	ENSG00000069122	protein_coding	831.42	-0.102368	0.102368	0.10777	-0.949869	0.342179	0.53558
SDK2	ENSG00000069188	protein_coding	1796.95	0.251673	0.251673	0.150957	1.66719	0.0954769	0.227279
ADAM7	ENSG00000069206	protein_coding	0.568334	0.644927	0.644927	0.3914	1.64774	0.0994051	0.233681
NUP133	ENSG00000069248	protein_coding	2640.13	0.205878	0.205878	0.0377865	5.44846	5.08092e-08	2.5297e-06
NUCKS1	ENSG00000069275	protein_coding	15564.7	0.299745	0.299745	0.0534846	5.60432	2.0907e-08	1.22357e-06
VPS35	ENSG00000069329	protein_coding	7601.68	0.0114574	0.0114574	0.0442641	0.258842	0.795757	0.886062
DNAJA2	ENSG00000069345	protein_coding	4508.41	-0.0710299	0.0710299	0.0414797	-1.7124	0.0868228	0.212458
BCL3	ENSG00000069399	protein_coding	3966.48	-0.285157	0.285157	0.0689261	-4.13714	3.51666e-05	0.000547768
KCNAB2	ENSG00000069424	protein_coding	1047.21	-0.0165757	0.0165757	0.096694	-0.171424	0.86389	0.92554
ABCC9	ENSG00000069431	protein_coding	354.5	-0.105743	0.105743	0.157074	-0.673205	0.500817	0.676867
GAL	ENSG00000069482	protein_coding	155.331	0.517711	0.517711	0.255402	2.02704	0.0426578	0.128386
CLEC2D	ENSG00000069493	protein_coding	309.9	-0.0632209	0.0632209	0.109077	-0.5796	0.562185	0.725774
FUNDC1	ENSG00000069509	protein_coding	605.362	-0.0024374	0.0024374	0.0590982	-0.0412433	0.967102	0.982459
MAOB	ENSG00000069535	protein_coding	463.845	-0.0773543	0.0773543	0.202607	-0.381796	0.702613	0.825049
RORA	ENSG00000069667	protein_coding	1166.13	-0.488722	0.488722	0.114437	-4.27067	1.94887e-05	0.000338468
DRD4	ENSG00000069696	protein_coding	40.4222	0.104342	0.104342	0.159187	0.655469	0.512166	0.686445
TGFBR3	ENSG00000069702	protein_coding	514.755	0.106591	0.106591	0.145663	0.731765	0.464312	0.64669
PLA2G10	ENSG00000069764	protein_coding	4.91589	-0.0452053	0.0452053	0.147889	-0.30567	0.759856	0.8636
HES2	ENSG00000069812	protein_coding	5384.92	-0.457529	0.457529	0.124789	-3.66644	0.000245955	0.0025654
ATP1B3	ENSG00000069849	protein_coding	25555.1	-0.0183852	0.0183852	0.083281	-0.220761	0.825279	0.904002
NEDD4	ENSG00000069869	protein_coding	1589.19	-0.0333062	0.0333062	0.0858221	-0.388084	0.697954	0.822019
PIGB	ENSG00000069943	protein_coding	372.047	0.0170995	0.0170995	0.0546597	0.312835	0.754406	0.86045
MAPK6	ENSG00000069956	protein_coding	8349.85	-0.284195	0.284195	0.0878519	-3.23493	0.00121673	0.00899139
GNB5	ENSG00000069966	protein_coding	1646.94	-0.0693458	0.0693458	0.0602114	-1.15171	0.249442	0.437237
RAB27A	ENSG00000069974	protein_coding	1295.8	-0.117571	0.117571	0.0670535	-1.7534	0.0795338	0.199434
HDHD5	ENSG00000069998	protein_coding	2047.77	0.187232	0.187232	0.058628	3.19355	0.00140534	0.0100132
UFD1	ENSG00000070010	protein_coding	4261.46	0.0775808	0.0775808	0.063487	1.22199	0.22171	0.403918
LRP6	ENSG00000070018	protein_coding	1099.12	0.282236	0.282236	0.082419	3.4244	0.000616154	0.00528368
GUCY2C	ENSG00000070019	protein_coding	97.2683	-0.551962	0.551962	0.163453	-3.37689	0.00073311	0.00603771
SCT	ENSG00000070031	protein_coding	52.8373	-0.184982	0.184982	0.209498	-0.882979	0.377248	0.569748
PHRF1	ENSG00000070047	protein_coding	4146.16	-0.148185	0.148185	0.0556062	-2.66489	0.00770126	0.0364956
ELP1	ENSG00000070061	protein_coding	2781.69	0.16189	0.16189	0.0598754	2.70379	0.0068554	0.0335327
NUCB2	ENSG00000070081	protein_coding	2135.07	0.00175958	0.00175958	0.071423	0.024636	0.980345	0.989012
PFN2	ENSG00000070087	protein_coding	7023.98	0.324894	0.324894	0.125289	2.59316	0.00950994	0.0425017
PTPN3	ENSG00000070159	protein_coding	2156.11	-0.0585128	0.0585128	0.0629695	-0.929224	0.352773	0.546406
SPTB	ENSG00000070182	protein_coding	645.086	-0.0964461	0.0964461	0.211361	-0.45631	0.648167	0.786879
DAPP1	ENSG00000070190	protein_coding	1517.19	-0.132582	0.132582	0.0964101	-1.37519	0.169072	0.336333
FGF10	ENSG00000070193	protein_coding	18.2022	-0.0373559	0.0373559	0.262379	-0.142374	0.886785	0.938269
SLC44A1	ENSG00000070214	protein_coding	10240.9	0.082819	0.082819	0.0664514	1.24631	0.212651	0.392635
TMEM260	ENSG00000070269	protein_coding	791.511	0.286802	0.286802	0.0588149	4.87636	1.08062e-06	3.22167e-05
SMG6	ENSG00000070366	protein_coding	1319.38	-0.0640288	0.0640288	0.078565	-0.814978	0.415085	0.60459
EXOC5	ENSG00000070367	protein_coding	3614.08	0.0624683	0.0624683	0.0615667	1.01465	0.310275	0.503416
CLTCL1	ENSG00000070371	protein_coding	748.415	0.0299402	0.0299402	0.10899	0.274707	0.783541	0.87829
FGF22	ENSG00000070388	protein_coding	6.53349	-0.443578	0.443578	0.166711	-2.66076	0.00779657	0.0368346
FSTL3	ENSG00000070404	protein_coding	3653.68	-0.142609	0.142609	0.141383	-1.00867	0.313132	0.506426
DGCR2	ENSG00000070413	protein_coding	9284.78	0.0202835	0.0202835	0.0516051	0.393052	0.694281	0.819707
RNF126	ENSG00000070423	protein_coding	2931.02	-0.301883	0.301883	0.0643711	-4.68973	2.73568e-06	6.83398e-05
MNT	ENSG00000070444	protein_coding	1762.16	-0.210868	0.210868	0.0582777	-3.61834	0.000296503	0.00296988
ZXDC	ENSG00000070476	protein_coding	1704.66	0.00968843	0.00968843	0.0565237	0.171405	0.863906	0.92554
JMJD6	ENSG00000070495	protein_coding	1632.42	-0.17664	0.17664	0.054282	-3.25413	0.00113741	0.0085176
POLB	ENSG00000070501	protein_coding	1062.19	0.043464	0.043464	0.0870522	0.499287	0.617577	0.76479
ST6GALNAC1	ENSG00000070526	protein_coding	529.43	-0.0985207	0.0985207	0.190075	-0.518326	0.604231	0.754889
WIPI1	ENSG00000070540	protein_coding	1428.88	-0.109336	0.109336	0.0894737	-1.22199	0.22171	0.403918
FRMPD1	ENSG00000070601	protein_coding	35.2082	-1.0189	1.0189	0.190914	-5.33698	9.45098e-08	4.18534e-06
GBA2	ENSG00000070610	protein_coding	2009.16	-0.235742	0.235742	0.0799615	-2.94819	0.0031964	0.0188069
NDST1	ENSG00000070614	protein_coding	9617.53	-0.360936	0.360936	0.0765094	-4.71754	2.38716e-06	6.14392e-05
ASNS	ENSG00000070669	protein_coding	1649.21	0.313399	0.313399	0.108125	2.89849	0.0037497	0.0211704
AP3M2	ENSG00000070718	protein_coding	789.229	0.200236	0.200236	0.0781658	2.56168	0.0104167	0.0455536
CNGB1	ENSG00000070729	protein_coding	1235.7	-0.456773	0.456773	0.209013	-2.18538	0.0288607	0.0970878
ST6GALNAC2	ENSG00000070731	protein_coding	3100.7	0.0637603	0.0637603	0.0888613	0.717526	0.473049	0.654427
CHAT	ENSG00000070748	protein_coding	2.96389	1.00537	1.00537	0.353905	2.84079	0.00450017	0.0244154
PABPC1	ENSG00000070756	protein_coding	89151.2	0.0282824	0.0282824	0.0615559	0.459458	0.645905	0.785221
TESK2	ENSG00000070759	protein_coding	478.075	-0.00447267	0.00447267	0.0799357	-0.0559534	0.955379	0.976368
CFAP20	ENSG00000070761	protein_coding	1551.17	0.111023	0.111023	0.0427821	2.59509	0.00945673	0.0422956
CSNK2A2	ENSG00000070770	protein_coding	4606.8	-0.0709389	0.0709389	0.0478686	-1.48195	0.138353	0.293188
PTPN21	ENSG00000070778	protein_coding	1060.72	-0.0443927	0.0443927	0.0700179	-0.634019	0.526068	0.697732
EIF2B3	ENSG00000070785	protein_coding	1398.53	-0.0668968	0.0668968	0.0551143	-1.21378	0.22483	0.407482
CAMK2A	ENSG00000070808	protein_coding	191.046	-0.567595	0.567595	0.192995	-2.94098	0.00327177	0.0191447
TCOF1	ENSG00000070814	protein_coding	5526.11	-0.220223	0.220223	0.0729346	-3.01946	0.00253226	0.0157073
CDC42	ENSG00000070831	protein_coding	14297.2	0.0109769	0.0109769	0.0473118	0.232012	0.816528	0.8985
OSBPL3	ENSG00000070882	protein_coding	2362.21	0.0572605	0.0572605	0.0628716	0.910753	0.362425	0.555289
EPHA8	ENSG00000070886	protein_coding	11.1764	-0.656195	0.656195	0.247489	-2.65141	0.00801558	0.037567
SLC12A3	ENSG00000070915	protein_coding	12.2281	-0.630099	0.630099	0.166993	-3.77321	0.00016116	0.00183502
RAD18	ENSG00000070950	protein_coding	698.959	0.113569	0.113569	0.0660699	1.71892	0.0856297	0.21033
ATP2B1	ENSG00000070961	protein_coding	3039.01	0.293021	0.293021	0.0836801	3.50169	0.000462321	0.00420767
TRPM5	ENSG00000070985	protein_coding	3.86668	1.08423	1.08423	0.275512	3.93532	8.30865e-05	0.00108057
NCK2	ENSG00000071051	protein_coding	3561.78	-0.0680582	0.0680582	0.0543726	-1.2517	0.210679	0.390327
MAP4K4	ENSG00000071054	protein_coding	11834.2	-0.128755	0.128755	0.0682211	-1.88732	0.0591177	0.161465
MGAT4A	ENSG00000071073	protein_coding	560.208	-0.102119	0.102119	0.107478	-0.950136	0.342043	0.535483
RPL31	ENSG00000071082	protein_coding	28415.9	-0.186599	0.186599	0.0809453	-2.30525	0.0211524	0.0771303
WDR1	ENSG00000071127	protein_coding	20174.3	-0.0437859	0.0437859	0.055751	-0.785384	0.432229	0.619351
SNX13	ENSG00000071189	protein_coding	1885.98	0.129994	0.129994	0.0562031	2.31294	0.020726	0.0759403
MS4A12	ENSG00000071203	protein_coding	0.412077	0.216981	0.216981	0.561956	0.386117	0.69941	0.82296
ARHGAP10	ENSG00000071205	protein_coding	1140.69	-0.0949156	0.0949156	0.0577533	-1.64347	0.100287	0.235176
RPS6KA2	ENSG00000071242	protein_coding	1331.54	0.0738721	0.0738721	0.0994974	0.742452	0.457813	0.641986
ING3	ENSG00000071243	protein_coding	384.332	0.20605	0.20605	0.058873	3.4999	0.000465428	0.00423034
VASH1	ENSG00000071246	protein_coding	888.904	-0.0735773	0.0735773	0.105009	-0.700679	0.483503	0.662793
LMCD1	ENSG00000071282	protein_coding	1235.22	0.0833534	0.0833534	0.124505	0.669479	0.50319	0.678538
BUD23	ENSG00000071462	protein_coding	3631.17	-0.0502791	0.0502791	0.0625109	-0.804325	0.421209	0.609632
SEL1L	ENSG00000071537	protein_coding	5382.74	0.00402615	0.00402615	0.0676289	0.0595329	0.952528	0.974666
TRIP13	ENSG00000071539	protein_coding	1666.2	0.336648	0.336648	0.0923533	3.64522	0.000267163	0.0027372
ATP6AP1	ENSG00000071553	protein_coding	8518.2	-0.0810822	0.0810822	0.0516585	-1.56958	0.116512	0.260313
TCF3	ENSG00000071564	protein_coding	5091.13	0.119345	0.119345	0.0589163	2.02568	0.042798	0.128585
TRIB2	ENSG00000071575	protein_coding	2069.91	0.24891	0.24891	0.0988153	2.51894	0.0117708	0.0501265
DAZAP1	ENSG00000071626	protein_coding	6790.4	-0.150195	0.150195	0.0473985	-3.16878	0.00153081	0.0106957
MBD3	ENSG00000071655	protein_coding	4368.38	-0.284722	0.284722	0.080326	-3.54458	0.000393244	0.00369798
PRLH	ENSG00000071677	protein_coding	0.0171553	-0.238843	0.238843	2.5146	-0.0949828	0.924328
HLTF	ENSG00000071794	protein_coding	1887.5	0.386004	0.386004	0.107408	3.59382	0.000325863	0.00319131
FAM50A	ENSG00000071859	protein_coding	3400.82	-0.236368	0.236368	0.0992527	-2.38148	0.0172433	0.0662679
FAM3A	ENSG00000071889	protein_coding	2781.23	-0.241549	0.241549	0.0688441	-3.50864	0.000450408	0.00411747
CPSF1	ENSG00000071894	protein_coding	5227.18	0.0253349	0.0253349	0.0583467	0.434212	0.664134	0.798567
MYO3B	ENSG00000071909	protein_coding	252.895	0.186752	0.186752	0.196903	0.948448	0.342902	0.53632
CYBRD1	ENSG00000071967	protein_coding	3539.16	0.12158	0.12158	0.126224	0.963207	0.335444	0.529201
CDH19	ENSG00000071991	protein_coding	36.1529	1.00326	1.00326	0.262076	3.82813	0.000129122	0.00154615
PDCD2	ENSG00000071994	protein_coding	2175.73	0.0643382	0.0643382	0.050262	1.28006	0.200525	0.376749
SLC6A15	ENSG00000072041	protein_coding	1100.03	0.0555265	0.0555265	0.182628	0.304041	0.761097	0.86431
RDH11	ENSG00000072042	protein_coding	4368.68	0.0461095	0.0461095	0.0631658	0.729975	0.465406	0.647789
PRKACA	ENSG00000072062	protein_coding	4271.57	-0.0268765	0.0268765	0.048113	-0.558611	0.576427	0.736253
ADGRL1	ENSG00000072071	protein_coding	2081.06	-0.0387824	0.0387824	0.122682	-0.316122	0.75191	0.858838
SPP2	ENSG00000072080	protein_coding	0.336378	0.215433	0.215433	0.409986	0.525465	0.59926
ACTN1	ENSG00000072110	protein_coding	30298.1	0.0811038	0.0811038	0.0958836	0.845857	0.397633	0.588587
ZFYVE26	ENSG00000072121	protein_coding	2546.06	-0.17773	0.17773	0.0668914	-2.657	0.00788403	0.037113
RPS6KA6	ENSG00000072133	protein_coding	38.2164	1.72719	1.72719	0.252633	6.83675	8.10126e-12	1.46415e-09
EPN2	ENSG00000072134	protein_coding	2444.53	-0.153801	0.153801	0.057249	-2.68653	0.00721984	0.0348378
PTPN18	ENSG00000072135	protein_coding	1685.76	0.012938	0.012938	0.072949	0.177357	0.859228	0.923351
LIMS2	ENSG00000072163	protein_coding	460.789	-0.0232405	0.0232405	0.113012	-0.205646	0.837067	0.910477
ASIC4	ENSG00000072182	protein_coding	7.34119	0.222577	0.222577	0.222036	1.00244	0.316133	0.509287
SPEG	ENSG00000072195	protein_coding	908.495	0.101128	0.101128	0.13965	0.724152	0.468973	0.650816
LNX1	ENSG00000072201	protein_coding	517.068	-0.0732715	0.0732715	0.114305	-0.641017	0.521511	0.694268
ALDH3A2	ENSG00000072210	protein_coding	5780.13	0.0882819	0.0882819	0.0773008	1.14206	0.25343	0.441321
TFRC	ENSG00000072274	protein_coding	12619.5	0.259333	0.259333	0.112298	2.30932	0.0209256	0.0765177
SREBF1	ENSG00000072310	protein_coding	9413.42	-0.180061	0.180061	0.0880938	-2.04397	0.0409569	0.124815
TRPC5	ENSG00000072315	protein_coding	0.741767	0.608836	0.608836	0.275087	2.21325	0.0268807	0.0922516
AFF4	ENSG00000072364	protein_coding	5417.69	-0.182089	0.182089	0.0762701	-2.38742	0.0169671	0.0655524
UBE2D1	ENSG00000072401	protein_coding	1183.42	0.00567728	0.00567728	0.0527286	0.10767	0.914258	0.954535
MPP5	ENSG00000072415	protein_coding	1857.6	-0.0680707	0.0680707	0.0678061	-1.0039	0.315426	0.508554
RHOBTB1	ENSG00000072422	protein_coding	514.802	0.187904	0.187904	0.108302	1.735	0.0827405	0.205327
SMC1A	ENSG00000072501	protein_coding	6534.8	-0.0442346	0.0442346	0.0685913	-0.644901	0.518991	0.691849
HSD17B10	ENSG00000072506	protein_coding	4376.71	-0.3006	0.3006	0.0736774	-4.07994	4.50473e-05	0.000665779
MARK2	ENSG00000072518	protein_coding	5744.96	-0.118248	0.118248	0.0574419	-2.05857	0.0395359	0.121657
HMMR	ENSG00000072571	protein_coding	1037.63	0.259013	0.259013	0.0921201	2.81169	0.00492824	0.0261152
CHFR	ENSG00000072609	protein_coding	1440.15	-0.079563	0.079563	0.0893812	-0.890154	0.373383	0.56607
TRHDE	ENSG00000072657	protein_coding	60.5132	-0.339633	0.339633	0.275026	-1.23491	0.216863	0.397895
P4HA2	ENSG00000072682	protein_coding	6314.38	-0.0271376	0.0271376	0.0920922	-0.294678	0.76824	0.868574
FCGR2B	ENSG00000072694	protein_coding	222.316	-0.467757	0.467757	0.124955	-3.74341	0.000181538	0.00201781
NFATC3	ENSG00000072736	protein_coding	1278.73	-0.092745	0.092745	0.075149	-1.23415	0.217148	0.398243
TRNT1	ENSG00000072756	protein_coding	538.164	0.0359401	0.0359401	0.0553961	0.648783	0.516479	0.68994
ACADVL	ENSG00000072778	protein_coding	10933.5	-0.138689	0.138689	0.0682059	-2.03339	0.0420129	0.127023
STK10	ENSG00000072786	protein_coding	2390.19	-0.0349143	0.0349143	0.0714033	-0.488974	0.62486	0.770144
FBXW11	ENSG00000072803	protein_coding	2459.04	-0.156463	0.156463	0.0547421	-2.85817	0.00426086	0.0233907
ACAP1	ENSG00000072818	protein_coding	622.99	-0.317908	0.317908	0.0984572	-3.2289	0.00124269	0.00914054
CRMP1	ENSG00000072832	protein_coding	844.283	0.26702	0.26702	0.126894	2.10427	0.0353547	0.112273
EVC	ENSG00000072840	protein_coding	1350.73	0.211177	0.211177	0.100515	2.10095	0.0356451	0.113004
DERL2	ENSG00000072849	protein_coding	1904.28	0.203486	0.203486	0.0512827	3.96792	7.25024e-05	0.000972093
SIDT1	ENSG00000072858	protein_coding	203.39	-0.43183	0.43183	0.152818	-2.82579	0.00471644	0.0252603
NDE1	ENSG00000072864	protein_coding	3536.61	-0.0328829	0.0328829	0.0673139	-0.4885	0.625196	0.770227
IRAG1	ENSG00000072952	protein_coding	411.037	-0.0386186	0.0386186	0.103213	-0.374165	0.708282	0.828978
TMEM38A	ENSG00000072954	protein_coding	477.339	-0.107646	0.107646	0.173986	-0.618705	0.536111	0.705524
AP1M1	ENSG00000072958	protein_coding	2996.37	-0.0227251	0.0227251	0.0461002	-0.49295	0.622048	0.768211
PVR	ENSG00000073008	protein_coding	3051.67	-0.226479	0.226479	0.0697408	-3.24744	0.00116447	0.00868653
XRCC1	ENSG00000073050	protein_coding	1853.32	0.0219939	0.0219939	0.0518229	0.424404	0.671271	0.803186
SCARB1	ENSG00000073060	protein_coding	2047.34	-0.0748078	0.0748078	0.0980448	-0.762996	0.445466	0.631556
CYP2W1	ENSG00000073067	protein_coding	154.488	0.559149	0.559149	0.267354	2.09142	0.0364903	0.114897
MCM2	ENSG00000073111	protein_coding	6055.19	0.00177595	0.00177595	0.0959082	0.0185172	0.985226	0.991436
MOV10L1	ENSG00000073146	protein_coding	33.7247	0.477595	0.477595	0.155406	3.07321	0.00211772	0.013695
PANX2	ENSG00000073150	protein_coding	596.737	0.408896	0.408896	0.187289	2.18324	0.0290183	0.0975009
SELENOO	ENSG00000073169	protein_coding	1536.54	-0.215775	0.215775	0.0706742	-3.05309	0.00226496	0.0144116
TP63	ENSG00000073282	protein_coding	28391.5	0.0903449	0.0903449	0.0940185	0.960927	0.336589	0.530175
ALPK1	ENSG00000073331	protein_coding	937.111	0.035182	0.035182	0.0617324	0.569911	0.568738	0.730452
LLGL2	ENSG00000073350	protein_coding	2838.14	-0.521776	0.521776	0.0969834	-5.38005	7.44642e-08	3.47965e-06
PDE8A	ENSG00000073417	protein_coding	1098.66	-0.112346	0.112346	0.0726623	-1.54613	0.122072	0.26877
CLCN4	ENSG00000073464	protein_coding	179.419	-0.102754	0.102754	0.159514	-0.64417	0.519466	0.692304
NLE1	ENSG00000073536	protein_coding	1152.65	-0.0702826	0.0702826	0.0656403	-1.07072	0.284294	0.476248
SDHA	ENSG00000073578	protein_coding	6526.33	0.169508	0.169508	0.0665744	2.54614	0.0108922	0.0471795
SMARCE1	ENSG00000073584	protein_coding	2630.73	0.169489	0.169489	0.0394306	4.29842	1.72019e-05	0.000305754
FNDC8	ENSG00000073598	protein_coding	3.18944	0.175808	0.175808	0.15788	1.11355	0.26547	0.455167
GSDMB	ENSG00000073605	protein_coding	574.743	0.147864	0.147864	0.13923	1.06201	0.28823	0.480477
KDM5A	ENSG00000073614	protein_coding	4098.45	-0.0169662	0.0169662	0.0636114	-0.266716	0.789688	0.882002
ADAM11	ENSG00000073670	protein_coding	35.9083	-0.0766901	0.0766901	0.138255	-0.5547	0.5791	0.73816
PPP2R3A	ENSG00000073711	protein_coding	2578.1	-0.104699	0.104699	0.0950784	-1.10118	0.270816	0.461216
FERMT2	ENSG00000073712	protein_coding	1134.17	0.392568	0.392568	0.125628	3.12484	0.00177901	0.0119659
ABCB11	ENSG00000073734	protein_coding	10.9973	-0.650637	0.650637	0.20118	-3.23411	0.00122025	0.00901184
DHRS9	ENSG00000073737	protein_coding	888.869	-0.751238	0.751238	0.196515	-3.82281	0.000131942	0.00157032
CD5L	ENSG00000073754	protein_coding	2.8224	0.769121	0.769121	0.229176	3.35603	0.000790713	0.00640488
PTGS2	ENSG00000073756	protein_coding	3407.73	0.557308	0.557308	0.208085	2.67827	0.00740037	0.0354738
IGF2BP2	ENSG00000073792	protein_coding	4401.56	-0.0601213	0.0601213	0.116446	-0.516302	0.605644	0.755954
MAP3K13	ENSG00000073803	protein_coding	2354.86	0.334986	0.334986	0.0755534	4.43377	9.26e-06	0.000183197
ST6GAL1	ENSG00000073849	protein_coding	1525.37	-0.13537	0.13537	0.143108	-0.945927	0.344186	0.537659
TBX21	ENSG00000073861	protein_coding	59.6775	-0.527132	0.527132	0.16193	-3.25532	0.00113265	0.00849492
VDAC1P1	ENSG00000073905	processed_pseudogene	9.01594	-0.0963334	0.0963334	0.109445	-0.8802	0.378751	0.571234
FRY	ENSG00000073910	protein_coding	356.833	-0.19606	0.19606	0.144592	-1.35596	0.175113	0.344361
PICALM	ENSG00000073921	protein_coding	10282.7	0.0175298	0.0175298	0.0703858	0.249052	0.80332	0.890535
NSF	ENSG00000073969	protein_coding	1795.69	-0.149694	0.149694	0.0471682	-3.17363	0.00150548	0.0105603
GLI2	ENSG00000074047	protein_coding	546.26	0.507482	0.507482	0.183509	2.76544	0.00568465	0.0290881
CLASP1	ENSG00000074054	protein_coding	3747.33	0.0276645	0.0276645	0.0642623	0.430494	0.666837	0.800283
MRPS34	ENSG00000074071	protein_coding	4042.54	-0.339299	0.339299	0.0728478	-4.65765	3.19845e-06	7.76719e-05
NOTCH3	ENSG00000074181	protein_coding	19220.2	-0.255359	0.255359	0.110793	-2.30483	0.0211762	0.0771936
CLNS1A	ENSG00000074201	protein_coding	4723.12	0.015033	0.015033	0.0720256	0.208718	0.834669	0.909226
PPP2R2C	ENSG00000074211	protein_coding	6404.33	-0.435045	0.435045	0.148665	-2.92633	0.00342983	0.0198053
TEAD2	ENSG00000074219	protein_coding	1786.71	0.337261	0.337261	0.084777	3.97822	6.94345e-05	0.000939611
EED	ENSG00000074266	protein_coding	1038.18	0.0568727	0.0568727	0.0609375	0.933296	0.350667	0.54399
CDHR2	ENSG00000074276	protein_coding	39.5746	-0.131656	0.131656	0.10629	-1.23865	0.215476	0.396149
SNCB	ENSG00000074317	protein_coding	39.1623	-0.449017	0.449017	0.190831	-2.35295	0.0186252	0.0701421
TSG101	ENSG00000074319	protein_coding	3711.8	-0.0301724	0.0301724	0.0474243	-0.636221	0.524632	0.696766
NCBP3	ENSG00000074356	protein_coding	2178.2	0.0532841	0.0532841	0.0427275	1.24707	0.212373	0.392384
ATP2A3	ENSG00000074370	protein_coding	1443.92	-0.201319	0.201319	0.112004	-1.79742	0.0722691	0.186128
CA12	ENSG00000074410	protein_coding	14184.2	-0.236812	0.236812	0.119913	-1.97487	0.0482831	0.140051
MGLL	ENSG00000074416	protein_coding	4391.01	-0.689084	0.689084	0.11292	-6.10241	1.04483e-09	9.80251e-08
NTN4	ENSG00000074527	protein_coding	787.892	0.166184	0.166184	0.114684	1.44906	0.14732	0.306249
BCS1L	ENSG00000074582	protein_coding	998.903	0.000937713	0.000937713	0.0632202	0.0148325	0.988166	0.993159
NUAK1	ENSG00000074590	protein_coding	1600.92	0.587542	0.587542	0.117735	4.99039	6.02582e-07	1.97082e-05
DPP8	ENSG00000074603	protein_coding	1766.55	-0.0321754	0.0321754	0.0486888	-0.660838	0.508716	0.68324
SLC24A1	ENSG00000074621	protein_coding	387.058	-0.0208209	0.0208209	0.0676872	-0.307604	0.758383	0.862682
ZNF532	ENSG00000074657	protein_coding	3323.69	0.127508	0.127508	0.0777929	1.63907	0.101198	0.236506
SCARF1	ENSG00000074660	protein_coding	358.238	-0.17492	0.17492	0.0889572	-1.96633	0.0492599	0.142089
LMAN1	ENSG00000074695	protein_coding	6644.79	0.0935718	0.0935718	0.0641009	1.45976	0.144357	0.3019
HACD3	ENSG00000074696	protein_coding	4210.95	0.204218	0.204218	0.058498	3.49102	0.000481178	0.00434506
IPCEF1	ENSG00000074706	protein_coding	104.506	-0.25747	0.25747	0.128049	-2.01071	0.0443561	0.131905
ZZEF1	ENSG00000074755	protein_coding	2974.83	-0.147859	0.147859	0.0620675	-2.38222	0.0172085	0.0661673
NOX3	ENSG00000074771	protein_coding	0.192303	0.0742721	0.0742721	0.612757	0.12121	0.903525
ENO1	ENSG00000074800	protein_coding	143422	-0.163026	0.163026	0.0616357	-2.645	0.00816913	0.0380954
SLC12A1	ENSG00000074803	protein_coding	1.82378	0.103039	0.103039	0.220735	0.466802	0.640642	0.781706
MYDGF	ENSG00000074842	protein_coding	4422.22	-0.037934	0.037934	0.0788389	-0.481158	0.630404	0.774354
ANO8	ENSG00000074855	protein_coding	565.789	-0.0441316	0.0441316	0.085288	-0.517443	0.604847	0.755288
TUBE1	ENSG00000074935	protein_coding	302.86	0.342889	0.342889	0.0578504	5.92717	3.08192e-09	2.49862e-07
ARHGEF10L	ENSG00000074964	protein_coding	1868.81	-0.580265	0.580265	0.0817466	-7.09834	1.26263e-12	3.21415e-10
TXK	ENSG00000074966	protein_coding	30.013	-0.465038	0.465038	0.129609	-3.588	0.000333229	0.00324164
WSCD2	ENSG00000075035	protein_coding	65.4085	0.731379	0.731379	0.275588	2.65388	0.00795712	0.0373652
KCNQ2	ENSG00000075043	protein_coding	6.18375	0.470196	0.470196	0.270844	1.73604	0.0825569	0.204968
TACR2	ENSG00000075073	protein_coding	43.1018	0.130403	0.130403	0.127386	1.02369	0.305983	0.499054
ACTR6	ENSG00000075089	protein_coding	1024.62	0.182024	0.182024	0.0503252	3.61696	0.000298084	0.00297823
TIPIN	ENSG00000075131	protein_coding	441.946	-0.0304731	0.0304731	0.0709351	-0.429591	0.667493	0.800781
SRI	ENSG00000075142	protein_coding	3105.35	-0.00438497	0.00438497	0.0682603	-0.0642389	0.94878	0.97275
EIF4G3	ENSG00000075151	protein_coding	4172.63	0.0231807	0.0231807	0.0595232	0.389441	0.69695	0.82138
NUP37	ENSG00000075188	protein_coding	1524.32	0.0259126	0.0259126	0.0603507	0.429367	0.667656	0.800844
SEMA3A	ENSG00000075213	protein_coding	564.065	0.569428	0.569428	0.178333	3.19306	0.00140772	0.0100226
GTSE1	ENSG00000075218	protein_coding	961.206	0.337107	0.337107	0.0776106	4.34357	1.40188e-05	0.000257734
SEMA3C	ENSG00000075223	protein_coding	5812.99	0.450201	0.450201	0.131329	3.42804	0.000607961	0.00523315
TTC38	ENSG00000075234	protein_coding	890.682	0.102373	0.102373	0.0651964	1.57023	0.116363	0.260091
ACAT1	ENSG00000075239	protein_coding	1323.04	-0.0917148	0.0917148	0.0682618	-1.34357	0.179086	0.349699
GRAMD4	ENSG00000075240	protein_coding	2601.6	0.0363371	0.0363371	0.0742875	0.489142	0.624741	0.770124
CELSR1	ENSG00000075275	protein_coding	10382.4	0.186985	0.186985	0.0885866	2.11076	0.0347933	0.110921
WNT8B	ENSG00000075290	protein_coding	2.35035	0.672896	0.672896	0.227561	2.95699	0.00310661	0.018415
ZNF638	ENSG00000075292	protein_coding	3782.91	0.0811972	0.0811972	0.0358179	2.26694	0.0233937	0.0831945
SLC25A40	ENSG00000075303	protein_coding	725.536	0.284954	0.284954	0.0681107	4.18369	2.86815e-05	0.000464441
TIMM21	ENSG00000075336	protein_coding	782.628	0.0696577	0.0696577	0.0637131	1.0933	0.27426	0.465047
ADD2	ENSG00000075340	protein_coding	305.806	0.661714	0.661714	0.24321	2.72075	0.00651334	0.0322941
FGF4	ENSG00000075388	protein_coding	1.02404	1.12936	1.12936	0.417118	2.70753	0.00677868	0.0332827
RASAL2	ENSG00000075391	protein_coding	2195.35	-0.00666843	0.00666843	0.0730242	-0.0913181	0.92724	0.961992
VPS9D1	ENSG00000075399	protein_coding	1107.07	-0.422157	0.422157	0.0717315	-5.88524	3.97475e-09	3.10491e-07
ZNF37A	ENSG00000075407	protein_coding	776.712	0.266537	0.266537	0.0706679	3.77169	0.000162144	0.00184449
MARK3	ENSG00000075413	protein_coding	5663.25	-0.130862	0.130862	0.0632992	-2.06735	0.0387013	0.119776
SLC25A3	ENSG00000075415	protein_coding	19263.3	-0.194526	0.194526	0.0446924	-4.35255	1.34564e-05	0.000249282
FNDC3B	ENSG00000075420	protein_coding	5791.25	0.225502	0.225502	0.082434	2.73555	0.00622759	0.0312211
FOSL2	ENSG00000075426	protein_coding	16583	-0.189049	0.189049	0.0647951	-2.91765	0.00352677	0.0202016
CACNG5	ENSG00000075429	protein_coding	0.746579	0.025774	0.025774	0.284891	0.0904695	0.927914	0.962279
CACNG4	ENSG00000075461	protein_coding	260.076	-0.0450441	0.0450441	0.229374	-0.196378	0.844314	0.914461
FRYL	ENSG00000075539	protein_coding	3280.87	0.0866822	0.0866822	0.0725472	1.19484	0.23215	0.416391
TMEM131	ENSG00000075568	protein_coding	3821.04	0.00247804	0.00247804	0.0515786	0.0480439	0.961681	0.979823
FSCN1	ENSG00000075618	protein_coding	41218.3	-0.219785	0.219785	0.081093	-2.71029	0.00672251	0.033047
ACTB	ENSG00000075624	protein_coding	353451	-0.175657	0.175657	0.0527419	-3.3305	0.000866886	0.00689456
MOCOS	ENSG00000075643	protein_coding	1453.2	0.00904985	0.00904985	0.114022	0.079369	0.936739	0.966974
PLD1	ENSG00000075651	protein_coding	3428.38	-0.23191	0.23191	0.0912387	-2.5418	0.0110283	0.0476333
ATP12A	ENSG00000075673	protein_coding	804.434	0.11116	0.11116	0.285222	0.389733	0.696734	0.821364
WDR62	ENSG00000075702	protein_coding	941.9	-0.103336	0.103336	0.0798943	-1.29341	0.195871	0.370876
DLG1	ENSG00000075711	protein_coding	4393.79	0.0810447	0.0810447	0.0697737	1.16154	0.245424	0.432593
RAB7A	ENSG00000075785	protein_coding	20816	-0.152385	0.152385	0.0525761	-2.89836	0.00375115	0.0211704
BCAP29	ENSG00000075790	protein_coding	2802.15	0.135097	0.135097	0.0531556	2.54154	0.0110365	0.0476517
SEC31B	ENSG00000075826	protein_coding	137.633	-0.298024	0.298024	0.13776	-2.16335	0.0305143	0.101055
SART3	ENSG00000075856	protein_coding	2906.94	0.0329663	0.0329663	0.0411284	0.801545	0.422816	0.611059
ARHGAP15	ENSG00000075884	protein_coding	193.453	-0.265633	0.265633	0.118975	-2.23268	0.0255703	0.088894
TUBA3D	ENSG00000075886	protein_coding	8.52102	-0.127483	0.127483	0.125964	-1.01205	0.311512	0.504722
PAX2	ENSG00000075891	protein_coding	2.50628	1.03472	1.03472	0.30143	3.43271	0.000597576	0.00516085
EXOSC7	ENSG00000075914	protein_coding	1609.44	-0.133983	0.133983	0.068153	-1.96592	0.0493081	0.142171
KIFAP3	ENSG00000075945	protein_coding	2276.57	0.101693	0.101693	0.055841	1.82111	0.0685904	0.179305
MKRN2	ENSG00000075975	protein_coding	1211.77	-0.113497	0.113497	0.0505285	-2.2462	0.0246911	0.0866568
MCM6	ENSG00000076003	protein_coding	3564.5	0.123766	0.123766	0.0738179	1.67664	0.0936137	0.224207
REXO2	ENSG00000076043	protein_coding	2703.5	-0.129947	0.129947	0.0706408	-1.83954	0.0658351	0.173964
RBM7	ENSG00000076053	protein_coding	1103.88	0.102752	0.102752	0.0545162	1.8848	0.0594571	0.16204
RBMS2	ENSG00000076067	protein_coding	2375.3	-0.19796	0.19796	0.0796463	-2.48549	0.0129375	0.0537308
BAZ2A	ENSG00000076108	protein_coding	6794.56	-0.224855	0.224855	0.0622879	-3.60994	0.000306271	0.00303944
PTPN23	ENSG00000076201	protein_coding	3322.07	-0.214406	0.214406	0.0515112	-4.16232	3.15037e-05	0.000502321
MLH1	ENSG00000076242	protein_coding	1333.38	0.0161679	0.0161679	0.0480659	0.336368	0.736593	0.848635
UNG	ENSG00000076248	protein_coding	2842.91	0.128087	0.128087	0.0573447	2.23364	0.025507	0.0887587
FMO4	ENSG00000076258	protein_coding	208.794	-0.054164	0.054164	0.0986439	-0.549086	0.582946	0.740548
KLHL20	ENSG00000076321	protein_coding	862.437	0.22892	0.22892	0.0570027	4.01595	5.92068e-05	0.00082926
RGS11	ENSG00000076344	protein_coding	46.6067	-0.159911	0.159911	0.15839	-1.00961	0.312683	0.505947
SLC46A1	ENSG00000076351	protein_coding	191.801	0.335611	0.335611	0.106975	3.13729	0.00170515	0.0115977
PLXNA2	ENSG00000076356	protein_coding	3486.55	-0.00915862	0.00915862	0.0757266	-0.120943	0.903736	0.948442
SPAG5	ENSG00000076382	protein_coding	1946.3	0.176553	0.176553	0.0788353	2.23951	0.0251227	0.0878075
ANKRD13A	ENSG00000076513	protein_coding	2810.93	-0.177998	0.177998	0.0568693	-3.12994	0.00174842	0.0118016
TPD52	ENSG00000076554	protein_coding	3643.04	0.106205	0.106205	0.0972506	1.09207	0.2748	0.465481
ACACB	ENSG00000076555	protein_coding	353.215	-0.13731	0.13731	0.131212	-1.04647	0.295344	0.487765
TRAF4	ENSG00000076604	protein_coding	4126.42	0.0788955	0.0788955	0.0770578	1.02385	0.305907	0.498975
PAG1	ENSG00000076641	protein_coding	1097.39	-0.0497083	0.0497083	0.108641	-0.457547	0.647278	0.78622
GPATCH1	ENSG00000076650	protein_coding	536.417	0.117621	0.117621	0.0468086	2.51281	0.0119773	0.050797
ICAM3	ENSG00000076662	protein_coding	99.9025	-0.448443	0.448443	0.150421	-2.98126	0.00287063	0.0173008
NT5C2	ENSG00000076685	protein_coding	1786.91	-0.247445	0.247445	0.0943831	-2.6217	0.00874915	0.0399607
MCAM	ENSG00000076706	protein_coding	5400.42	0.180801	0.180801	0.087587	2.06424	0.0389946	0.120377
GPC4	ENSG00000076716	protein_coding	1359.71	0.507461	0.507461	0.188512	2.69193	0.00710395	0.0344338
MBNL3	ENSG00000076770	protein_coding	1071.75	-0.0220272	0.0220272	0.0995322	-0.221308	0.824853	0.903672
CAMSAP3	ENSG00000076826	protein_coding	1649.43	-0.335869	0.335869	0.123873	-2.7114	0.00669995	0.0329806
RAP1GAP	ENSG00000076864	protein_coding	707.162	-0.25755	0.25755	0.12518	-2.05743	0.0396449	0.121869
XAB2	ENSG00000076924	protein_coding	3191.66	-0.209316	0.209316	0.0616872	-3.39318	0.00069086	0.00578518
ARHGEF1	ENSG00000076928	protein_coding	6274.38	-0.109566	0.109566	0.047901	-2.28734	0.0221762	0.0799109
STXBP2	ENSG00000076944	protein_coding	2768.8	-0.272644	0.272644	0.0688693	-3.95887	7.53064e-05	0.00100278
MAP2K7	ENSG00000076984	protein_coding	2206.48	-0.0415717	0.0415717	0.0474937	-0.875309	0.381406	0.573764
NMRK2	ENSG00000077009	protein_coding	143.489	-0.450977	0.450977	0.384284	-1.17355	0.240575	0.426775
DGKD	ENSG00000077044	protein_coding	1135.88	0.0442304	0.0442304	0.0873503	0.506357	0.612606	0.761381
CTTNBP2	ENSG00000077063	protein_coding	116.616	0.0446083	0.0446083	0.208621	0.213825	0.830684	0.906956
ACTL6B	ENSG00000077080	protein_coding	1.78247	-0.20951	0.20951	0.261245	-0.801965	0.422573	0.610902
RARB	ENSG00000077092	protein_coding	213.797	0.369577	0.369577	0.167524	2.20612	0.0273756	0.0935091
TOP2B	ENSG00000077097	protein_coding	4724.12	0.0402952	0.0402952	0.0588573	0.684626	0.49358	0.671023
TM9SF3	ENSG00000077147	protein_coding	9909.01	0.0478285	0.0478285	0.0432064	1.10698	0.268304	0.458358
NFKB2	ENSG00000077150	protein_coding	4108.58	-0.0413808	0.0413808	0.0737263	-0.561276	0.57461	0.734933
UBE2T	ENSG00000077152	protein_coding	910.346	0.478302	0.478302	0.0877339	5.45174	4.98806e-08	2.49417e-06
PPP1R12B	ENSG00000077157	protein_coding	1588.89	0.239684	0.239684	0.127419	1.88107	0.0599625	0.162966
DNAJC10	ENSG00000077232	protein_coding	4330.14	0.39141	0.39141	0.0619037	6.32288	2.56734e-10	2.87558e-08
GTF3C1	ENSG00000077235	protein_coding	7891.04	-0.243823	0.243823	0.0540757	-4.50892	6.51575e-06	0.000138624
IL4R	ENSG00000077238	protein_coding	8716.51	-0.352048	0.352048	0.0735068	-4.78932	1.67348e-06	4.6752e-05
USP33	ENSG00000077254	protein_coding	2265.25	0.109681	0.109681	0.0423963	2.58704	0.00968048	0.0430516
PAK3	ENSG00000077264	protein_coding	41.8825	0.323982	0.323982	0.198664	1.6308	0.102933	0.239299
CAPN6	ENSG00000077274	protein_coding	107.889	-0.708513	0.708513	0.262687	-2.69718	0.00699293	0.0340635
DCX	ENSG00000077279	protein_coding	5.82449	-0.0587404	0.0587404	0.228907	-0.256613	0.797478	0.887139
SNRPA	ENSG00000077312	protein_coding	3702.18	-0.205966	0.205966	0.0625567	-3.29248	0.000993096	0.00765094
SPAG6	ENSG00000077327	protein_coding	4.19764	-0.0376635	0.0376635	0.213178	-0.176677	0.859762	0.923681
EXOSC5	ENSG00000077348	protein_coding	1243.55	-0.051753	0.051753	0.0708995	-0.729949	0.465422	0.647789
DYNC1I2	ENSG00000077380	protein_coding	4664.23	0.0611817	0.0611817	0.0543663	1.12536	0.260436	0.4495
APBB1IP	ENSG00000077420	protein_coding	375.514	-0.254507	0.254507	0.13126	-1.93895	0.0525072	0.148735
LRCH4	ENSG00000077454	protein_coding	493.088	-0.032329	0.032329	0.0706236	-0.457764	0.647122	0.786131
FAM76B	ENSG00000077458	protein_coding	568.787	0.353118	0.353118	0.0653732	5.40157	6.60598e-08	3.13113e-06
SIRT6	ENSG00000077463	protein_coding	1143.68	-0.22129	0.22129	0.0663746	-3.33396	0.000856192	0.00682389
TYR	ENSG00000077498	protein_coding	2.06791	-0.523714	0.523714	0.401522	-1.30432	0.192124	0.366219
POLD3	ENSG00000077514	protein_coding	1282.02	0.206792	0.206792	0.0709982	2.91264	0.00358389	0.0204452
ACTN2	ENSG00000077522	protein_coding	3704.1	-0.402743	0.402743	0.337882	-1.19196	0.233275	0.417816
CAPZB	ENSG00000077549	protein_coding	14798.9	-0.0680088	0.0680088	0.0402912	-1.68793	0.0914244	0.220458
GPR137B	ENSG00000077585	protein_coding	1093.5	0.180154	0.180154	0.0722696	2.49281	0.0126738	0.0529075
NAALAD2	ENSG00000077616	protein_coding	36.4153	0.276731	0.276731	0.103816	2.66559	0.00768532	0.0364272
JADE1	ENSG00000077684	protein_coding	706.726	0.0807034	0.0807034	0.0812095	0.993768	0.320336	0.513534
SLC25A43	ENSG00000077713	protein_coding	1979.63	0.0093359	0.0093359	0.0755178	0.123625	0.901612	0.9472
UBE2A	ENSG00000077721	protein_coding	4477.04	0.0462247	0.0462247	0.0442188	1.04536	0.295855	0.488091
FGFR1	ENSG00000077782	protein_coding	1930.93	0.120617	0.120617	0.130385	0.925088	0.35492	0.548433
FKBP6	ENSG00000077800	protein_coding	2.79904	0.258613	0.258613	0.23978	1.07854	0.280791	0.472268
SMC1B	ENSG00000077935	protein_coding	81.1517	1.13466	1.13466	0.270911	4.18832	2.81029e-05	0.000456493
FBLN1	ENSG00000077942	protein_coding	9491.38	0.274535	0.274535	0.130892	2.09742	0.0359563	0.113776
ITGA8	ENSG00000077943	protein_coding	182.137	-0.160364	0.160364	0.134025	-1.19652	0.231493	0.415523
CST7	ENSG00000077984	protein_coding	382.206	-0.423369	0.423369	0.13366	-3.1675	0.00153755	0.010727
MAP2	ENSG00000078018	protein_coding	1049.29	-0.240124	0.240124	0.167896	-1.4302	0.15266	0.313874
PIAS2	ENSG00000078043	protein_coding	775.04	0.223987	0.223987	0.0678794	3.29978	0.00096762	0.00750071
AMPH	ENSG00000078053	protein_coding	98.0962	0.306941	0.306941	0.157939	1.94341	0.0519668	0.147581
ARAF	ENSG00000078061	protein_coding	3448.86	-0.193748	0.193748	0.0494069	-3.92147	8.80087e-05	0.00112925
MCCC1	ENSG00000078070	protein_coding	1491.31	0.256882	0.256882	0.0842811	3.04792	0.00230432	0.0146059
LAMP3	ENSG00000078081	protein_coding	3266.42	-0.0397414	0.0397414	0.13603	-0.292151	0.770171	0.869676
FAP	ENSG00000078098	protein_coding	1599.15	0.560835	0.560835	0.149963	3.73981	0.000184159	0.00204072
NEBL	ENSG00000078114	protein_coding	2391.29	-0.545123	0.545123	0.128146	-4.25392	2.10062e-05	0.000359336
ACER3	ENSG00000078124	protein_coding	2375.54	-0.0327679	0.0327679	0.0912318	-0.359172	0.719466	0.836634
UBE2K	ENSG00000078140	protein_coding	5236.01	0.0017096	0.0017096	0.0480641	0.0355692	0.971626	0.985346
PIK3C3	ENSG00000078142	protein_coding	1423.55	0.10756	0.10756	0.053464	2.01182	0.044239	0.131686
N4BP2	ENSG00000078177	protein_coding	744.903	0.0580196	0.0580196	0.0770112	0.753392	0.451214	0.63641
TIGAR	ENSG00000078237	protein_coding	1009.13	-0.0612829	0.0612829	0.0737577	-0.830868	0.406048	0.596395
TULP3	ENSG00000078246	protein_coding	1230.61	0.181554	0.181554	0.0661173	2.74595	0.00603368	0.0304419
SYNJ2	ENSG00000078269	protein_coding	1701.84	-0.00757397	0.00757397	0.0640905	-0.118176	0.905928	0.949569
ADCY2	ENSG00000078295	protein_coding	247.068	-0.377448	0.377448	0.237086	-1.59203	0.111379	0.252817
PPP2R5C	ENSG00000078304	protein_coding	6024.8	0.0218057	0.0218057	0.0448219	0.486497	0.626615	0.771261
PMS2P1	ENSG00000078319	transcribed_unprocessed_pseudogene	321.73	0.18306	0.18306	0.0658519	2.77988	0.00543796	0.0281339
RBFOX1	ENSG00000078328	protein_coding	69.0142	-0.257387	0.257387	0.30635	-0.840176	0.40081	0.59169
GNB1	ENSG00000078369	protein_coding	20914.7	0.0862408	0.0862408	0.043587	1.97859	0.0478621	0.139182
HOXA9	ENSG00000078399	protein_coding	51.8559	1.13659	1.13659	0.202845	5.60323	2.10388e-08	1.2293e-06
EDN1	ENSG00000078401	protein_coding	751.863	-0.0413752	0.0413752	0.120534	-0.343267	0.731398	0.845117
MLLT10	ENSG00000078403	protein_coding	1257.25	0.0236179	0.0236179	0.0574485	0.411114	0.680989	0.810004
ZCWPW1	ENSG00000078487	protein_coding	189.697	0.309804	0.309804	0.120587	2.56914	0.0101952	0.0447896
ADCYAP1R1	ENSG00000078549	protein_coding	60.6209	-0.0962031	0.0962031	0.182833	-0.52618	0.598763	0.751454
FGF20	ENSG00000078579	protein_coding	0.613091	0.694766	0.694766	0.350608	1.9816	0.0475235	0.138451
P2RY10	ENSG00000078589	protein_coding	75.5706	-0.468765	0.468765	0.166325	-2.81837	0.00482689	0.0257101
ITM2A	ENSG00000078596	protein_coding	408.812	-0.320115	0.320115	0.135168	-2.36828	0.0178712	0.0680347
NRDC	ENSG00000078618	protein_coding	8840.15	-0.0313072	0.0313072	0.0393727	-0.795151	0.426526	0.614404
VDAC3	ENSG00000078668	protein_coding	4184.79	-0.0373026	0.0373026	0.0734301	-0.508001	0.611452	0.760518
PCM1	ENSG00000078674	protein_coding	3860.13	-0.0666243	0.0666243	0.0644189	-1.03423	0.301026	0.493446
TNRC6C	ENSG00000078687	protein_coding	552.676	0.160881	0.160881	0.0802907	2.00373	0.0450993	0.133368
CBFA2T2	ENSG00000078699	protein_coding	1572.75	0.137428	0.137428	0.0695558	1.9758	0.0481774	0.139819
BRINP1	ENSG00000078725	protein_coding	29.3759	-0.230329	0.230329	0.207714	-1.10887	0.267485	0.457391
ITCH	ENSG00000078747	protein_coding	3735.32	0.00182354	0.00182354	0.0642581	0.0283783	0.97736	0.987753
PKD2L2	ENSG00000078795	protein_coding	4.73988	-0.00385141	0.00385141	0.129815	-0.0296684	0.976331	0.987351
TP53INP2	ENSG00000078804	protein_coding	3133.58	-0.479142	0.479142	0.110531	-4.33491	1.4582e-05	0.000266473
SDF4	ENSG00000078808	protein_coding	8216.14	0.0248228	0.0248228	0.0510798	0.485961	0.626995	0.771546
MYH7B	ENSG00000078814	protein_coding	76.6632	-0.258363	0.258363	0.150483	-1.71689	0.0859993	0.210996
BPIFB2	ENSG00000078898	protein_coding	201.246	0.772174	0.772174	0.563336	1.37072	0.170464	0.338048
TP73	ENSG00000078900	protein_coding	1400.65	0.169971	0.169971	0.0999233	1.70101	0.088941	0.216204
TOLLIP	ENSG00000078902	protein_coding	6264.9	-0.456289	0.456289	0.0665878	-6.85244	7.2601e-12	1.34838e-09
UBE2D4	ENSG00000078967	protein_coding	556.269	-0.0361459	0.0361459	0.0639375	-0.565332	0.571848	0.732895
CLUL1	ENSG00000079101	protein_coding	6.67791	0.546146	0.546146	0.201486	2.71058	0.00671647	0.0330335
RUNX1T1	ENSG00000079102	protein_coding	109.69	0.119184	0.119184	0.151196	0.788279	0.430534	0.617918
CDH17	ENSG00000079112	protein_coding	30.531	0.113343	0.113343	0.165453	0.685045	0.493316	0.670814
THOC1	ENSG00000079134	protein_coding	1054.37	0.118589	0.118589	0.0633469	1.87206	0.0611987	0.165313
FKBP7	ENSG00000079150	protein_coding	354.751	0.500698	0.500698	0.113153	4.42496	9.64586e-06	0.000189799
OSBPL6	ENSG00000079156	protein_coding	472.493	-0.0750119	0.0750119	0.103915	-0.721857	0.470383	0.651952
SLC1A3	ENSG00000079215	protein_coding	1472.51	0.0387791	0.0387791	0.124689	0.311007	0.755795	0.861164
XRCC5	ENSG00000079246	protein_coding	15415.4	0.101346	0.101346	0.0433819	2.33612	0.0194848	0.0724351
LXN	ENSG00000079257	protein_coding	301.881	0.218412	0.218412	0.128415	1.70083	0.0889746	0.21627
SP140	ENSG00000079263	protein_coding	235.326	-0.199154	0.199154	0.156597	-1.27176	0.203459	0.380945
MKNK1	ENSG00000079277	protein_coding	1863.08	0.0173961	0.0173961	0.0472096	0.368486	0.712511	0.831965
TNS1	ENSG00000079308	protein_coding	4375.22	0.0224011	0.0224011	0.129191	0.173395	0.862341	0.924808
REXO1	ENSG00000079313	protein_coding	1891.61	-0.0680111	0.0680111	0.0499925	-1.36043	0.173695	0.342256
SAR1A	ENSG00000079332	protein_coding	6159.69	0.0307032	0.0307032	0.0438065	0.700883	0.483376	0.662669
CDC14A	ENSG00000079335	protein_coding	222.919	0.275175	0.275175	0.102065	2.69607	0.00701639	0.0341139
RAPGEF3	ENSG00000079337	protein_coding	1161.56	-0.322403	0.322403	0.117591	-2.74174	0.00611156	0.030758
CEACAM1	ENSG00000079385	protein_coding	1187.06	-0.634028	0.634028	0.158226	-4.0071	6.14684e-05	0.000852142
SENP1	ENSG00000079387	protein_coding	1202.92	0.158338	0.158338	0.0522966	3.02768	0.00246437	0.0153899
DUSP13	ENSG00000079393	protein_coding	146.847	-0.330874	0.330874	0.245553	-1.34747	0.177831	0.348032
CIC	ENSG00000079432	protein_coding	5469	-0.00258513	0.00258513	0.0553262	-0.0467254	0.962732	0.980263
LIPE	ENSG00000079435	protein_coding	292.342	-0.10528	0.10528	0.121888	-0.863744	0.387729	0.57943
FDFT1	ENSG00000079459	protein_coding	6476.71	-0.243289	0.243289	0.0864428	-2.81445	0.00488612	0.0259504
PAFAH1B3	ENSG00000079462	protein_coding	1549.12	0.00798914	0.00798914	0.0976998	0.0817723	0.934828	0.966087
OPHN1	ENSG00000079482	protein_coding	349.898	0.225948	0.225948	0.0875128	2.58188	0.0098263	0.0435154
AFM	ENSG00000079557	protein_coding	0.523771	0.420964	0.420964	0.523685	0.803851	0.421483	0.609869
KIF22	ENSG00000079616	protein_coding	3661.41	-0.132159	0.132159	0.0682301	-1.93695	0.0527511	0.149192
SCGN	ENSG00000079689	protein_coding	0.747797	0.557538	0.557538	0.395134	1.41101	0.158242	0.321751
CARMIL1	ENSG00000079691	protein_coding	1799.94	0.02296	0.02296	0.0705548	0.325421	0.744862	0.854074
PGM1	ENSG00000079739	protein_coding	3636.1	-0.0805	0.0805	0.0707073	-1.1385	0.254914	0.443141
DDX1	ENSG00000079785	protein_coding	6271.25	-0.0721374	0.0721374	0.0405781	-1.77774	0.0754458	0.192108
DNM2	ENSG00000079805	protein_coding	8355.09	-0.168199	0.168199	0.0454111	-3.70393	0.000212288	0.0022836
EPB41L2	ENSG00000079819	protein_coding	1773.51	0.156599	0.156599	0.104679	1.49599	0.134657	0.287746
RIMS1	ENSG00000079841	protein_coding	6.91198	0.182237	0.182237	0.24876	0.732583	0.463813	0.646276
MOXD1	ENSG00000079931	protein_coding	1193.65	0.145909	0.145909	0.181249	0.80502	0.420808	0.609292
STX7	ENSG00000079950	protein_coding	2249.07	-0.026603	0.026603	0.050169	-0.530268	0.595926	0.749586
RABL2B	ENSG00000079974	protein_coding	497.897	0.304309	0.304309	0.0569763	5.34097	9.24487e-08	4.11804e-06
KEAP1	ENSG00000079999	protein_coding	5490.73	-0.112037	0.112037	0.054658	-2.04978	0.0403855	0.123571
DDX43	ENSG00000080007	protein_coding	61.4059	0.865351	0.865351	0.233407	3.70748	0.000209332	0.00226451
PTPRH	ENSG00000080031	protein_coding	362.265	-0.0799207	0.0799207	0.153432	-0.520886	0.602446	0.753787
DCT	ENSG00000080166	protein_coding	5.39956	0.0339167	0.0339167	0.283183	0.119769	0.904666	0.948909
SLC35C2	ENSG00000080189	protein_coding	3386.62	0.0100125	0.0100125	0.0480112	0.208546	0.834803	0.909252
CRYBG3	ENSG00000080200	protein_coding	1260.37	-0.212896	0.212896	0.123672	-1.72146	0.085167	0.209547
EPHA6	ENSG00000080224	protein_coding	10.4592	0.564149	0.564149	0.281192	2.00627	0.0448269	0.132773
SCTR	ENSG00000080293	protein_coding	4.74774	0.435585	0.435585	0.192093	2.26757	0.0233554	0.0831038
RFX3	ENSG00000080298	protein_coding	280.928	0.303537	0.303537	0.086492	3.50943	0.000449072	0.00411145
RIF1	ENSG00000080345	protein_coding	3161.98	0.149401	0.149401	0.060226	2.48067	0.0131137	0.0542954
RAB21	ENSG00000080371	protein_coding	4266.65	-0.132438	0.132438	0.0534351	-2.47848	0.0131944	0.0545924
SLC4A4	ENSG00000080493	protein_coding	29.1061	-0.129035	0.129035	0.189672	-0.680307	0.49631	0.673308
SMARCA2	ENSG00000080503	protein_coding	4040.75	0.149944	0.149944	0.092854	1.61484	0.106346	0.244703
RDH8	ENSG00000080511	protein_coding	6.38654	0.226317	0.226317	0.198016	1.14292	0.25307	0.440926
SESN1	ENSG00000080546	protein_coding	806.496	-0.0591735	0.0591735	0.0668845	-0.884711	0.376312	0.569112
MID2	ENSG00000080561	protein_coding	519.511	-0.0832193	0.0832193	0.0842049	-0.988296	0.323008	0.516455
DNAAF6	ENSG00000080572	protein_coding	0.509479	0.649799	0.649799	0.331743	1.95874	0.0501429	0.143849
COL5A3	ENSG00000080573	protein_coding	5482.94	-0.0186759	0.0186759	0.128365	-0.145491	0.884323	0.936892
SRCAP	ENSG00000080603	protein_coding	9599.45	-0.14779	0.14779	0.0435813	-3.39112	0.000696078	0.00582081
PUM3	ENSG00000080608	protein_coding	2446.47	-0.134215	0.134215	0.0883143	-1.51975	0.128574	0.278597
CPB2	ENSG00000080618	protein_coding	3.05245	0.513944	0.513944	0.253706	2.02575	0.0427906	0.128584
CHRNA3	ENSG00000080644	protein_coding	30.6533	-0.165154	0.165154	0.17429	-0.947584	0.343341	0.536846
KCNN2	ENSG00000080709	protein_coding	22.7053	-0.0616015	0.0616015	0.12909	-0.477197	0.633222	0.776456
CNOT4	ENSG00000080802	protein_coding	1214.53	-0.0261307	0.0261307	0.0452366	-0.577645	0.563504	0.726447
PSEN1	ENSG00000080815	protein_coding	4855.17	0.0253304	0.0253304	0.0442592	0.57232	0.567105	0.729253
CPOX	ENSG00000080819	protein_coding	1477.58	0.00383679	0.00383679	0.057009	0.0673014	0.946342	0.971945
CLDND1	ENSG00000080822	protein_coding	4210.35	0.17975	0.17975	0.0710301	2.53061	0.0113863	0.0488745
MOK	ENSG00000080823	protein_coding	386.051	0.400865	0.400865	0.114281	3.50771	0.000451984	0.0041298
HSP90AA1	ENSG00000080824	protein_coding	67704.3	0.0749392	0.0749392	0.0610018	1.22848	0.219269	0.400895
RBL1	ENSG00000080839	protein_coding	1034.06	0.171545	0.171545	0.0749759	2.288	0.0221374	0.0797865
DLGAP4	ENSG00000080845	protein_coding	7302.53	-0.177368	0.177368	0.0666545	-2.661	0.00779085	0.0368171
IGSF9B	ENSG00000080854	protein_coding	62.6078	0.588994	0.588994	0.186641	3.15575	0.00160086	0.0110727
CFHR2	ENSG00000080910	protein_coding	0.00708515	-0.273713	0.273713	2.89413	-0.0945752	0.924652
CROCCP3	ENSG00000080947	transcribed_unprocessed_pseudogene	56.1761	0.195367	0.195367	0.0941111	2.07591	0.0379018	0.1181
NDC80	ENSG00000080986	protein_coding	1235.77	0.286926	0.286926	0.0889253	3.22659	0.00125273	0.00920505
AP4E1	ENSG00000081014	protein_coding	1302.38	-0.177928	0.177928	0.0647811	-2.7466	0.00602159	0.0304019
RSBN1	ENSG00000081019	protein_coding	867.122	0.0644602	0.0644602	0.052922	1.21802	0.223215	0.405643
MAGI3	ENSG00000081026	protein_coding	822.313	-0.0240642	0.0240642	0.0874543	-0.275163	0.783191	0.878005
CXCL2	ENSG00000081041	protein_coding	376.464	0.174418	0.174418	0.174597	0.998975	0.317807	0.511057
AFP	ENSG00000081051	protein_coding	6.4666	0.723538	0.723538	0.249536	2.89954	0.00373713	0.0211241
COL4A4	ENSG00000081052	protein_coding	166.54	0.0166403	0.0166403	0.201936	0.0824039	0.934326	0.965801
TCF7	ENSG00000081059	protein_coding	691.179	-0.067649	0.067649	0.108144	-0.625545	0.531613	0.701908
OSTM1	ENSG00000081087	protein_coding	2178.26	0.172134	0.172134	0.0692397	2.48606	0.0129165	0.0536641
CDH7	ENSG00000081138	protein_coding	1.51474	0.39686	0.39686	0.328298	1.20884	0.226724	0.409833
IMPG2	ENSG00000081148	protein_coding	13.3646	0.11715	0.11715	0.11061	1.05912	0.289546	0.481746
PCNP	ENSG00000081154	protein_coding	4784.6	0.245904	0.245904	0.0428142	5.74352	9.27311e-09	6.22804e-07
EXD2	ENSG00000081177	protein_coding	1255.9	0.120009	0.120009	0.0577352	2.07861	0.0376529	0.11748
ARG2	ENSG00000081181	protein_coding	476.14	-0.0564849	0.0564849	0.142014	-0.397741	0.690821	0.81708
MEF2C	ENSG00000081189	protein_coding	1583.92	-0.2413	0.2413	0.18132	-1.3308	0.183256	0.354906
PTPRC	ENSG00000081237	protein_coding	1907.63	-0.353042	0.353042	0.153504	-2.29989	0.0214545	0.0779894
CACNA1S	ENSG00000081248	protein_coding	380.682	-0.406326	0.406326	0.355118	-1.1442	0.252542	0.440342
PKP1	ENSG00000081277	protein_coding	106273	-0.530954	0.530954	0.108346	-4.90053	9.55777e-07	2.88179e-05
UBA5	ENSG00000081307	protein_coding	1710.84	-0.0200348	0.0200348	0.0465198	-0.430673	0.666706	0.800179
STK17B	ENSG00000081320	protein_coding	2812.6	0.105709	0.105709	0.0746852	1.41539	0.156954	0.319866
CDC14B	ENSG00000081377	protein_coding	654.62	0.0471061	0.0471061	0.0817753	0.576043	0.564586	0.727378
ZNF510	ENSG00000081386	protein_coding	403.784	0.207685	0.207685	0.0553305	3.75353	0.000174364	0.0019572
LRP2	ENSG00000081479	protein_coding	8.92735	0.127306	0.127306	0.208849	0.609562	0.542152	0.710091
ZNF506	ENSG00000081665	protein_coding	310.924	0.128308	0.128308	0.115924	1.10683	0.268367	0.458385
JMJD4	ENSG00000081692	protein_coding	801.696	-0.0274099	0.0274099	0.0715549	-0.383061	0.701674	0.824665
DUSP12	ENSG00000081721	protein_coding	663.464	0.255356	0.255356	0.052993	4.81866	1.44522e-06	4.11973e-05
AACS	ENSG00000081760	protein_coding	3403.09	-0.205954	0.205954	0.06704	-3.07211	0.00212554	0.0137358
DELE1	ENSG00000081791	protein_coding	1535.58	-0.0263525	0.0263525	0.0467313	-0.563915	0.572812	0.733575
SLC13A1	ENSG00000081800	protein_coding	0.361147	-0.651474	0.651474	0.535525	-1.21651	0.223789
CADPS2	ENSG00000081803	protein_coding	477.355	0.147748	0.147748	0.12535	1.17868	0.238526	0.42438
PCDHB4	ENSG00000081818	protein_coding	63.9057	-0.0262453	0.0262453	0.166505	-0.157625	0.874752	0.931265
PCDHA6	ENSG00000081842	protein_coding	1.71961	0.252479	0.252479	0.270712	0.932649	0.351001	0.544357
PCDHGA2	ENSG00000081853	protein_coding	44.5678	-0.035463	0.035463	0.152604	-0.232385	0.816239	0.89829
HSPB11	ENSG00000081870	protein_coding	1023.81	0.00816719	0.00816719	0.0694312	0.11763	0.906361	0.949941
PHLPP1	ENSG00000081913	protein_coding	1301.03	-0.0934655	0.0934655	0.0835026	-1.11931	0.263007	0.452251
ATP8B1	ENSG00000081923	protein_coding	2296.75	0.0121212	0.0121212	0.0977008	0.124065	0.901264	0.946944
IL12RB2	ENSG00000081985	protein_coding	629.258	-0.129153	0.129153	0.175339	-0.736589	0.461372	0.644654
SMARCD3	ENSG00000082014	protein_coding	432.539	0.224406	0.224406	0.126939	1.76783	0.0770898	0.194979
WDR70	ENSG00000082068	protein_coding	1578.42	0.171217	0.171217	0.0596002	2.87275	0.00406915	0.0226353
FYB1	ENSG00000082074	protein_coding	1908.7	-0.0088713	0.0088713	0.159197	-0.0557255	0.955561	0.976429
MPP4	ENSG00000082126	protein_coding	26.5911	0.496653	0.496653	0.18874	2.63141	0.00850311	0.0391621
STRADB	ENSG00000082146	protein_coding	349.127	0.18012	0.18012	0.0727235	2.47677	0.0132576	0.0547854
BZW1	ENSG00000082153	protein_coding	7952.32	-0.0765253	0.0765253	0.0676837	-1.13063	0.25821	0.446866
PGR	ENSG00000082175	protein_coding	51.5967	0.153327	0.153327	0.202	0.759048	0.447824	0.633566
C1QTNF3	ENSG00000082196	protein_coding	216.24	0.799781	0.799781	0.197934	4.04063	5.33069e-05	0.000761868
ME2	ENSG00000082212	protein_coding	1450.23	0.149863	0.149863	0.0678407	2.20905	0.0271715	0.0930096
C5orf22	ENSG00000082213	protein_coding	1368.07	0.316479	0.316479	0.0562604	5.62525	1.8524e-08	1.11089e-06
CCNT2	ENSG00000082258	protein_coding	1492.25	0.144619	0.144619	0.0508199	2.84571	0.00443132	0.0241163
FAM135A	ENSG00000082269	protein_coding	2074.18	-0.309249	0.309249	0.0999215	-3.09492	0.00196868	0.0129544
COL19A1	ENSG00000082293	protein_coding	13.0239	0.471117	0.471117	0.249922	1.88505	0.0594226	0.161981
EPB41L3	ENSG00000082397	protein_coding	962	-0.325848	0.325848	0.120832	-2.69669	0.00700321	0.0340816
COBLL1	ENSG00000082438	protein_coding	2828.65	-0.289626	0.289626	0.0988433	-2.93015	0.003388	0.0196291
DLG3	ENSG00000082458	protein_coding	1746.76	-0.021157	0.021157	0.0781839	-0.270606	0.786694	0.880009
KCNK2	ENSG00000082482	protein_coding	43.361	0.770705	0.770705	0.197046	3.9113	9.18006e-05	0.00116935
SERTAD4	ENSG00000082497	protein_coding	646.155	0.539616	0.539616	0.129261	4.17463	2.98469e-05	0.000479897
TRAF5	ENSG00000082512	protein_coding	435.412	0.272497	0.272497	0.0830147	3.28251	0.00102886	0.00787236
MRPL22	ENSG00000082515	protein_coding	1054.21	-0.0975365	0.0975365	0.0657638	-1.48313	0.138039	0.292775
GEMIN5	ENSG00000082516	protein_coding	1453.44	-0.00880865	0.00880865	0.059418	-0.148249	0.882146	0.935514
OPRK1	ENSG00000082556	protein_coding	4.57714	0.440925	0.440925	0.36232	1.21695	0.223624	0.406003
NFE2L1	ENSG00000082641	protein_coding	27452.5	-0.0313269	0.0313269	0.0670259	-0.467385	0.640225	0.781551
SEMA5B	ENSG00000082684	protein_coding	104.86	0.152115	0.152115	0.158533	0.959515	0.337299	0.530786
GSK3B	ENSG00000082701	protein_coding	4770	0.0260592	0.0260592	0.0609596	0.427483	0.669028	0.80178
ITGB5	ENSG00000082781	protein_coding	10648.8	-0.00602599	0.00602599	0.0797792	-0.0755333	0.93979	0.968854
ERC1	ENSG00000082805	protein_coding	4955.74	-0.213974	0.213974	0.0807088	-2.65119	0.00802084	0.0375868
XPO1	ENSG00000082898	protein_coding	9238.85	0.135014	0.135014	0.0394834	3.41952	0.000627325	0.00535928
LINC01587	ENSG00000082929	lncRNA	4.11926	-0.0858401	0.0858401	0.210993	-0.406838	0.684127	0.812187
RNF13	ENSG00000082996	protein_coding	2941.5	0.113852	0.113852	0.0600781	1.89507	0.0580836	0.159466
TRPM3	ENSG00000083067	protein_coding	8.88757	0.0576169	0.0576169	0.166945	0.345124	0.730001	0.844275
PALB2	ENSG00000083093	protein_coding	1155.97	0.120323	0.120323	0.0512717	2.34678	0.0189363	0.0710639
DOP1A	ENSG00000083097	protein_coding	859.364	-0.115143	0.115143	0.0805877	-1.42879	0.153064	0.314468
LYRM2	ENSG00000083099	protein_coding	1570.97	0.160674	0.160674	0.0419925	3.82626	0.000130105	0.00155536
BCKDHB	ENSG00000083123	protein_coding	392.858	0.341976	0.341976	0.0699542	4.88857	1.01569e-06	3.04806e-05
KAT6A	ENSG00000083168	protein_coding	3047.19	-0.106516	0.106516	0.0912869	-1.16682	0.243281	0.429712
TUT7	ENSG00000083223	protein_coding	3264.1	-0.300375	0.300375	0.0780261	-3.84967	0.000118277	0.00144141
ULK2	ENSG00000083290	protein_coding	1002.15	0.155659	0.155659	0.0759417	2.04971	0.0403927	0.123571
GRHL2	ENSG00000083307	protein_coding	3630.96	0.137436	0.137436	0.0832226	1.65142	0.0986524	0.232421
TNPO1	ENSG00000083312	protein_coding	5425.44	0.0528029	0.0528029	0.0546618	0.965991	0.334048	0.52776
PLOD1	ENSG00000083444	protein_coding	11421.1	0.15565	0.15565	0.0826694	1.8828	0.0597271	0.162544
P2RX5	ENSG00000083454	protein_coding	78.0396	-0.0980525	0.0980525	0.154858	-0.633177	0.526618	0.697928
ITGAE	ENSG00000083457	protein_coding	865.075	-0.010944	0.010944	0.0842037	-0.129971	0.89659	0.943855
DIS3	ENSG00000083520	protein_coding	3393.56	0.108029	0.108029	0.0794665	1.35943	0.174012	0.342658
PIBF1	ENSG00000083535	protein_coding	718.953	0.336853	0.336853	0.0708278	4.75595	1.97519e-06	5.32995e-05
TDRD3	ENSG00000083544	protein_coding	684.217	-0.0380955	0.0380955	0.0526597	-0.723429	0.469416	0.651216
AC000061.1	ENSG00000083622	lncRNA	0.207214	0.0214586	0.0214586	0.690305	0.0310856	0.975201
NUFIP1	ENSG00000083635	protein_coding	509.85	0.0860701	0.0860701	0.0538471	1.59842	0.10995	0.250464
PDS5B	ENSG00000083642	protein_coding	1654.6	0.133064	0.133064	0.0568397	2.34104	0.0192302	0.0718039
OXCT1	ENSG00000083720	protein_coding	2001.09	0.243101	0.243101	0.0748013	3.24996	0.0011542	0.00862914
RRAGB	ENSG00000083750	protein_coding	415.033	0.213219	0.213219	0.0729073	2.92452	0.00344985	0.0198736
EPYC	ENSG00000083782	protein_coding	17.9102	0.879988	0.879988	0.273185	3.22122	0.00127646	0.00933048
CYLD	ENSG00000083799	protein_coding	3527.91	-0.212763	0.212763	0.0653302	-3.25674	0.00112701	0.00845713
SLC27A5	ENSG00000083807	protein_coding	234.733	-0.104826	0.104826	0.15606	-0.6717	0.501775	0.677588
ZNF324	ENSG00000083812	protein_coding	582.691	-0.135266	0.135266	0.0507727	-2.66416	0.00771818	0.0365401
ZNF671	ENSG00000083814	protein_coding	82.4722	-0.160595	0.160595	0.111655	-1.43832	0.150344	0.310762
ZNF416	ENSG00000083817	protein_coding	337.359	-0.227036	0.227036	0.0665108	-3.41352	0.000641293	0.00545556
ZNF586	ENSG00000083828	protein_coding	292.673	-0.146414	0.146414	0.0608382	-2.40661	0.0161012	0.0632272
ZNF446	ENSG00000083838	protein_coding	340.407	-0.0336477	0.0336477	0.0628549	-0.535323	0.592427	0.747168
ZNF264	ENSG00000083844	protein_coding	1518.1	-0.0775319	0.0775319	0.0552626	-1.40297	0.160625	0.325325
RPS5	ENSG00000083845	protein_coding	31522.8	-0.273818	0.273818	0.0807765	-3.38982	0.000699377	0.0058367
FAT1	ENSG00000083857	protein_coding	18011	0.0894549	0.0894549	0.126178	0.708956	0.478352	0.658584
YTHDC1	ENSG00000083896	protein_coding	3492.6	0.0636042	0.0636042	0.0365708	1.73921	0.0819987	0.203943
CHMP2B	ENSG00000083937	protein_coding	2092.91	-0.0988395	0.0988395	0.0579779	-1.70478	0.0882356	0.214975
SMAP2	ENSG00000084070	protein_coding	2328.48	-0.241798	0.241798	0.0620925	-3.89415	9.85437e-05	0.00123653
PPIE	ENSG00000084072	protein_coding	2234.34	-0.0269453	0.0269453	0.0622931	-0.432557	0.665337	0.799251
ZMPSTE24	ENSG00000084073	protein_coding	3891.46	0.18576	0.18576	0.0500141	3.71416	0.00020388	0.00221756
STARD7	ENSG00000084090	protein_coding	8369.86	-0.00152914	0.00152914	0.0544818	-0.0280669	0.977609	0.987812
NOA1	ENSG00000084092	protein_coding	1403.31	0.0616598	0.0616598	0.0446946	1.37958	0.167715	0.334713
REST	ENSG00000084093	protein_coding	2152.87	0.0921168	0.0921168	0.0530425	1.73666	0.0824475	0.204752
HAL	ENSG00000084110	protein_coding	348.938	-1.29333	1.29333	0.262783	-4.92164	8.58199e-07	2.6452e-05
SSH1	ENSG00000084112	protein_coding	3413.32	0.0190846	0.0190846	0.0626912	0.304422	0.760807	0.864124
GSTP1	ENSG00000084207	protein_coding	81750.6	-0.40374	0.40374	0.0946612	-4.26511	1.99806e-05	0.000345528
APLP2	ENSG00000084234	protein_coding	25566.5	0.0551798	0.0551798	0.0718419	0.768073	0.442444	0.628992
FAM234B	ENSG00000084444	protein_coding	488.469	0.118223	0.118223	0.0821905	1.43841	0.150319	0.310745
SLCO1A2	ENSG00000084453	protein_coding	118.175	0.797854	0.797854	0.282913	2.82014	0.00480033	0.0256032
WBP11	ENSG00000084463	protein_coding	4876.7	0.0541757	0.0541757	0.0513545	1.05494	0.291454	0.483657
EIF3I	ENSG00000084623	protein_coding	12667.6	-0.105718	0.105718	0.0536733	-1.96966	0.0488778	0.141255
NKAIN1	ENSG00000084628	protein_coding	51.9546	-0.745706	0.745706	0.14576	-5.116	3.12078e-07	1.14519e-05
COL16A1	ENSG00000084636	protein_coding	8385.08	0.172293	0.172293	0.107631	1.60077	0.109428	0.24965
TXLNA	ENSG00000084652	protein_coding	5514.32	0.0911425	0.0911425	0.047832	1.90547	0.0567189	0.156843
APOB	ENSG00000084674	protein_coding	10.9212	0.232782	0.232782	0.231534	1.00539	0.314709	0.507916
NCOA1	ENSG00000084676	protein_coding	2165.46	-0.196997	0.196997	0.0744072	-2.64756	0.0081076	0.0378812
AGBL5	ENSG00000084693	protein_coding	1313.73	0.0981002	0.0981002	0.0598347	1.63952	0.101105	0.236425
EFR3B	ENSG00000084710	protein_coding	252.839	-0.564022	0.564022	0.172062	-3.27802	0.00104538	0.00796275
KIF3C	ENSG00000084731	protein_coding	1252.33	0.314063	0.314063	0.0956767	3.28254	0.00102875	0.00787236
RAB10	ENSG00000084733	protein_coding	16531.3	-0.434831	0.434831	0.0708461	-6.13768	8.37331e-10	8.08502e-08
GCKR	ENSG00000084734	protein_coding	9.85743	0.0039029	0.0039029	0.158401	0.0246394	0.980343	0.989012
HADHA	ENSG00000084754	protein_coding	12353.7	-0.232154	0.232154	0.0428444	-5.41853	6.00896e-08	2.91651e-06
MAPRE3	ENSG00000084764	protein_coding	933.165	0.0991799	0.0991799	0.113754	0.871882	0.383273	0.57555
CAD	ENSG00000084774	protein_coding	4556.11	0.0601891	0.0601891	0.0617142	0.975288	0.329418	0.522823
CD59	ENSG00000085063	protein_coding	28303.5	-0.118136	0.118136	0.0852674	-1.38548	0.165905	0.332157
CD82	ENSG00000085117	protein_coding	11380.1	-0.342802	0.342802	0.0840037	-4.0808	4.48815e-05	0.000664678
BCORL1	ENSG00000085185	protein_coding	944.006	-0.0228034	0.0228034	0.0831172	-0.274352	0.783814	0.878407
ATRX	ENSG00000085224	protein_coding	2981.7	0.0752298	0.0752298	0.0659957	1.13992	0.25432	0.442468
AK6	ENSG00000085231	protein_coding	630.01	-0.0532251	0.0532251	0.0540836	-0.984126	0.325054	0.51811
FCN1	ENSG00000085265	protein_coding	157.931	-0.78854	0.78854	0.191897	-4.10918	3.97069e-05	0.000603259
MYNN	ENSG00000085274	protein_coding	981.66	0.277867	0.277867	0.0593695	4.6803	2.86458e-06	7.07918e-05
MECOM	ENSG00000085276	protein_coding	680.072	0.415333	0.415333	0.149287	2.7821	0.00540083	0.0279873
SCAMP1	ENSG00000085365	protein_coding	2878.38	0.0300469	0.0300469	0.0648076	0.463632	0.642912	0.783504
PREP	ENSG00000085377	protein_coding	3369.33	-0.0391169	0.0391169	0.0475119	-0.823307	0.410333	0.600485
HACE1	ENSG00000085382	protein_coding	456.707	0.187504	0.187504	0.063227	2.96557	0.00302122	0.0179968
SEH1L	ENSG00000085415	protein_coding	2645.82	0.1083	0.1083	0.0581747	1.86163	0.0626549	0.168161
WDR47	ENSG00000085433	protein_coding	1690.77	-0.0345849	0.0345849	0.0803701	-0.43032	0.666963	0.800408
WDFY1	ENSG00000085449	protein_coding	2694.97	0.0398128	0.0398128	0.0692996	0.574502	0.565628	0.728076
OVGP1	ENSG00000085465	protein_coding	46.8363	0.193759	0.193759	0.125503	1.54385	0.122624	0.269584
SLC25A24	ENSG00000085491	protein_coding	2340.87	0.14227	0.14227	0.0754951	1.8845	0.0594977	0.162101
MAP3K4	ENSG00000085511	protein_coding	2402.93	0.0237085	0.0237085	0.0574484	0.412692	0.679832	0.80934
PILRA	ENSG00000085514	protein_coding	288.325	-0.344779	0.344779	0.132522	-2.60167	0.00927719	0.0416975
IGSF9	ENSG00000085552	protein_coding	2373.89	0.239691	0.239691	0.111964	2.14078	0.0322914	0.105306
ABCB1	ENSG00000085563	protein_coding	80.7048	-0.273241	0.273241	0.133933	-2.04013	0.0413372	0.125624
ZNF213	ENSG00000085644	protein_coding	1139.16	-0.0887211	0.0887211	0.0545081	-1.62767	0.103595	0.240364
AKR1B1	ENSG00000085662	protein_coding	4052.58	0.0192436	0.0192436	0.0994723	0.193457	0.846601	0.915744
CPNE3	ENSG00000085719	protein_coding	7437.04	0.135141	0.135141	0.0638346	2.11705	0.0342557	0.109846
RRN3	ENSG00000085721	protein_coding	2056.7	0.0857212	0.0857212	0.043979	1.94914	0.0512788	0.146209
CTTN	ENSG00000085733	protein_coding	32293.9	-0.0625914	0.0625914	0.138373	-0.452337	0.651026	0.788877
WNT11	ENSG00000085741	protein_coding	308.57	-0.150662	0.150662	0.209867	-0.717893	0.472824	0.654189
MTIF2	ENSG00000085760	protein_coding	1878	0.0381301	0.0381301	0.0415104	0.918568	0.358322	0.55146
DDHD2	ENSG00000085788	protein_coding	1439.81	0.235937	0.235937	0.0826124	2.85595	0.00429088	0.0235236
TTC39A	ENSG00000085831	protein_coding	627.518	-0.979029	0.979029	0.147989	-6.61554	3.70199e-11	5.63848e-09
EPS15	ENSG00000085832	protein_coding	3123.66	-0.0538608	0.0538608	0.0477591	-1.12776	0.259421	0.448129
ORC1	ENSG00000085840	protein_coding	783.148	0.134607	0.134607	0.0860288	1.56467	0.11766	0.26193
MGST2	ENSG00000085871	protein_coding	1923.42	-0.0618933	0.0618933	0.0798379	-0.775238	0.438199	0.625094
CHERP	ENSG00000085872	protein_coding	2643.17	0.0835675	0.0835675	0.0526044	1.5886	0.112151	0.253985
ATG16L1	ENSG00000085978	protein_coding	1513	4.41408e-05	4.41408e-05	0.0520752	0.000847636	0.999324	0.999516
USP40	ENSG00000085982	protein_coding	2174.57	0.138727	0.138727	0.0584477	2.37352	0.0176196	0.0673721
POMGNT1	ENSG00000085998	protein_coding	3466.29	0.187362	0.187362	0.0585179	3.20179	0.00136575	0.00980159
RAD54L	ENSG00000085999	protein_coding	548.952	0.189818	0.189818	0.0794243	2.38992	0.0168522	0.0652748
MAST2	ENSG00000086015	protein_coding	2592.8	0.015947	0.015947	0.0577975	0.275911	0.782617	0.877875
DNAJA1	ENSG00000086061	protein_coding	10340.3	-0.0776792	0.0776792	0.0794846	-0.977286	0.328428	0.521775
B4GALT1	ENSG00000086062	protein_coding	14692.5	-0.096055	0.096055	0.0809571	-1.18649	0.235428	0.420595
CHMP5	ENSG00000086065	protein_coding	4622.18	-0.0781637	0.0781637	0.0744879	-1.04935	0.294018	0.48636
NFX1	ENSG00000086102	protein_coding	2524.55	-0.10924	0.10924	0.0640695	-1.70503	0.0881897	0.214893
AQP6	ENSG00000086159	protein_coding	12.09	-0.0518308	0.0518308	0.187286	-0.276747	0.781974	0.877441
DIMT1	ENSG00000086189	protein_coding	1401.56	0.0825962	0.0825962	0.0489858	1.68612	0.0917719	0.221032
IPO11	ENSG00000086200	protein_coding	1204.51	0.0536118	0.0536118	0.0522616	1.02583	0.30497	0.497959
FOLH1	ENSG00000086205	protein_coding	147.319	0.433665	0.433665	0.160656	2.69934	0.00694781	0.0339027
EIF2AK1	ENSG00000086232	protein_coding	8073.33	0.119497	0.119497	0.0410536	2.91076	0.00360556	0.020543
NME8	ENSG00000086288	protein_coding	11.6311	0.267617	0.267617	0.163375	1.63805	0.101411	0.236825
EPDR1	ENSG00000086289	protein_coding	326.71	0.208629	0.208629	0.164837	1.26567	0.205631	0.383767
SNX10	ENSG00000086300	protein_coding	929.177	-0.0101493	0.0101493	0.100882	-0.100606	0.919863	0.957578
SEPHS1	ENSG00000086475	protein_coding	2167.72	0.042072	0.042072	0.0469443	0.89621	0.370141	0.563124
MRPL28	ENSG00000086504	protein_coding	4439.78	-0.42817	0.42817	0.0818913	-5.22852	1.70877e-07	6.94225e-06
HBQ1	ENSG00000086506	protein_coding	3.17942	0.372835	0.372835	0.343966	1.08393	0.278397	0.469719
ITPKC	ENSG00000086544	protein_coding	6396.78	-0.517488	0.517488	0.0831831	-6.22108	4.93752e-10	5.09166e-08
CEACAM6	ENSG00000086548	protein_coding	5164.51	-0.4163	0.4163	0.2062	-2.01891	0.0434961	0.130081
FAT2	ENSG00000086570	protein_coding	16380.6	-0.222558	0.222558	0.110679	-2.01084	0.0443422	0.131879
RBM22	ENSG00000086589	protein_coding	2363.4	-0.096732	0.096732	0.0400398	-2.4159	0.0156966	0.0621343
TMED2	ENSG00000086598	protein_coding	14130.1	0.139613	0.139613	0.0465238	3.00089	0.00269194	0.0164748
ERO1B	ENSG00000086619	protein_coding	347.177	0.744803	0.744803	0.110897	6.71615	1.86583e-11	3.08726e-09
ZFAND6	ENSG00000086666	protein_coding	2811.6	-0.0925639	0.0925639	0.0479981	-1.92849	0.0537944	0.151179
HSD17B2	ENSG00000086696	protein_coding	307.624	-0.126317	0.126317	0.190749	-0.662214	0.507834	0.682535
TXLNG	ENSG00000086712	protein_coding	1072.31	-0.039	0.039	0.0630454	-0.618602	0.536179	0.705588
PPEF1	ENSG00000086717	protein_coding	63.3337	0.648157	0.648157	0.149143	4.34586	1.38729e-05	0.000255698
LAT2	ENSG00000086730	protein_coding	437.984	-0.192368	0.192368	0.0930498	-2.06737	0.0386994	0.119776
HUWE1	ENSG00000086758	protein_coding	15459.5	-0.192644	0.192644	0.0653114	-2.94962	0.00318165	0.018753
ZW10	ENSG00000086827	protein_coding	1178.59	0.0278278	0.0278278	0.0509597	0.546075	0.585014	0.742169
ALG9	ENSG00000086848	protein_coding	314.802	-0.0667469	0.0667469	0.0531287	-1.25633	0.208998	0.38821
MYBPC2	ENSG00000086967	protein_coding	2097.1	-0.397465	0.397465	0.314819	-1.26252	0.206762	0.385121
NOX4	ENSG00000086991	protein_coding	293.375	0.356012	0.356012	0.125543	2.83578	0.00457141	0.0247082
ACOX3	ENSG00000087008	protein_coding	1227.42	-0.322046	0.322046	0.0688813	-4.67538	2.93416e-06	7.21683e-05
MTMR2	ENSG00000087053	protein_coding	2255.38	0.198951	0.198951	0.0628663	3.16468	0.00155255	0.0108103
PPP1R15A	ENSG00000087074	protein_coding	6193.2	-0.103299	0.103299	0.0901318	-1.14609	0.251758	0.439355
HSD17B14	ENSG00000087076	protein_coding	148.325	0.133693	0.133693	0.122415	1.09212	0.274779	0.465481
TRIP6	ENSG00000087077	protein_coding	5838.84	-0.174421	0.174421	0.0690276	-2.52683	0.0115097	0.0492673
ACHE	ENSG00000087085	protein_coding	314.693	-0.594826	0.594826	0.200374	-2.96858	0.00299184	0.0178508
FTL	ENSG00000087086	protein_coding	93070.7	-0.0761135	0.0761135	0.101263	-0.751641	0.452267	0.637248
SRRT	ENSG00000087087	protein_coding	5580.78	-0.0208729	0.0208729	0.0407848	-0.511783	0.608803	0.758441
BAX	ENSG00000087088	protein_coding	3186.76	-0.157153	0.157153	0.068544	-2.29274	0.0218633	0.0791277
NLK	ENSG00000087095	protein_coding	803.918	0.110121	0.110121	0.0418845	2.62917	0.00855933	0.0393405
PIGS	ENSG00000087111	protein_coding	3829.66	0.0372952	0.0372952	0.0503415	0.740844	0.458788	0.642685
ADAMTS2	ENSG00000087116	protein_coding	5192.46	0.0961047	0.0961047	0.15061	0.638104	0.523406	0.69569
TMPRSS11E	ENSG00000087128	protein_coding	3051.02	-1.07115	1.07115	0.227966	-4.69875	2.61765e-06	6.62179e-05
ATXN7L3	ENSG00000087152	protein_coding	5104	-0.147664	0.147664	0.0407092	-3.62729	0.000286413	0.00289691
PGS1	ENSG00000087157	protein_coding	1275.19	0.0154322	0.0154322	0.0452337	0.341167	0.732978	0.845996
PSMC5	ENSG00000087191	protein_coding	8763.42	-0.235423	0.235423	0.0571103	-4.12225	3.75184e-05	0.000577237
UIMC1	ENSG00000087206	protein_coding	1199.91	0.00209676	0.00209676	0.0489507	0.042834	0.965834	0.981996
CETP	ENSG00000087237	protein_coding	53.54	0.0160173	0.0160173	0.114461	0.139937	0.88871	0.939093
MMP2	ENSG00000087245	protein_coding	21392.9	0.215108	0.215108	0.141793	1.51706	0.129253	0.279614
MT3	ENSG00000087250	protein_coding	8.98045	0.12113	0.12113	0.268994	0.450306	0.65249	0.789896
LPCAT2	ENSG00000087253	protein_coding	2368.53	0.302815	0.302815	0.0861854	3.51353	0.000442198	0.00406369
GNAO1	ENSG00000087258	protein_coding	292.041	0.112738	0.112738	0.124329	0.906769	0.364529	0.557241
OGFOD1	ENSG00000087263	protein_coding	2669.77	0.026674	0.026674	0.0474432	0.562231	0.573959	0.734456
SH3BP2	ENSG00000087266	protein_coding	2901.34	-0.306314	0.306314	0.06529	-4.69158	2.71099e-06	6.78718e-05
NOP14	ENSG00000087269	protein_coding	3530.6	-0.0687955	0.0687955	0.0520307	-1.32221	0.186098	0.358507
ADD1	ENSG00000087274	protein_coding	9783.72	-0.0374665	0.0374665	0.0502452	-0.745672	0.455866	0.640217
L2HGDH	ENSG00000087299	protein_coding	587.64	-0.0328931	0.0328931	0.0742746	-0.442858	0.657869	0.793926
TXNDC16	ENSG00000087301	protein_coding	355.187	0.300154	0.300154	0.100784	2.97819	0.00289954	0.0174154
RTRAF	ENSG00000087302	protein_coding	5861.9	-0.096901	0.096901	0.0561947	-1.72438	0.0846394	0.208587
NID2	ENSG00000087303	protein_coding	1051.47	0.147176	0.147176	0.16258	0.905252	0.365332	0.558057
GMCL1	ENSG00000087338	protein_coding	1130.34	0.241266	0.241266	0.0535607	4.50453	6.6521e-06	0.000141021
SF3B2	ENSG00000087365	protein_coding	14594.8	-0.0031091	0.0031091	0.0482611	-0.0644226	0.948634	0.97275
KLHL42	ENSG00000087448	protein_coding	1511.23	0.257723	0.257723	0.0634034	4.06482	4.80701e-05	0.000700219
GNAS	ENSG00000087460	protein_coding	41512.8	0.0377048	0.0377048	0.0520383	0.724559	0.468722	0.650617
DNM1L	ENSG00000087470	protein_coding	4940.93	0.0485202	0.0485202	0.0532902	0.910491	0.362564	0.555303
PTHLH	ENSG00000087494	protein_coding	12519.4	0.187473	0.187473	0.164845	1.13727	0.255425	0.443733
PHACTR3	ENSG00000087495	protein_coding	57.0015	0.217672	0.217672	0.218494	0.996236	0.319136	0.51244
ERGIC2	ENSG00000087502	protein_coding	2487.72	0.062413	0.062413	0.0499802	1.24875	0.211755	0.391663
TFAP2C	ENSG00000087510	protein_coding	2817.73	-0.148589	0.148589	0.0780974	-1.90262	0.0570905	0.157571
AURKA	ENSG00000087586	protein_coding	1785.05	0.196068	0.196068	0.0798386	2.4558	0.0140572	0.0571168
CASS4	ENSG00000087589	protein_coding	101.678	-0.36787	0.36787	0.140629	-2.61588	0.00889965	0.0404839
PIR	ENSG00000087842	protein_coding	1161.91	0.289104	0.289104	0.127145	2.27382	0.022977	0.0821215
AAMDC	ENSG00000087884	protein_coding	443.172	-0.126382	0.126382	0.1014	-1.24636	0.212631	0.392635
RFX2	ENSG00000087903	protein_coding	820.984	0.049322	0.049322	0.0710365	0.694319	0.487482	0.665843
METTL2A	ENSG00000087995	protein_coding	813.647	0.0766231	0.0766231	0.0462835	1.65552	0.0978198	0.231148
SULT2B1	ENSG00000088002	protein_coding	4952.11	-1.31787	1.31787	0.17039	-7.73441	1.03886e-14	5.23695e-12
ALG6	ENSG00000088035	protein_coding	738.961	0.0796757	0.0796757	0.0487569	1.63414	0.102229	0.237983
CNOT3	ENSG00000088038	protein_coding	2952.95	-0.0427273	0.0427273	0.0397202	-1.07571	0.282058	0.473723
GP6	ENSG00000088053	protein_coding	9.22997	-0.417748	0.417748	0.154939	-2.69621	0.00701342	0.034104
PTPN4	ENSG00000088179	protein_coding	915.271	0.0585898	0.0585898	0.059478	0.985067	0.324591	0.517797
DDX18	ENSG00000088205	protein_coding	4783.26	0.152772	0.152772	0.0508599	3.00378	0.00266644	0.0163572
KHSRP	ENSG00000088247	protein_coding	10732.6	0.0105086	0.0105086	0.0482262	0.217903	0.827505	0.905325
GNA11	ENSG00000088256	protein_coding	4230.74	-0.0648918	0.0648918	0.0444615	-1.4595	0.144427	0.301977
ASAP3	ENSG00000088280	protein_coding	1339.16	-0.156636	0.156636	0.0978653	-1.60052	0.109483	0.249759
EDEM2	ENSG00000088298	protein_coding	1728.97	-0.00527078	0.00527078	0.0726	-0.0726003	0.942124	0.970052
DNMT3B	ENSG00000088305	protein_coding	684.684	0.035451	0.035451	0.110946	0.319536	0.74932	0.857167
REM1	ENSG00000088320	protein_coding	42.0553	0.141822	0.141822	0.137294	1.03298	0.301611	0.494138
TPX2	ENSG00000088325	protein_coding	6141.77	0.215591	0.215591	0.078735	2.73819	0.00617791	0.0310276
FER1L4	ENSG00000088340	transcribed_unitary_pseudogene	129.923	-0.0494075	0.0494075	0.161375	-0.306166	0.759478	0.863495
PDRG1	ENSG00000088356	protein_coding	1235.87	-0.00246769	0.00246769	0.0745445	-0.0331037	0.973592	0.98586
EPB41L1	ENSG00000088367	protein_coding	2904.34	-0.0711077	0.0711077	0.124898	-0.569324	0.569136	0.730783
SLC15A1	ENSG00000088386	protein_coding	365.415	-0.731085	0.731085	0.204087	-3.58223	0.000340679	0.00329474
DOCK9	ENSG00000088387	protein_coding	5199.88	-0.237031	0.237031	0.0897016	-2.64244	0.00823105	0.0382958
ANKRD10	ENSG00000088448	protein_coding	2255.02	0.154468	0.154468	0.0758218	2.03725	0.0416246	0.126226
TGDS	ENSG00000088451	protein_coding	453.341	0.266558	0.266558	0.0613526	4.34468	1.39478e-05	0.000256738
DOCK3	ENSG00000088538	protein_coding	91.1872	-0.803086	0.803086	0.144358	-5.56317	2.64915e-08	1.46557e-06
C3orf18	ENSG00000088543	protein_coding	119.302	0.193463	0.193463	0.109837	1.76137	0.0781759	0.19686
COQ9	ENSG00000088682	protein_coding	2542.49	-0.0596558	0.0596558	0.0504931	-1.18146	0.237418	0.422947
TMEM40	ENSG00000088726	protein_coding	2978.45	-1.06661	1.06661	0.12328	-8.65194	5.06307e-18	5.94535e-15
KIF9	ENSG00000088727	protein_coding	182.136	-0.0749117	0.0749117	0.0817368	-0.916499	0.359405	0.552448
ARHGAP28	ENSG00000088756	protein_coding	367.462	0.514807	0.514807	0.149965	3.43286	0.000597254	0.00515929
CRLS1	ENSG00000088766	protein_coding	1716.05	0.162463	0.162463	0.0667609	2.4335	0.0149537	0.0599368
DEFB127	ENSG00000088782	protein_coding	0.0352127	-0.274135	0.274135	1.97884	-0.138534	0.889819
PPP1R13B	ENSG00000088808	protein_coding	1863.13	-0.0762847	0.0762847	0.0663378	-1.14994	0.250167	0.437778
ATRN	ENSG00000088812	protein_coding	4329.71	0.143101	0.143101	0.0688038	2.07984	0.0375401	0.117209
SMOX	ENSG00000088826	protein_coding	1652.1	-0.292018	0.292018	0.100705	-2.89972	0.00373491	0.0211148
SIGLEC1	ENSG00000088827	protein_coding	765.789	-0.296565	0.296565	0.154534	-1.91909	0.0549736	0.153372
FKBP1A	ENSG00000088832	protein_coding	14630	-0.0584044	0.0584044	0.0616019	-0.948095	0.343081	0.536462
NSFL1C	ENSG00000088833	protein_coding	6970.21	-0.181433	0.181433	0.0571879	-3.17258	0.00151091	0.0105851
SLC4A11	ENSG00000088836	protein_coding	918.844	0.113263	0.113263	0.138413	0.818298	0.413187	0.602942
C20orf194	ENSG00000088854	protein_coding	1073.24	0.108648	0.108648	0.0791076	1.37342	0.169623	0.337005
ZNF343	ENSG00000088876	protein_coding	520.331	0.101532	0.101532	0.0552157	1.83883	0.0659409	0.17413
EBF4	ENSG00000088881	protein_coding	455.371	0.219687	0.219687	0.132409	1.65915	0.0970853	0.22983
CPXM1	ENSG00000088882	protein_coding	1216.18	0.111343	0.111343	0.14602	0.762515	0.445753	0.631815
MAVS	ENSG00000088888	protein_coding	5223.91	-0.0924417	0.0924417	0.0605989	-1.52547	0.127143	0.276411
LZTS3	ENSG00000088899	protein_coding	501.779	0.326213	0.326213	0.112194	2.90759	0.00364222	0.0207132
F11	ENSG00000088926	protein_coding	0.565824	-0.00670718	0.00670718	0.405048	-0.016559	0.986788	0.992295
XRN2	ENSG00000088930	protein_coding	5312.46	0.201212	0.201212	0.0506612	3.97172	7.13555e-05	0.000959189
KIZ	ENSG00000088970	protein_coding	965.557	0.0950657	0.0950657	0.095282	0.997731	0.31841	0.511711
DYNLL1	ENSG00000088986	protein_coding	15519.5	-0.361791	0.361791	0.0660057	-5.48121	4.22424e-08	2.15667e-06
TESC	ENSG00000088992	protein_coding	74.4904	-0.0640233	0.0640233	0.136637	-0.468565	0.639381	0.781031
SNX5	ENSG00000089006	protein_coding	4863.7	0.0019764	0.0019764	0.0505836	0.0390719	0.968833	0.983641
RPL6	ENSG00000089009	protein_coding	32715.8	-0.244776	0.244776	0.0624018	-3.92258	8.76071e-05	0.00112569
SIRPG	ENSG00000089012	protein_coding	161.766	-0.345967	0.345967	0.163251	-2.11923	0.0340706	0.109548
MAPKAPK5	ENSG00000089022	protein_coding	1412.45	0.0207871	0.0207871	0.03519	0.59071	0.554715	0.71996
P2RX7	ENSG00000089041	protein_coding	333.256	-0.311818	0.311818	0.119288	-2.61399	0.00894912	0.0406288
ESF1	ENSG00000089048	protein_coding	1160.61	0.214344	0.214344	0.0675741	3.17199	0.00151399	0.0106005
RBBP9	ENSG00000089050	protein_coding	1231.73	0.213845	0.213845	0.0633466	3.3758	0.000736027	0.00605625
ANAPC5	ENSG00000089053	protein_coding	6334.98	-0.043074	0.043074	0.035933	-1.19873	0.230633	0.414534
SLC23A2	ENSG00000089057	protein_coding	1629.57	-0.016079	0.016079	0.0731522	-0.219801	0.826026	0.904439
SLC8B1	ENSG00000089060	protein_coding	2339.11	-0.305438	0.305438	0.0535297	-5.70595	1.15697e-08	7.51374e-07
TMEM230	ENSG00000089063	protein_coding	3794.4	0.325714	0.325714	0.0541585	6.01408	1.80907e-09	1.61406e-07
DZANK1	ENSG00000089091	protein_coding	97.5695	0.360533	0.360533	0.0824174	4.37447	1.21726e-05	0.000228995
KDM2B	ENSG00000089094	protein_coding	1931.35	-0.117024	0.117024	0.0475015	-2.46359	0.0137552	0.0562539
CFAP61	ENSG00000089101	protein_coding	26.4167	-0.189361	0.189361	0.173814	-1.08945	0.275957	0.466765
LHX5	ENSG00000089116	protein_coding	111.492	0.240755	0.240755	0.204189	1.17908	0.238367	0.424175
TASP1	ENSG00000089123	protein_coding	501.865	0.1756	0.1756	0.0548154	3.20348	0.0013578	0.00976424
OAS1	ENSG00000089127	protein_coding	6893.62	-0.187765	0.187765	0.123427	-1.52127	0.128193	0.277948
GCN1	ENSG00000089154	protein_coding	8293.39	-0.130175	0.130175	0.0481824	-2.70172	0.0068982	0.0336968
RPLP0	ENSG00000089157	protein_coding	82480.2	-0.240825	0.240825	0.0674198	-3.57201	0.000354249	0.00340337
PXN	ENSG00000089159	protein_coding	10401	0.00835583	0.00835583	0.0859925	0.0971693	0.922592	0.959384
SIRT4	ENSG00000089163	protein_coding	39.6797	0.210305	0.210305	0.0956957	2.19764	0.0279747	0.0949471
RPH3A	ENSG00000089169	protein_coding	3.91281	-0.109871	0.109871	0.189899	-0.578575	0.562876	0.726203
KIF16B	ENSG00000089177	protein_coding	1872.77	0.0256856	0.0256856	0.081537	0.315018	0.752748	0.859166
TRMT6	ENSG00000089195	protein_coding	1661.69	0.150679	0.150679	0.0609558	2.47194	0.013438	0.0552743
CHGB	ENSG00000089199	protein_coding	1535.98	0.362145	0.362145	0.293608	1.23343	0.217414	0.398567
PEBP1	ENSG00000089220	protein_coding	9118.69	-0.140536	0.140536	0.0567099	-2.47815	0.0132065	0.0546299
TBX5	ENSG00000089225	protein_coding	7.17706	0.566044	0.566044	0.296089	1.91174	0.05591	0.155255
BRAP	ENSG00000089234	protein_coding	1388.8	-0.112371	0.112371	0.0350434	-3.20661	0.0013431	0.00968342
ERP29	ENSG00000089248	protein_coding	6883.48	-0.102426	0.102426	0.0637411	-1.6069	0.108075	0.247572
NOS1	ENSG00000089250	protein_coding	400.649	0.105215	0.105215	0.228794	0.459866	0.645612	0.785139
FUS	ENSG00000089280	protein_coding	13098.9	-0.00963025	0.00963025	0.0458451	-0.210061	0.83362	0.908846
IGBP1	ENSG00000089289	protein_coding	2821.16	-0.162994	0.162994	0.0503918	-3.23453	0.00121841	0.00900012
FXYD5	ENSG00000089327	protein_coding	9928.78	-0.225494	0.225494	0.12319	-1.83047	0.0671803	0.176379
ZNF302	ENSG00000089335	protein_coding	491.902	0.316045	0.316045	0.0733035	4.31145	1.62184e-05	0.000290686
GRAMD1A	ENSG00000089351	protein_coding	2305.54	0.106271	0.106271	0.0792329	1.34125	0.179839	0.350587
FXYD3	ENSG00000089356	protein_coding	26005.6	-0.402514	0.402514	0.123886	-3.24908	0.00115778	0.008647
HEPH	ENSG00000089472	protein_coding	578.615	0.211907	0.211907	0.140664	1.50647	0.131946	0.283656
CDIP1	ENSG00000089486	protein_coding	1693.2	-0.0362815	0.0362815	0.0825198	-0.43967	0.660176	0.795633
CMTM1	ENSG00000089505	protein_coding	35.4069	0.227237	0.227237	0.10601	2.14356	0.0320685	0.104827
KCNH4	ENSG00000089558	protein_coding	14.1691	0.0445272	0.0445272	0.175495	0.253724	0.799709	0.888316
GANAB	ENSG00000089597	protein_coding	24456.3	0.163245	0.163245	0.0522519	3.1242	0.00178291	0.0119877
GMIP	ENSG00000089639	protein_coding	1158.86	-0.12221	0.12221	0.0548933	-2.22631	0.0259932	0.0898663
RBM41	ENSG00000089682	protein_coding	547.84	0.0705029	0.0705029	0.0607636	1.16028	0.245934	0.43322
BIRC5	ENSG00000089685	protein_coding	4074.45	-0.0300485	0.0300485	0.0898547	-0.334412	0.738069	0.849609
LAG3	ENSG00000089692	protein_coding	604.23	-0.227761	0.227761	0.176691	-1.28904	0.197385	0.372813
MLF2	ENSG00000089693	protein_coding	13386.3	-0.0706511	0.0706511	0.0547432	-1.29059	0.196845	0.372199
OTUB2	ENSG00000089723	protein_coding	435.693	-0.573558	0.573558	0.125657	-4.56446	5.00777e-06	0.000113436
DDX24	ENSG00000089737	protein_coding	8068.93	-0.0373216	0.0373216	0.0401193	-0.930266	0.352233	0.545778
ZBTB25	ENSG00000089775	protein_coding	504.759	0.140325	0.140325	0.0531351	2.64092	0.00826821	0.0384343
NECAP1	ENSG00000089818	protein_coding	1565	0.156916	0.156916	0.0535266	2.93154	0.00337282	0.0195786
ARHGAP4	ENSG00000089820	protein_coding	1297.9	-0.22638	0.22638	0.134729	-1.68026	0.0929076	0.222971
ANKRD24	ENSG00000089847	protein_coding	25.6943	0.220988	0.220988	0.124392	1.77655	0.0756422	0.19244
DHX32	ENSG00000089876	protein_coding	2620.71	-0.175672	0.175672	0.0510574	-3.44068	0.000580265	0.00503643
RCOR1	ENSG00000089902	protein_coding	4812.09	-0.250872	0.250872	0.0779702	-3.21754	0.00129295	0.00940917
GPATCH2L	ENSG00000089916	protein_coding	1625.02	0.10949	0.10949	0.0560143	1.95468	0.050621	0.14486
LTBP4	ENSG00000090006	protein_coding	5172.97	0.0530198	0.0530198	0.0906564	0.584843	0.558653	0.723061
BLVRB	ENSG00000090013	protein_coding	3590.17	-0.370276	0.370276	0.0918889	-4.02961	5.587e-05	0.000791354
SLC9A1	ENSG00000090020	protein_coding	6016.53	-0.154421	0.154421	0.0697012	-2.21547	0.0267276	0.0918463
SPTLC1	ENSG00000090054	protein_coding	3343.8	0.105196	0.105196	0.0643494	1.63476	0.1021	0.237824
PAPOLA	ENSG00000090060	protein_coding	9236.43	0.140688	0.140688	0.0426835	3.29608	0.000980452	0.00757156
CCNK	ENSG00000090061	protein_coding	734.523	0.0373574	0.0373574	0.0951157	0.392757	0.694499	0.819778
PCBP4	ENSG00000090097	protein_coding	1253.57	-0.265037	0.265037	0.0797495	-3.32337	0.000889379	0.00702227
RGS1	ENSG00000090104	protein_coding	2207.75	0.0551463	0.0551463	0.133735	0.412354	0.68008	0.809498
YPEL3	ENSG00000090238	protein_coding	1687.87	-0.249573	0.249573	0.0766267	-3.25699	0.00112599	0.00845469
MRPS33	ENSG00000090263	protein_coding	1427.33	0.0182259	0.0182259	0.0748815	0.243396	0.807699	0.892978
NDUFB2	ENSG00000090266	protein_coding	3494.36	-0.234445	0.234445	0.0802209	-2.92249	0.00347243	0.0199689
NUDC	ENSG00000090273	protein_coding	7265.35	-0.264319	0.264319	0.0720871	-3.66666	0.000245743	0.00256466
MAEA	ENSG00000090316	protein_coding	4056.63	-0.0722203	0.0722203	0.0581644	-1.24166	0.214363	0.39476
ICAM1	ENSG00000090339	protein_coding	4588.78	0.0976364	0.0976364	0.122613	0.796295	0.425861	0.613863
STRN4	ENSG00000090372	protein_coding	5498.17	-0.130935	0.130935	0.0396288	-3.30404	0.000953036	0.00741607
IRAK3	ENSG00000090376	protein_coding	488.211	0.0145938	0.0145938	0.129434	0.11275	0.910228	0.952231
LYZ	ENSG00000090382	protein_coding	7211	-0.589129	0.589129	0.179792	-3.27673	0.00105016	0.00799409
SI	ENSG00000090402	protein_coding	0.526741	-0.0427312	0.0427312	0.418846	-0.102021	0.91874	0.956881
MUL1	ENSG00000090432	protein_coding	2570.11	-0.0652571	0.0652571	0.0535695	-1.21818	0.223157	0.405613
TFAP4	ENSG00000090447	protein_coding	1001.59	0.135779	0.135779	0.0657542	2.06495	0.0389282	0.120259
PDCD7	ENSG00000090470	protein_coding	995.424	-0.0699393	0.0699393	0.0437849	-1.59734	0.11019	0.250884
SPG21	ENSG00000090487	protein_coding	4094.08	0.0750203	0.0750203	0.0386587	1.94058	0.0523094	0.148311
FETUB	ENSG00000090512	protein_coding	230.278	0.500044	0.500044	0.282792	1.76824	0.0770205	0.19485
DNAJB11	ENSG00000090520	protein_coding	5562.69	0.149258	0.149258	0.0615851	2.4236	0.0153676	0.0611636
P3H2	ENSG00000090530	protein_coding	6703.27	-0.25814	0.25814	0.170703	-1.51222	0.130478	0.281445
THPO	ENSG00000090534	protein_coding	12.5488	0.0563346	0.0563346	0.155636	0.361963	0.71738	0.835115
CHRD	ENSG00000090539	protein_coding	240.126	0.116339	0.116339	0.145012	0.802272	0.422395	0.610712
FLT3LG	ENSG00000090554	protein_coding	139.448	-0.219669	0.219669	0.0945676	-2.32288	0.0201857	0.0743102
RAB11FIP3	ENSG00000090565	protein_coding	1896.79	-0.0327855	0.0327855	0.0637646	-0.514165	0.607137	0.75744
GNPTG	ENSG00000090581	protein_coding	2363.63	-0.101661	0.101661	0.0580005	-1.75277	0.0796417	0.199623
ZNF268	ENSG00000090612	protein_coding	787.446	0.322242	0.322242	0.0783161	4.11463	3.87802e-05	0.000590907
GOLGA3	ENSG00000090615	protein_coding	5143.66	-0.0349948	0.0349948	0.0488538	-0.716318	0.473795	0.654948
PABPC4	ENSG00000090621	protein_coding	8611.29	-0.0195127	0.0195127	0.0567164	-0.344041	0.730816	0.844759
CD209	ENSG00000090659	protein_coding	465.219	-0.316779	0.316779	0.163142	-1.94174	0.0521688	0.148005
CERS4	ENSG00000090661	protein_coding	3131.83	-0.498165	0.498165	0.0928182	-5.3671	8.00128e-08	3.67292e-06
MCOLN1	ENSG00000090674	protein_coding	1181.67	-0.0887232	0.0887232	0.0563161	-1.57545	0.115152	0.25821
USP48	ENSG00000090686	protein_coding	2540.74	0.0644704	0.0644704	0.0367295	1.75528	0.0792121	0.198819
EFNB1	ENSG00000090776	protein_coding	12739.6	-0.236798	0.236798	0.0811511	-2.91799	0.00352301	0.0201923
PDPR	ENSG00000090857	protein_coding	2169.41	0.0650803	0.0650803	0.0719353	0.904706	0.365621	0.55835
AARS1	ENSG00000090861	protein_coding	7911.43	0.0967609	0.0967609	0.0510376	1.89587	0.0579767	0.159263
GLG1	ENSG00000090863	protein_coding	12310.4	0.0310379	0.0310379	0.0521176	0.595536	0.551486	0.717534
KIF4A	ENSG00000090889	protein_coding	1699.19	0.228061	0.228061	0.0764831	2.98185	0.0028651	0.0172747
TNRC6A	ENSG00000090905	protein_coding	2290.34	-0.0331889	0.0331889	0.0514533	-0.645029	0.518909	0.691798
PLEKHG2	ENSG00000090924	protein_coding	1766.76	-0.129849	0.129849	0.0699868	-1.85533	0.0635492	0.169772
DLL3	ENSG00000090932	protein_coding	37.5656	0.63412	0.63412	0.194797	3.25528	0.0011328	0.00849492
NAT14	ENSG00000090971	protein_coding	592.02	0.161233	0.161233	0.112075	1.43862	0.150258	0.310661
PITPNM2	ENSG00000090975	protein_coding	1035.59	-0.249173	0.249173	0.0681009	-3.65888	0.000253319	0.0026294
EXOC1	ENSG00000090989	protein_coding	2304.86	0.0272187	0.0272187	0.0428822	0.634731	0.525604	0.697522
RBM27	ENSG00000091009	protein_coding	1177.14	0.0316863	0.0316863	0.0435519	0.727552	0.466888	0.64916
POU4F3	ENSG00000091010	protein_coding	2.79353	-0.069237	0.069237	0.141769	-0.488378	0.625282	0.770227
OSBPL8	ENSG00000091039	protein_coding	3506.48	0.0581099	0.0581099	0.0699785	0.830397	0.406315	0.596614
DTX2	ENSG00000091073	protein_coding	2943.18	-0.26988	0.26988	0.0738829	-3.65281	0.000259384	0.00267752
NLRC4	ENSG00000091106	protein_coding	79.386	-0.0817373	0.0817373	0.0912029	-0.896215	0.370138	0.563124
PUS7	ENSG00000091127	protein_coding	1547.4	0.172142	0.172142	0.0687275	2.5047	0.0122555	0.0516226
LAMB4	ENSG00000091128	protein_coding	58.8009	-0.164071	0.164071	0.209045	-0.784858	0.432537	0.619694
NRCAM	ENSG00000091129	protein_coding	757.2	0.517938	0.517938	0.198675	2.60696	0.00913503	0.041201
LAMB1	ENSG00000091136	protein_coding	11018.2	0.279455	0.279455	0.0932145	2.99798	0.00271776	0.016591
SLC26A4	ENSG00000091137	protein_coding	19.8765	0.0678539	0.0678539	0.145763	0.46551	0.641566	0.782362
SLC26A3	ENSG00000091138	protein_coding	1.46889	1.17003	1.17003	0.245293	4.76994	1.84284e-06	5.05906e-05
DLD	ENSG00000091140	protein_coding	4067.51	0.044323	0.044323	0.0507623	0.87315	0.382582	0.574915
WDR7	ENSG00000091157	protein_coding	841.758	-0.0408017	0.0408017	0.0676727	-0.602928	0.546557	0.713621
TXNL1	ENSG00000091164	protein_coding	2995.8	-0.0624318	0.0624318	0.0518304	-1.20454	0.22838	0.411866
IL5RA	ENSG00000091181	protein_coding	11.6262	-1.07574	1.07574	0.198042	-5.43189	5.57607e-08	2.73558e-06
ABCC6	ENSG00000091262	protein_coding	69.8434	-0.0351275	0.0351275	0.128031	-0.274368	0.783802	0.878407
CMTM6	ENSG00000091317	protein_coding	4919.22	0.0453447	0.0453447	0.062872	0.721221	0.470773	0.652369
ITGA6	ENSG00000091409	protein_coding	55384.7	0.162934	0.162934	0.120088	1.35679	0.174849	0.343953
RAPGEF4	ENSG00000091428	protein_coding	291.629	-0.104071	0.104071	0.094767	-1.09818	0.272126	0.462515
MAP3K20	ENSG00000091436	protein_coding	5772.44	-0.101667	0.101667	0.0923524	-1.10086	0.270957	0.461397
SMPX	ENSG00000091482	protein_coding	457.332	-0.0134314	0.0134314	0.35181	-0.0381779	0.969546	0.984118
FH	ENSG00000091483	protein_coding	3778.06	-0.0440088	0.0440088	0.0521975	-0.843121	0.399161	0.590011
SEL1L3	ENSG00000091490	protein_coding	2479.86	0.0147944	0.0147944	0.112125	0.131945	0.895028	0.942759
TF	ENSG00000091513	protein_coding	287.367	0.187733	0.187733	0.256599	0.731623	0.464399	0.646735
CDV3	ENSG00000091527	protein_coding	10423.8	-0.158868	0.158868	0.0463666	-3.42635	0.00061175	0.00525706
MYO15A	ENSG00000091536	protein_coding	25.1635	0.353657	0.353657	0.119247	2.96575	0.00301945	0.0179892
ALKBH5	ENSG00000091542	protein_coding	4983.73	0.0688356	0.0688356	0.0483922	1.42245	0.154895	0.317035
APOH	ENSG00000091583	protein_coding	2.18648	0.571544	0.571544	0.383792	1.4892	0.136434	0.290182
NLRP1	ENSG00000091592	protein_coding	2438.57	0.0065347	0.0065347	0.0838007	0.0779791	0.937845	0.967561
PITPNM3	ENSG00000091622	protein_coding	1588.18	-0.259465	0.259465	0.102687	-2.52675	0.0115122	0.0492673
SPAG7	ENSG00000091640	protein_coding	2241.8	-0.0259358	0.0259358	0.0633925	-0.40913	0.682444	0.811125
ORC6	ENSG00000091651	protein_coding	664.434	0.28901	0.28901	0.0861973	3.35288	0.000799741	0.00646793
ZFHX4	ENSG00000091656	protein_coding	434.115	0.277247	0.277247	0.164384	1.68658	0.0916834	0.220921
SLC17A6	ENSG00000091664	protein_coding	0.324518	-0.843997	0.843997	0.531671	-1.58744	0.112413
CPA1	ENSG00000091704	protein_coding	2.09812	0.333861	0.333861	0.24326	1.37244	0.169926	0.337382
ZC3HC1	ENSG00000091732	protein_coding	826.211	0.0486189	0.0486189	0.0500981	0.970474	0.33181	0.525543
ESR1	ENSG00000091831	protein_coding	224.785	-0.0914949	0.0914949	0.159678	-0.572996	0.566648	0.728873
RGS17	ENSG00000091844	protein_coding	88.7939	0.188418	0.188418	0.146737	1.28406	0.199122	0.374973
ANGPT2	ENSG00000091879	protein_coding	836.512	0.0705236	0.0705236	0.10764	0.65518	0.512352	0.686594
TMEM101	ENSG00000091947	protein_coding	1798.73	-0.0901473	0.0901473	0.0542016	-1.66319	0.0962753	0.228462
CD200	ENSG00000091972	protein_coding	364.189	0.0843895	0.0843895	0.14446	0.584171	0.559105	0.72335
CCDC80	ENSG00000091986	protein_coding	4519.08	0.0485734	0.0485734	0.151945	0.319678	0.749212	0.85707
CMA1	ENSG00000092009	protein_coding	23.4295	-0.752749	0.752749	0.232892	-3.23218	0.00122849	0.00906171
PSME1	ENSG00000092010	protein_coding	11957.8	-0.261717	0.261717	0.075494	-3.46673	0.000526834	0.00467181
PPP2R3C	ENSG00000092020	protein_coding	809.611	0.155336	0.155336	0.0535581	2.90033	0.00372769	0.0210772
HAUS4	ENSG00000092036	protein_coding	900.611	0.0381829	0.0381829	0.0628468	0.607555	0.543483	0.711113
JPH4	ENSG00000092051	protein_coding	19.1709	-0.329186	0.329186	0.153089	-2.15029	0.0315323	0.103476
MYH7	ENSG00000092054	protein_coding	3749.19	-0.349055	0.349055	0.352899	-0.989107	0.322611	0.516002
CEBPE	ENSG00000092067	protein_coding	24.099	-0.11743	0.11743	0.206543	-0.56855	0.569662	0.731044
SLC7A8	ENSG00000092068	protein_coding	12399.4	0.12355	0.12355	0.135966	0.908682	0.363518	0.556193
OSGEP	ENSG00000092094	protein_coding	1023.28	0.0370293	0.0370293	0.0572606	0.64668	0.517839	0.690946
SLC22A17	ENSG00000092096	protein_coding	420.143	0.421447	0.421447	0.129347	3.25825	0.00112101	0.00842426
RNF31	ENSG00000092098	protein_coding	1169.02	-0.00312542	0.00312542	0.0658662	-0.047451	0.962154	0.98003
SCFD1	ENSG00000092108	protein_coding	2627.3	0.0151175	0.0151175	0.0488333	0.309574	0.756885	0.861947
G2E3	ENSG00000092140	protein_coding	1011.16	0.328909	0.328909	0.0666615	4.93401	8.05571e-07	2.51166e-05
HECTD1	ENSG00000092148	protein_coding	7417.29	-0.137897	0.137897	0.0702072	-1.96415	0.0495128	0.142546
HNRNPC	ENSG00000092199	protein_coding	20555.9	0.0832658	0.0832658	0.0402092	2.07081	0.0383763	0.119074
RPGRIP1	ENSG00000092200	protein_coding	15.6942	-0.0102991	0.0102991	0.0882462	-0.116709	0.907091	0.950386
SUPT16H	ENSG00000092201	protein_coding	8076.59	0.0803538	0.0803538	0.0564096	1.42447	0.15431	0.316286
TOX4	ENSG00000092203	protein_coding	4998.62	-0.150868	0.150868	0.0500652	-3.01343	0.0025831	0.015959
GEMIN2	ENSG00000092208	protein_coding	493.849	0.184895	0.184895	0.0715151	2.5854	0.00972648	0.0431785
TGM1	ENSG00000092295	protein_coding	20035.8	-1.62559	1.62559	0.188056	-8.64413	5.42148e-18	6.16727e-15
TINF2	ENSG00000092330	protein_coding	3562.64	-0.231837	0.231837	0.0565166	-4.10209	4.0943e-05	0.000618941
DAZL	ENSG00000092345	protein_coding	2.93046	-0.126836	0.126836	0.268719	-0.472005	0.636923	0.779154
TBL1Y	ENSG00000092377	protein_coding	9.78965	-0.0844399	0.0844399	0.372925	-0.226426	0.82087	0.901083
SEMA6A	ENSG00000092421	protein_coding	693.315	0.361996	0.361996	0.152139	2.37938	0.0173419	0.0665555
TRPM7	ENSG00000092439	protein_coding	1917.87	0.169614	0.169614	0.0634244	2.67426	0.00748935	0.0357638
TYRO3	ENSG00000092445	protein_coding	1324.17	-0.339622	0.339622	0.0864482	-3.92863	8.54327e-05	0.00110455
WDR76	ENSG00000092470	protein_coding	857.199	0.177036	0.177036	0.0952651	1.85835	0.063119	0.168919
CAPN3	ENSG00000092529	protein_coding	70.8037	-0.363819	0.363819	0.165588	-2.19714	0.0280106	0.0950184
SNAP23	ENSG00000092531	protein_coding	1930.35	0.120089	0.120089	0.0522661	2.29766	0.0215814	0.078349
TBX15	ENSG00000092607	protein_coding	337.91	-0.143525	0.143525	0.173631	-0.826607	0.40846	0.598533
PHGDH	ENSG00000092621	protein_coding	2508.02	0.289671	0.289671	0.150149	1.92923	0.0537028	0.151034
COL9A3	ENSG00000092758	protein_coding	257.418	0.293533	0.293533	0.142142	2.06507	0.0389167	0.120259
EZR	ENSG00000092820	protein_coding	31264.8	-0.161419	0.161419	0.0667411	-2.41859	0.015581	0.0618251
MYL6	ENSG00000092841	protein_coding	43922.2	-0.374586	0.374586	0.0767714	-4.87924	1.06495e-06	3.18018e-05
AGO1	ENSG00000092847	protein_coding	2056.14	0.103039	0.103039	0.0629545	1.63672	0.101689	0.237272
TEKT2	ENSG00000092850	protein_coding	16.006	0.559859	0.559859	0.174417	3.20988	0.00132792	0.00960438
CLSPN	ENSG00000092853	protein_coding	646.949	0.317249	0.317249	0.0984612	3.22207	0.00127268	0.00931028
RFFL	ENSG00000092871	protein_coding	1234.39	-0.131097	0.131097	0.077992	-1.6809	0.0927817	0.222742
UNC13D	ENSG00000092929	protein_coding	2284.88	-0.591465	0.591465	0.106524	-5.55242	2.81734e-08	1.54575e-06
MFSD11	ENSG00000092931	protein_coding	1389.83	-0.0242365	0.0242365	0.0492582	-0.49203	0.622698	0.768529
DPYSL2	ENSG00000092964	protein_coding	2822.65	0.10333	0.10333	0.0885479	1.16694	0.243235	0.429677
TGFB2	ENSG00000092969	protein_coding	650.918	0.407853	0.407853	0.139455	2.92461	0.00344884	0.019871
GPATCH2	ENSG00000092978	protein_coding	931.398	0.291119	0.291119	0.0509945	5.70883	1.13754e-08	7.43424e-07
NUP50	ENSG00000093000	protein_coding	4554.1	-0.0678453	0.0678453	0.053522	-1.26761	0.204936	0.382724
CDC45	ENSG00000093009	protein_coding	1268.76	0.261987	0.261987	0.0914091	2.8661	0.00415569	0.0229379
COMT	ENSG00000093010	protein_coding	7696.34	0.0348352	0.0348352	0.0687182	0.506928	0.612206	0.761125
ADA2	ENSG00000093072	protein_coding	1721.67	-0.427137	0.427137	0.143526	-2.97602	0.00292013	0.0175063
AC016026.1	ENSG00000093100	lncRNA	5.10113	0.507028	0.507028	0.165937	3.05555	0.00224647	0.0143316
VNN3	ENSG00000093134	protein_coding	139.487	-0.612128	0.612128	0.210058	-2.91409	0.00356732	0.020373
ECHDC1	ENSG00000093144	protein_coding	2592.11	0.0631304	0.0631304	0.0512802	1.23109	0.21829	0.399648
LRRFIP2	ENSG00000093167	protein_coding	2578.31	-0.268247	0.268247	0.0543805	-4.93278	8.10662e-07	2.5222e-05
[truncated: 54,494 more rows]

## Sheet: up-regulated DEGs
gene_name	gene_id	gene_biotype	baseMean	log2FoldChange	ABSLogFC	lfcSE	stat	pvalue	padj
NOBOX	ENSG00000106410	protein_coding	10.412	3.06229	3.06229	0.633123	4.8368	1.31945e-06	3.7939e-05
MORC1	ENSG00000114487	protein_coding	0.854823	2.0307	2.0307	0.49965	4.06423	4.81906e-05	0.000701694
CTCFL	ENSG00000124092	protein_coding	10.7317	3.11588	3.11588	0.425799	7.31773	2.5221e-13	7.84696e-11
KIF1A	ENSG00000130294	protein_coding	102.877	2.19686	2.19686	0.278075	7.90025	2.78338e-15	1.94847e-12
FTHL17	ENSG00000132446	protein_coding	2.17409	2.45538	2.45538	0.735328	3.33915	0.000840339	0.00673048
NTS	ENSG00000133636	protein_coding	760.47	2.15279	2.15279	0.373616	5.76205	8.30969e-09	5.64345e-07
FGFBP2	ENSG00000137441	protein_coding	184.806	2.21735	2.21735	0.283086	7.83277	4.77232e-15	2.89537e-12
BRDT	ENSG00000137948	protein_coding	27.2355	2.69621	2.69621	0.440077	6.12668	8.97332e-10	8.64145e-08
FEZF2	ENSG00000153266	protein_coding	0.861216	2.2903	2.2903	0.709542	3.22786	0.0012472	0.00917185
PHOX2A	ENSG00000165462	protein_coding	1.07463	2.31699	2.31699	0.518638	4.46744	7.91594e-06	0.00016225
SOX14	ENSG00000168875	protein_coding	11.917	4.30294	4.30294	0.666578	6.45527	1.08027e-10	1.40946e-08
DCAF4L2	ENSG00000176566	protein_coding	3.43267	4.57052	4.57052	0.80103	5.7058	1.15796e-08	7.51374e-07
GABRA5	ENSG00000186297	protein_coding	5.04012	2.3395	2.3395	0.397169	5.89043	3.85191e-09	3.04159e-07
MPPED1	ENSG00000186732	protein_coding	44.7047	2.26376	2.26376	0.301514	7.50797	6.00517e-14	2.32553e-11
SPDYC	ENSG00000204710	protein_coding	53.1474	2.1822	2.1822	0.364926	5.97986	2.23335e-09	1.91742e-07
AL357507.1	ENSG00000223786	lncRNA	1.88816	2.11105	2.11105	0.441959	4.77657	1.78311e-06	4.91475e-05
MTND1P23	ENSG00000225972	unprocessed_pseudogene	57.8407	2.45715	2.45715	0.223198	11.0088	3.465e-28	6.30665e-24
AC004875.1	ENSG00000227743	lncRNA	0.827633	2.5792	2.5792	0.754047	3.42048	0.000625105	0.00534641
ZBTB46-AS1	ENSG00000231208	lncRNA	1.0572	2.35197	2.35197	0.520441	4.51918	6.20787e-06	0.000134271
AL035414.1	ENSG00000233455	processed_pseudogene	2.1794	2.3037	2.3037	0.532796	4.32379	1.53375e-05	0.000277768
PAGE2	ENSG00000234068	protein_coding	9.75209	2.80544	2.80544	0.617564	4.54275	5.55247e-06	0.000123169
PAGE2B	ENSG00000238269	protein_coding	1.94673	2.29151	2.29151	0.377408	6.07172	1.26544e-09	1.16324e-07
AC104793.1	ENSG00000249568	lncRNA	1.55121	3.31358	3.31358	0.8525	3.8869	0.000101532	0.00126879
LINC02261	ENSG00000249699	lncRNA	1.53686	2.03901	2.03901	0.365971	5.57152	2.52533e-08	1.41644e-06
AC103409.1	ENSG00000253901	lncRNA	1.80584	2.44024	2.44024	0.471857	5.17156	2.32145e-07	8.95186e-06
AC007159.1	ENSG00000261146	lncRNA	0.847725	2.74677	2.74677	0.836661	3.28301	0.00102704	0.00786915
AC134026.2	ENSG00000279305	TEC	3.95493	2.03875	2.03875	0.512885	3.97506	7.03604e-05	0.000947913

## Sheet: down-regulated DEGs
gene_name	gene_id	gene_biotype	baseMean	log2FoldChange	ABSLogFC	lfcSE	stat	pvalue	padj
ENDOU	ENSG00000111405	protein_coding	621.021	-2.07334	2.07334	0.228977	-9.05478	1.36841e-19	2.93016e-16
TGM3	ENSG00000125780	protein_coding	14344.3	-2.28134	2.28134	0.311963	-7.31285	2.61542e-13	8.00055e-11
CRNN	ENSG00000143536	protein_coding	10134.8	-2.73044	2.73044	0.348498	-7.83488	4.69306e-15	2.89537e-12
SPINK7	ENSG00000145879	protein_coding	1767.47	-2.25571	2.25571	0.30401	-7.41985	1.17251e-13	4.22591e-11
FABP4	ENSG00000170323	protein_coding	6103.2	-3.02441	3.02441	0.302202	-10.0079	1.40659e-23	1.28006e-19
SMR3B	ENSG00000171201	protein_coding	5.59447	-3.55938	3.55938	0.89343	-3.98395	6.77785e-05	0.000922
DEFB4A	ENSG00000171711	protein_coding	928.957	-2.16152	2.16152	0.313863	-6.88683	5.70475e-12	1.09875e-09
KRT2	ENSG00000172867	protein_coding	781.763	-2.69216	2.69216	0.319754	-8.41947	3.78189e-17	3.52996e-14
DEFB103A	ENSG00000176797	protein_coding	0.939788	-2.22371	2.22371	0.430107	-5.17014	2.33919e-07	8.9917e-06
DEFB4B	ENSG00000177257	protein_coding	22.6396	-2.2007	2.2007	0.419728	-5.24317	1.57844e-07	6.48515e-06
KRT76	ENSG00000185069	protein_coding	116.845	-2.48013	2.48013	0.271273	-9.14254	6.10003e-20	1.7081e-16
LCE3B	ENSG00000187238	protein_coding	1.27187	-2.09086	2.09086	0.555412	-3.76453	0.000166865	0.00188817
KRTAP9-8	ENSG00000187272	protein_coding	1.21113	-2.21956	2.21956	0.531919	-4.17273	3.00973e-05	0.000483069
HRNR	ENSG00000197915	protein_coding	98.9477	-2.09573	2.09573	0.227064	-9.2297	2.71398e-20	8.9813e-17
KPRP	ENSG00000203786	protein_coding	1365	-2.27455	2.27455	0.266618	-8.53112	1.44943e-17	1.50749e-14
MUC21	ENSG00000204544	protein_coding	1371.46	-2.29628	2.29628	0.373937	-6.14083	8.20903e-10	7.96e-08
KRT8P40	ENSG00000213069	processed_pseudogene	3.81845	-3.08137	3.08137	0.321268	-9.59128	8.70031e-22	3.95886e-18
KRT8P26	ENSG00000214659	processed_pseudogene	36.5877	-2.17393	2.17393	0.249974	-8.69666	3.41808e-18	4.44375e-15
KRT8P6	ENSG00000214930	processed_pseudogene	3.01642	-3.08455	3.08455	0.411721	-7.49185	6.79089e-14	2.54847e-11
LINC02158	ENSG00000225611	lncRNA	22.595	-2.13114	2.13114	0.241237	-8.83421	1.00805e-18	1.65673e-15
KRT8P21	ENSG00000229636	processed_pseudogene	12.2825	-2.24337	2.24337	0.264995	-8.46572	2.54565e-17	2.4386e-14
AC103563.4	ENSG00000232594	unprocessed_pseudogene	0.849267	-2.1856	2.1856	0.428758	-5.09751	3.44149e-07	1.24406e-05
ACTBP12	ENSG00000233125	processed_pseudogene	12.8717	-2.19295	2.19295	0.279919	-7.83421	4.71806e-15	2.89537e-12
RPS26P47	ENSG00000234354	processed_pseudogene	11.359	-2.30945	2.30945	0.211045	-10.9429	7.1851e-28	8.7184e-24
KRT8P4	ENSG00000248231	processed_pseudogene	3.82742	-2.69394	2.69394	0.296409	-9.08858	1.00345e-19	2.43517e-16
IGHV2OR16-5	ENSG00000259303	IG_V_gene	1.19884	-2.02419	2.02419	0.482428	-4.19583	2.71873e-05	0.000445398
AC133561.2	ENSG00000259990	unprocessed_pseudogene	0.891905	-2.08705	2.08705	0.444373	-4.69662	2.64501e-06	6.67255e-05
