# Supplementary material for: The prognostic role and metabolic function of GGPS1 in oral squamous cell carcinoma
Source: Front Mol Biosci. 2023 Mar 24;10:1109403. doi: 10.3389/fmolb.2023.1109403 (PMC10081451; doi:10.3389/fmolb.2023.1109403)
Supplement: Supplementary file 3 [file Table4.xlsx]

## Sheet: Sheet 1
ID	Description	setSize	enrichmentScore	NES	pvalue	p.adjust	qvalues	rank	leading_edge	core_enrichment
WP_CILIOPATHIES	WP_CILIOPATHIES	181	0.598019	2.73993	0.002457	0.0371406	0.0315296	9194	tags=61%, list=25%, signal=46%	PKHD1/DNAJB13/CCDC151/MCIDAS/HYDIN/ZIC2/LCA5/FAM161A/NEK2/ARMC4/DRC1/DNAI1/TMEM67/GLI2/DNAH11/DYNC2H1/AK7/CENPF/WDR35/TMEM231/GPR161/WDPCP/C8orf37/ARL13B/INTU/TTC25/CRX/CCDC114/RAB23/LRRC6/CC2D2A/TCTN2/NPHP1/SDCCAG8/EFHC1/TMEM237/TTC21B/IFT80/DDX59/ALMS1/RP1/DNAH6/CEP290/KIAA0753/IFT81/AHI1/DNAL1/TMEM17/PIBF1/ARL6/LZTFL1/BBS12/WDR19/ZMYND10/TMEM216/RPGRIP1L/TBC1D32/C2CD3/PKD2/NME7/EVC2/DNAAF4/IFT…
REACTOME_GLUCURONIDATION	REACTOME_GLUCURONIDATION	25	0.80753	2.4862	0.0023753	0.0371406	0.0315296	2109	tags=48%, list=6%, signal=45%	UGT1A3/UGT2A1/UGT2B28/UGT1A7/UGT1A9/UGT3A2/UGT1A6/UGT2B4/UGT1A1/UGT1A4/UGT2B10/UGT1A8
WP_GENES_RELATED_TO_PRIMARY_CILIUM_DEVELOPMENT_BASED_ON_CRISPR	WP_GENES_RELATED_TO_PRIMARY_CILIUM_DEVELOPMENT_BASED_ON_CRISPR	99	0.589025	2.43001	0.00235849	0.0371406	0.0315296	9444	tags=66%, list=26%, signal=49%	TMEM67/DYNC2H1/CDK20/WDR35/TMEM231/RABL2A/WDPCP/ARL13B/CEP162/RAB23/CC2D2A/TCTN2/EFCAB7/TTC21B/IFT80/KIAA0753/IFT81/TUBE1/TMEM17/PIBF1/ARL6/LZTFL1/BBS12/WDR19/TMEM216/RPGRIP1L/TTC26/CEP44/C2CD3/TTC30B/EVC2/CEP97/IFT52/IFT172/BBS9/IFT140/SASS6/TCTN1/CPLANE1/BBS10/SCLT1/EVC/ARMC9/IFT88/TTC8/IFT20/MIB1/FUZ/CEP192/BBS4/IFT74/BBS5/TULP3/IFT27/CEP19/KIF3A/TRAF3IP1/WDR60/BBS1/ARL3/CLUAP1/DYNC2LI1/CBY1/C…
KEGG_ASCORBATE_AND_ALDARATE_METABOLISM	KEGG_ASCORBATE_AND_ALDARATE_METABOLISM	25	0.7892	2.42977	0.0023753	0.0371406	0.0315296	2756	tags=52%, list=8%, signal=48%	MIOX/UGT1A3/UGT2A1/UGT2B28/UGT1A7/UGT1A9/UGT1A6/UGT2B4/UGT1A1/UGT1A4/UGT2B10/UGT1A8/ALDH1B1
NABA_CORE_MATRISOME	NABA_CORE_MATRISOME	274	0.496513	2.39994	0.00261097	0.0380753	0.032323	9053	tags=58%, list=25%, signal=44%	IGFBPL1/COCH/SBSPON/SPOCK1/COL9A2/FBN3/NTN3/EPYC/PCOLCE2/FN1/NTNG1/RSPO2/RSPO4/HAPLN2/FGB/EMILIN3/COL10A1/FGL1/VWDE/EMID1/EDIL3/FRAS1/FGG/IGFBP1/CTHRC1/KERA/VWA5B2/COL11A2/DMBT1/DMP1/TSPEAR/MATN3/IGFBP3/COL9A1/POSTN/LAMA3/MATN2/ELSPBP1/FBN2/VWA5B1/OGN/COL19A1/IGSF10/MFAP5/TNFAIP6/TGFBI/SPOCK3/FGA/ZP4/SRPX/COL2A1/CCN6/CCN3/CRISPLD1/NDNF/COL4A5/COL4A6/MFAP2/ANOS1/CCN2/COL11A1/LAMC2/IGFBP7/COL28A1/T…
KEGG_PENTOSE_AND_GLUCURONATE_INTERCONVERSIONS	KEGG_PENTOSE_AND_GLUCURONATE_INTERCONVERSIONS	28	0.744178	2.35815	0.002331	0.0371406	0.0315296	2109	tags=39%, list=6%, signal=37%	UGT1A3/UGT2A1/UGT2B28/UGT1A7/UGT1A9/UGT1A6/UGT2B4/UGT1A1/UGT1A4/UGT2B10/UGT1A8
WP_DOPAMINERGIC_NEUROGENESIS	WP_DOPAMINERGIC_NEUROGENESIS	30	0.732898	2.35156	0.00242718	0.0371406	0.0315296	4264	tags=53%, list=12%, signal=47%	DDC/SHH/OTX2/SOX2/ALDH1A1/NKX2-2/NEUROG2/SLC6A3/NKX6-1/WNT1/GLI2/ASCL1/GLI1/GBX2/EN2/FOXA2
KEGG_PORPHYRIN_AND_CHLOROPHYLL_METABOLISM	KEGG_PORPHYRIN_AND_CHLOROPHYLL_METABOLISM	41	0.667661	2.33847	0.00234742	0.0371406	0.0315296	2109	tags=29%, list=6%, signal=28%	UGT1A3/UGT2A1/UGT2B28/UGT1A7/UGT1A9/UGT1A6/UGT2B4/UGT1A1/CP/UGT1A4/UGT2B10/UGT1A8
KEGG_PATHWAYS_IN_CANCER	KEGG_PATHWAYS_IN_CANCER	325	0.34211	1.67784	0.00275482	0.039447	0.0334876	7313	tags=28%, list=20%, signal=23%	FGF3/FGF5/FGF4/SHH/HHIP/FGF21/FGF2/WNT6/ARNT2/FN1/FZD7/WNT16/AR/FGF20/WNT8B/WNT1/PTGS2/PTCH2/WNT9A/RAC3/LAMA3/FGFR2/GLI2/FGF17/BIRC2/FZD6/CCNE2/FGF12/PTCH1/WNT10B/FGF13/LEF1/AKT3/PRKCG/MECOM/KITLG/TGFB2/GLI1/MAPK10/COL4A6/WNT5B/FZD8/WNT2B/RARB/LAMC2/ITGAV/WNT3A/PDGFB/FGF23/ITGA2/BID/MMP1/PDGFA/BIRC3/MSH2/PIK3R3/FGF1/FZD1/CXCL8/LAMB1/TRAF5/WNT3/FGF6/VEGFC/ITGB1/MAPK8/CRKL/LAMC1/IL6/PIAS2/TP53/PPAR…
KEGG_CHEMOKINE_SIGNALING_PATHWAY	KEGG_CHEMOKINE_SIGNALING_PATHWAY	188	-0.374021	-1.62688	0.003367	0.0465312	0.0395015	5985	tags=28%, list=16%, signal=24%	GNB2/CCL16/GNG8/CSK/CXCL1/CCL19/CCL11/CXCR1/XCL2/PRKCD/CCL3/ADCY4/PRKCB/WAS/JAK2/FGR/CXCL12/DOCK2/CCR6/GNG7/CXCL5/PIK3R2/CCR5/CCR7/ADCY2/PIK3R5/ADCY7/RASGRP2/ITK/CCL15/CCL18/CXCR6/ARRB1/CXCR3/NCF1/CCL21/HRAS/GRK1/CXCL6/PIK3CG/MAPK3/CCL22/TIAM1/CCL17/CCL23/CCR4/CXCR5/CCL14/CCR2/CCL24/XCR1/PPBP/CXCR2
WP_GLUCURONIDATION	WP_GLUCURONIDATION	26	0.727389	2.27977	0.00232019	0.0371406	0.0315296	2109	tags=42%, list=6%, signal=40%	UGT1A3/UGT2A1/UGT2B28/UGT1A7/UGT1A9/UGT1A6/UGT2B4/UGT1A1/UGT1A4/UGT2B10/UGT1A8
PID_INTEGRIN1_PATHWAY	PID_INTEGRIN1_PATHWAY	66	0.58571	2.25092	0.00242131	0.0371406	0.0315296	10021	tags=65%, list=28%, signal=47%	FN1/VCAM1/FGB/FGG/COL11A2/LAMA3/TGFBI/FGA/COL2A1/COL4A5/COL4A6/COL11A1/LAMC2/ITGAV/TNC/PLAU/ITGA2/COL5A2/COL6A3/COL5A1/LAMB1/ITGB1/NPNT/LAMC1/ITGA1/FBN1/NID1/COL1A2/MDK/COL3A1/ITGA11/LAMB3/COL6A1/THBS2/ITGA6/COL6A2/F13A1/COL1A1/COL18A1/LAMA4/THBS1/VEGFA/LAMA2
NABA_ECM_GLYCOPROTEINS	NABA_ECM_GLYCOPROTEINS	195	0.485758	2.24483	0.0025	0.0371406	0.0315296	9053	tags=56%, list=25%, signal=43%	IGFBPL1/COCH/SBSPON/FBN3/NTN3/PCOLCE2/FN1/NTNG1/RSPO2/RSPO4/FGB/EMILIN3/FGL1/VWDE/EMID1/EDIL3/FRAS1/FGG/IGFBP1/CTHRC1/VWA5B2/DMBT1/DMP1/TSPEAR/MATN3/IGFBP3/POSTN/LAMA3/MATN2/ELSPBP1/FBN2/VWA5B1/IGSF10/MFAP5/TNFAIP6/TGFBI/FGA/ZP4/SRPX/CCN6/CCN3/CRISPLD1/NDNF/MFAP2/ANOS1/CCN2/LAMC2/IGFBP7/TNC/ZPLD1/ECM2/NTN1/MXRA5/CILP2/HMCN1/GAS6/IGFALS/SLIT2/NELL1/EYS/DSPP/LAMB1/FBLN1/LTBP2/USH2A/ZP2/CCN4/SPARC/F…
REACTOME_HOMOLOGOUS_DNA_PAIRING_AND_STRAND_EXCHANGE	REACTOME_HOMOLOGOUS_DNA_PAIRING_AND_STRAND_EXCHANGE	42	0.620049	2.17045	0.00239234	0.0371406	0.0315296	11574	tags=76%, list=32%, signal=52%	RAD51AP1/RBBP8/EXO1/RAD1/RMI1/BARD1/DNA2/RAD9B/BRIP1/XRCC2/RHNO1/RFC3/RFC4/BRCA1/BRCA2/MRE11/RAD51D/ATM/CHEK1/BLM/NBN/RPA1/ATR/TOPBP1/PALB2/RAD51C/WRN/RFC5/RAD17/RMI2/RPA2/RAD51B
REACTOME_MET_ACTIVATES_PTK2_SIGNALING	REACTOME_MET_ACTIVATES_PTK2_SIGNALING	30	0.673426	2.16074	0.00242718	0.0371406	0.0315296	10021	tags=70%, list=28%, signal=51%	FN1/COL11A2/LAMA3/COL2A1/COL11A1/LAMC2/ITGA2/COL5A2/COL5A1/LAMB1/ITGB1/LAMC1/PTK2/COL1A2/MET/COL3A1/LAMB3/COL24A1/COL1A1/LAMA4/LAMA2
REACTOME_ACTIVATION_OF_ATR_IN_RESPONSE_TO_REPLICATION_STRESS	REACTOME_ACTIVATION_OF_ATR_IN_RESPONSE_TO_REPLICATION_STRESS	37	0.638999	2.15617	0.00240964	0.0371406	0.0315296	10790	tags=73%, list=30%, signal=51%	RAD1/RAD9B/CLSPN/CDC7/MCM8/ORC6/DBF4/CDC45/ORC2/RFC3/ORC3/RFC4/MCM4/CHEK1/CDC6/ORC4/RPA1/ORC1/CDK2/ATR/ORC5/MCM6/MCM10/MCM3/CDC25C/RFC5/RAD17
REACTOME_COLLAGEN_FORMATION	REACTOME_COLLAGEN_FORMATION	90	0.524869	2.14045	0.00235294	0.0371406	0.0315296	9045	tags=61%, list=25%, signal=46%	MMP20/COL9A2/LOXL4/PCOLCE2/MMP13/COL10A1/COLGALT2/TLL1/COL11A2/COL9A1/LAMA3/MMP7/COL19A1/P4HA3/COL2A1/COL4A5/COL4A6/COL11A1/LAMC2/COL28A1/COL21A1/P4HA1/COL22A1/PLOD3/TLL2/COL5A2/COL6A3/COL8A1/COL9A3/COL5A1/SERPINH1/PLOD2/P3H1/PXDN/LOXL1/COL17A1/COL8A2/COL1A2/LOXL2/PCOLCE/MMP3/DST/COL3A1/LAMB3/COL6A1/COL16A1/ADAMTS14/COL24A1/ITGA6/COL6A2/PLOD1/COL26A1/COL25A1/COL1A1/COL18A1
WP_JOUBERT_SYNDROME	WP_JOUBERT_SYNDROME	76	0.539582	2.13081	0.00243309	0.0371406	0.0315296	8997	tags=50%, list=25%, signal=38%	SHH/TMEM67/TMEM231/ARL13B/CC2D2A/TCTN2/NPHP1/TMEM237/CEP290/AHI1/TMEM17/PIBF1/TMEM216/RPGRIP1L/CEP97/CSPP1/BBS9/CETN1/PDE6D/CCP110/TCTN1/CPLANE1/RHEB/MRE11/ARMC9/DVL3/PARP1/TTC8/CEP41/BBS4/ATM/BBS5/PDE6B/NPHP4/NEK8/BBS1/ARL3/KIAA0586
WP_ESC_PLURIPOTENCY_PATHWAYS	WP_ESC_PLURIPOTENCY_PATHWAYS	116	0.499613	2.1246	0.00240385	0.0371406	0.0315296	5450	tags=30%, list=15%, signal=26%	FGF3/FGF5/FGF4/FGF21/FGF2/WNT6/FZD7/MAPK4/WNT16/FGF20/WNT1/FGFR2/FGF17/FZD6/FGF12/LIF/WNT10B/HNF1A/FGF13/LIFR/AKT3/WNT5B/FZD8/WNT2B/WNT3A/PDGFB/FGF23/PDGFA/FGFR4/LRP6/FGF1/FZD1/WNT3/FGF6/ACVR1
REACTOME_FGFR2_LIGAND_BINDING_AND_ACTIVATION	REACTOME_FGFR2_LIGAND_BINDING_AND_ACTIVATION	20	0.722483	2.12318	0.00236407	0.0371406	0.0315296	2083	tags=40%, list=6%, signal=38%	FGFBP2/FGF3/FGF5/FGF4/FGF2/FGF20/FGFR2/FGF17
REACTOME_ELASTIC_FIBRE_FORMATION	REACTOME_ELASTIC_FIBRE_FORMATION	45	0.590987	2.11746	0.002331	0.0371406	0.0315296	9880	tags=67%, list=27%, signal=49%	FBN3/LOXL4/FN1/EMILIN3/BMP10/GDF5/FBN2/MFAP5/ITGB6/TGFB2/MFAP2/ITGAV/BMP7/FBLN1/LTBP2/ITGB1/ITGB8/LOXL1/FBN1/FBLN2/EFEMP2/LOXL2/LTBP1/EFEMP1/LTBP3/BMP4/EMILIN1/LOXL3/TGFB3/ITGB3
REACTOME_REGULATION_OF_GENE_EXPRESSION_IN_BETA_CELLS	REACTOME_REGULATION_OF_GENE_EXPRESSION_IN_BETA_CELLS	21	0.712217	2.10589	0.00235849	0.0371406	0.0315296	4264	tags=52%, list=12%, signal=46%	FOXA3/NKX2-2/PAX6/RFX6/NKX6-1/HNF4G/IAPP/HNF1A/AKT3/GCK/FOXA2
WP_WNT_SIGNALING_IN_KIDNEY_DISEASE	WP_WNT_SIGNALING_IN_KIDNEY_DISEASE	36	0.620509	2.08349	0.00243902	0.0371406	0.0315296	6954	tags=47%, list=19%, signal=38%	WNT6/FZD7/WNT16/WNT1/FZD6/WNT10B/MAPK10/WNT5B/FZD8/WNT2B/WNT3A/LRP6/FZD1/WNT3/MAPK8/DVL3/WNT2
REACTOME_PHASE_II_CONJUGATION_OF_COMPOUNDS	REACTOME_PHASE_II_CONJUGATION_OF_COMPOUNDS	107	0.498439	2.08054	0.00239808	0.0371406	0.0315296	5452	tags=36%, list=15%, signal=31%	UGT1A3/GLYATL2/UGT2A1/UGT2B28/UGT1A7/UGT1A9/GSTA1/UGT3A2/SULT2A1/UGT1A6/GSTM1/UGT2B4/GSTT2B/UGT1A1/UGT1A4/SULT4A1/GSTM2/GLYATL3/GSTM3/UGT2B10/UGT1A8/GCLC/GSTT2/SULT1A2/AS3MT/ACSM4/GGT7/TPST1/MTR/UGT2B11/UGDH/PODXL2/MTRR/GSTA2/NAT2/CHAC2/SLC35B3/SULT1C4/GCLM
REACTOME_NON_INTEGRIN_MEMBRANE_ECM_INTERACTIONS	REACTOME_NON_INTEGRIN_MEMBRANE_ECM_INTERACTIONS	59	0.554816	2.07293	0.00246914	0.0371406	0.0315296	10118	tags=64%, list=28%, signal=47%	FGF2/FN1/COL10A1/COL11A2/SDC2/NRXN1/LAMA3/COL2A1/COL4A5/COL4A6/COL11A1/LAMC2/ITGAV/TNC/PDGFB/ITGA2/PDGFA/COL5A2/COL5A1/LAMB1/ITGB1/LAMC1/COL1A2/COL3A1/AGRN/LAMB3/NTN4/ITGA6/DMD/DDR2/COL1A1/PRKCA/LAMA4/THBS1/ITGB3/LAMA2/DDR1/HSPG2
BIOCARTA_RACC_PATHWAY	BIOCARTA_RACC_PATHWAY	15	0.761607	2.07155	0.002331	0.0371406	0.0315296	5107	tags=60%, list=14%, signal=52%	TRPC5/KCNQ3/TRPC4/GUCY1B1/KCNQ2/KCNQ5/ADCY1/GUCY1A2/GUCY1A1
REACTOME_MOLECULES_ASSOCIATED_WITH_ELASTIC_FIBRES	REACTOME_MOLECULES_ASSOCIATED_WITH_ELASTIC_FIBRES	38	0.60988	2.06513	0.00242718	0.0371406	0.0315296	9880	tags=68%, list=27%, signal=50%	FBN3/FN1/EMILIN3/BMP10/GDF5/FBN2/MFAP5/ITGB6/TGFB2/MFAP2/ITGAV/BMP7/FBLN1/LTBP2/ITGB1/ITGB8/FBN1/FBLN2/EFEMP2/LTBP1/EFEMP1/LTBP3/BMP4/EMILIN1/TGFB3/ITGB3
REACTOME_CLASS_B_2_SECRETIN_FAMILY_RECEPTORS_	REACTOME_CLASS_B_2_SECRETIN_FAMILY_RECEPTORS_	94	0.500152	2.05915	0.00235294	0.0371406	0.0315296	5569	tags=34%, list=15%, signal=29%	PTH2R/CRHR1/CALCA/SHH/CALCB/WNT6/FZD7/WNT16/GIP/GNG13/WNT8B/GHRH/WNT1/PTCH2/WNT9A/IAPP/FZD6/PTCH1/WNT10B/SCTR/FZD8/WNT2B/WNT3A/ADM2/GHRHR/CRHR2/GNG4/UCN3/FZD1/VIP/WNT3/GNG3
REACTOME_REGULATION_OF_BETA_CELL_DEVELOPMENT	REACTOME_REGULATION_OF_BETA_CELL_DEVELOPMENT	42	0.587575	2.05678	0.00239234	0.0371406	0.0315296	5453	tags=40%, list=15%, signal=34%	ONECUT3/FOXA3/NKX2-2/PAX6/ONECUT1/RFX6/NKX6-1/HNF4G/IAPP/HNF1A/AKT3/PAX4/GCK/FOXA2/PTF1A/MAMLD1/MAML2
REACTOME_FGFR1_LIGAND_BINDING_AND_ACTIVATION	REACTOME_FGFR1_LIGAND_BINDING_AND_ACTIVATION	16	0.738918	2.05374	0.00229885	0.0371406	0.0315296	5317	tags=62%, list=15%, signal=53%	FGF3/FGF5/FGF4/FGF2/FGF20/FGF17/ANOS1/FGF23/FGF1/FGF6
WP_PHOSPHODIESTERASES_IN_NEURONAL_FUNCTION	WP_PHOSPHODIESTERASES_IN_NEURONAL_FUNCTION	53	0.55408	2.05356	0.00239234	0.0371406	0.0315296	7645	tags=49%, list=21%, signal=39%	ADCY10/ADCY5/PPP1R1B/GRIN2A/PDE11A/PDE4C/DRD1/GUCY1B1/ADCY8/GRIA1/ADCY1/PDE5A/GUCY1A2/PDE10A/PDE1C/PDE3B/GRIN2D/PDE7A/CHRNA7/GUCY1A1/PDE6D/PDE3A/GRIN1/PDE1A/PDE6C/PDE6B
WP_GENES_INVOLVED_IN_MALE_INFERTILITY	WP_GENES_INVOLVED_IN_MALE_INFERTILITY	143	0.463432	2.05089	0.00236967	0.0371406	0.0315296	7463	tags=38%, list=20%, signal=30%	CTCFL/BRDT/MSMB/LTF/SEMG1/SOX5/PIWIL2/STRA8/PIWIL3/AR/PIWIL1/SPATA17/TEX15/H2BW1/PON1/PIWIL4/DDX4/MOV10L1/CRISP2/ETV5/FOLH1/RAG1/PSAT1/EPPIN/TRIP13/SLC46A1/NANOS1/MTR/UBD/CDC42BPA/AHR/KLK2/PON2/MTRR/AHRR/FOLH1B/BHMT/XRCC2/MSH5/APOB/H3-4/HORMAD1/BRCA2/MMP2/TSSK6/PARP1/H4C1/PACRG/ARNTL/DAZ2/PRM2/SEPTIN12/ATM/TAS2R38
REACTOME_COLLAGEN_BIOSYNTHESIS_AND_MODIFYING_ENZYMES	REACTOME_COLLAGEN_BIOSYNTHESIS_AND_MODIFYING_ENZYMES	67	0.53023	2.04701	0.00240964	0.0371406	0.0315296	9045	tags=63%, list=25%, signal=47%	COL9A2/PCOLCE2/COL10A1/COLGALT2/TLL1/COL11A2/COL9A1/COL19A1/P4HA3/COL2A1/COL4A5/COL4A6/COL11A1/COL28A1/COL21A1/P4HA1/COL22A1/PLOD3/TLL2/COL5A2/COL6A3/COL8A1/COL9A3/COL5A1/SERPINH1/PLOD2/P3H1/COL17A1/COL8A2/COL1A2/PCOLCE/COL3A1/COL6A1/COL16A1/ADAMTS14/COL24A1/COL6A2/PLOD1/COL26A1/COL25A1/COL1A1/COL18A1
REACTOME_WNT_LIGAND_BIOGENESIS_AND_TRAFFICKING	REACTOME_WNT_LIGAND_BIOGENESIS_AND_TRAFFICKING	26	0.649736	2.03639	0.00232019	0.0371406	0.0315296	3548	tags=35%, list=10%, signal=31%	WNT6/WNT16/WNT8B/WNT1/WNT9A/WNT10B/WNT5B/WNT2B/WNT3A
REACTOME_FGFR1C_LIGAND_BINDING_AND_ACTIVATION	REACTOME_FGFR1C_LIGAND_BINDING_AND_ACTIVATION	12	0.780372	2.0275	0.00224215	0.0371406	0.0315296	5317	tags=75%, list=15%, signal=64%	FGF5/FGF4/FGF2/FGF20/FGF17/ANOS1/FGF23/FGF1/FGF6
KEGG_OXIDATIVE_PHOSPHORYLATION	KEGG_OXIDATIVE_PHOSPHORYLATION	118	-0.42757	-1.75277	0.00341297	0.0467568	0.039693	8832	tags=45%, list=24%, signal=34%	NDUFC1/ATP6V1D/NDUFV3/ATP5F1B/NDUFB2/ATP5PD/COX6CP3/NDUFB1/ATP5MF/NDUFS5/UQCRC1/NDUFC2/COX7B/COX8A/COX6A1/NDUFA1/COX6B2/ATP6V1B1/COX5A/NDUFA2/ATP5MC1/UQCR11/ATP6V1F/ATP5F1E/NDUFB8/NDUFB10/ATP6V0C/COX5B/TCIRG1/COX7C/ATP5PO/COX4I1/ATP6V1B2/NDUFS7/NDUFA3/ATP5ME/NDUFB7/ATP6V0D1/COX4I2/COX6B1/NDUFS8/COX6A2/ATP6V0D2/NDUFV2/ATP5MC1P5/ATP6V0A1/NDUFA11/ATP6V1C2/UQCRQ/ATP6V0A4/COX7A1/NDUFA4L2/ATP5F1D
REACTOME_NITRIC_OXIDE_STIMULATES_GUANYLATE_CYCLASE	REACTOME_NITRIC_OXIDE_STIMULATES_GUANYLATE_CYCLASE	21	0.682049	2.01669	0.00235849	0.0371406	0.0315296	7122	tags=57%, list=20%, signal=46%	KCNMB2/PRKG2/PDE11A/GUCY1B1/KCNMB3/PDE5A/GUCY1A2/PDE10A/GUCY1A1/KCNMA1/KCNMB1/PDE1A
PID_AVB3_INTEGRIN_PATHWAY	PID_AVB3_INTEGRIN_PATHWAY	74	0.51121	2.01009	0.00243902	0.0371406	0.0315296	8882	tags=41%, list=24%, signal=31%	FGF2/COL9A2/FN1/COL10A1/EDIL3/COL11A2/COL9A1/COL2A1/COL4A5/COL4A6/COL11A1/ITGAV/COL5A2/ANGPTL3/COL6A3/COL8A1/COL9A3/COL5A1/COL17A1/COL8A2/PIK3CA/PTK2/COL1A2/COL3A1/COL6A1/COL16A1/COL6A2/CASP8/COL1A1/ILK
REACTOME_PHOSPHOLIPASE_C_MEDIATED_CASCADE_FGFR2	REACTOME_PHOSPHOLIPASE_C_MEDIATED_CASCADE_FGFR2	18	0.707697	2.00952	0.00239808	0.0371406	0.0315296	5317	tags=56%, list=15%, signal=47%	FGF3/FGF5/FGF4/FGF2/FGF20/FGFR2/FGF17/FGF23/FGF1/FGF6
REACTOME_RESOLUTION_OF_D_LOOP_STRUCTURES_THROUGH_SYNTHESIS_DEPENDENT_STRAND_ANNEALING_SDSA_	REACTOME_RESOLUTION_OF_D_LOOP_STRUCTURES_THROUGH_SYNTHESIS_DEPENDENT_STRAND_ANNEALING_SDSA_	26	0.638969	2.00264	0.00232019	0.0371406	0.0315296	10812	tags=77%, list=30%, signal=54%	RAD51AP1/RBBP8/EXO1/RMI1/BARD1/DNA2/BRIP1/XRCC2/BRCA1/BRCA2/MRE11/RAD51D/ATM/BLM/NBN/RTEL1/PALB2/RAD51C/WRN/RMI2
REACTOME_GABA_RECEPTOR_ACTIVATION	REACTOME_GABA_RECEPTOR_ACTIVATION	60	0.531004	2.00007	0.00243309	0.0371406	0.0315296	3177	tags=27%, list=9%, signal=24%	GABRA5/GABRG3/GABRA1/GABBR2/ADCY5/GABRR1/GNG13/KCNJ3/KCNJ6/GNAT3/GABRG2/GABRA2/ADCY8/KCNJ16/ADCY1/KCNJ5
PID_FANCONI_PATHWAY	PID_FANCONI_PATHWAY	46	0.557706	1.99617	0.00236967	0.0371406	0.0315296	11547	tags=70%, list=32%, signal=48%	UBE2T/RAD1/RMI1/FANCB/BRIP1/FANCL/FANCF/RFC3/RFC4/USP1/BRCA1/BRCA2/MRE11/FANCC/ATM/CHEK1/FANCM/BLM/NBN/RPA1/FAAP24/ATR/TOPBP1/PALB2/CENPS/FANCE/RFC5/RAD17/FAN1/FANCI/RPA2/FANCA
WP_ESTROGEN_METABOLISM	WP_ESTROGEN_METABOLISM	18	0.700922	1.99029	0.00239808	0.0371406	0.0315296	1731	tags=39%, list=5%, signal=37%	UGT1A3/UGT1A9/GSTA1/UGT1A6/GSTM1/UGT1A1/CYP1B1
REACTOME_DISEASES_ASSOCIATED_WITH_GLYCOSAMINOGLYCAN_METABOLISM	REACTOME_DISEASES_ASSOCIATED_WITH_GLYCOSAMINOGLYCAN_METABOLISM	41	0.5656	1.98101	0.00234742	0.0371406	0.0315296	10148	tags=61%, list=28%, signal=44%	GPC5/GPC3/GPC2/KERA/SDC2/GPC4/GPC6/OGN/LUM/EXT1/CHST14/ST3GAL3/BCAN/BGN/VCAN/AGRN/PAPSS2/ACAN/DCN/CHST6/CHSY1/OMD/SLC26A2/HSPG2/CSPG5
BIOCARTA_AMI_PATHWAY	BIOCARTA_AMI_PATHWAY	20	0.672566	1.97648	0.00236407	0.0371406	0.0315296	6168	tags=50%, list=17%, signal=42%	FGB/PLG/FGG/FGA/COL4A5/COL4A6/F7/F2R/PROC/TFPI
REACTOME_TRANSCRIPTIONAL_REGULATION_OF_PLURIPOTENT_STEM_CELLS	REACTOME_TRANSCRIPTIONAL_REGULATION_OF_PLURIPOTENT_STEM_CELLS	31	0.609886	1.97568	0.00245098	0.0371406	0.0315296	3630	tags=39%, list=10%, signal=35%	NR5A1/SOX2/FGF2/FOXD3/PRDM14/NANOG/DKK1/SALL1/HIF3A/POU5F1/GATA6/GSC
REACTOME_MET_PROMOTES_CELL_MOTILITY	REACTOME_MET_PROMOTES_CELL_MOTILITY	41	0.563126	1.97234	0.00234742	0.0371406	0.0315296	8857	tags=54%, list=24%, signal=41%	FN1/COL11A2/LAMA3/COL2A1/COL11A1/LAMC2/ITGA2/COL5A2/COL5A1/LAMB1/ITGB1/CRKL/LAMC1/DOCK7/PTK2/COL1A2/MET/COL3A1/LAMB3/COL24A1/TNS3/COL1A1
REACTOME_PI_3K_CASCADE_FGFR1	REACTOME_PI_3K_CASCADE_FGFR1	21	0.665607	1.96807	0.00235849	0.0371406	0.0315296	5317	tags=43%, list=15%, signal=37%	FGF3/FGF5/FGF4/FGF2/FGF20/FGF17/FGF23/FGF1/FGF6
REACTOME_PI_3K_CASCADE_FGFR2	REACTOME_PI_3K_CASCADE_FGFR2	23	0.652081	1.96428	0.00234192	0.0371406	0.0315296	2083	tags=30%, list=6%, signal=29%	FGF3/FGF5/FGF4/FGF2/FGF20/FGFR2/FGF17
WP_OSTEOBLAST_DIFFERENTIATION	WP_OSTEOBLAST_DIFFERENTIATION	118	0.459103	1.96321	0.00240385	0.0371406	0.0315296	6006	tags=31%, list=16%, signal=26%	FGF3/FGF5/FGF4/FGF2/HEY1/WNT6/FZD7/MAPK4/WNT16/WNT8B/DLL3/WNT1/WNT9A/FGFR2/GLI2/FZD6/PTCH1/WNT10B/PRKCG/MAPK10/WNT5B/FZD8/WNT2B/PRKD1/WNT3A/PIK3R3/FGFR4/LRP6/FGF1/FZD1/HES6/WNT3/FGF6/MAPK8/HEY2/PIK3C2G/BMPR1B
REACTOME_INCRETIN_SYNTHESIS_SECRETION_AND_INACTIVATION	REACTOME_INCRETIN_SYNTHESIS_SECRETION_AND_INACTIVATION	23	0.650838	1.96054	0.00234192	0.0371406	0.0315296	6927	tags=52%, list=19%, signal=42%	ISL1/PAX6/GIP/GNG13/LEP/GRP/GNAT3/FFAR1/FFAR4/GPR119/GATA4/TCF7L2
REACTOME_RESOLUTION_OF_D_LOOP_STRUCTURES	REACTOME_RESOLUTION_OF_D_LOOP_STRUCTURES	34	0.588902	1.95899	0.00240964	0.0371406	0.0315296	10812	tags=74%, list=30%, signal=52%	RAD51AP1/RBBP8/EXO1/RMI1/BARD1/SPIDR/DNA2/BRIP1/XRCC2/BRCA1/BRCA2/EME1/MRE11/RAD51D/GEN1/ATM/BLM/NBN/SLX1B/RTEL1/PALB2/RAD51C/WRN/MUS81/RMI2
REACTOME_ASSEMBLY_OF_COLLAGEN_FIBRILS_AND_OTHER_MULTIMERIC_STRUCTURES	REACTOME_ASSEMBLY_OF_COLLAGEN_FIBRILS_AND_OTHER_MULTIMERIC_STRUCTURES	61	0.516785	1.95074	0.00242718	0.0371406	0.0315296	9045	tags=62%, list=25%, signal=47%	MMP20/COL9A2/LOXL4/MMP13/COL10A1/TLL1/COL11A2/COL9A1/LAMA3/MMP7/COL2A1/COL4A5/COL4A6/COL11A1/LAMC2/TLL2/COL5A2/COL6A3/COL8A1/COL9A3/COL5A1/PXDN/LOXL1/COL17A1/COL8A2/COL1A2/LOXL2/PCOLCE/MMP3/DST/COL3A1/LAMB3/COL6A1/COL24A1/ITGA6/COL6A2/COL1A1/COL18A1
REACTOME_FRS_MEDIATED_FGFR2_SIGNALING	REACTOME_FRS_MEDIATED_FGFR2_SIGNALING	25	0.633467	1.9503	0.0023753	0.0371406	0.0315296	2083	tags=28%, list=6%, signal=26%	FGF3/FGF5/FGF4/FGF2/FGF20/FGFR2/FGF17
REACTOME_SHC_MEDIATED_CASCADE_FGFR1	REACTOME_SHC_MEDIATED_CASCADE_FGFR1	21	0.658937	1.94835	0.00235849	0.0371406	0.0315296	5317	tags=43%, list=15%, signal=37%	FGF3/FGF5/FGF4/FGF2/FGF20/FGF17/FGF23/FGF1/FGF6
PID_HEDGEHOG_2PATHWAY	PID_HEDGEHOG_2PATHWAY	22	0.654176	1.9409	0.00238663	0.0371406	0.0315296	4748	tags=41%, list=13%, signal=36%	SHH/HHIP/PTCH2/GLI2/PTCH1/TGFB2/HHAT/CDON/STIL
REACTOME_ACTIVATION_OF_THE_PRE_REPLICATIVE_COMPLEX	REACTOME_ACTIVATION_OF_THE_PRE_REPLICATIVE_COMPLEX	33	0.588272	1.93904	0.00246305	0.0371406	0.0315296	11704	tags=73%, list=32%, signal=49%	PRIM2/CDC7/MCM8/ORC6/DBF4/CDC45/ORC2/ORC3/PRIM1/POLA1/MCM4/CDC6/POLE3/ORC4/RPA1/ORC1/CDK2/ORC5/MCM6/MCM10/MCM3/GMNN/RPA2/RPA4
REACTOME_FRS_MEDIATED_FGFR1_SIGNALING	REACTOME_FRS_MEDIATED_FGFR1_SIGNALING	23	0.642483	1.93537	0.00234192	0.0371406	0.0315296	5317	tags=39%, list=15%, signal=33%	FGF3/FGF5/FGF4/FGF2/FGF20/FGF17/FGF23/FGF1/FGF6
REACTOME_HS_GAG_DEGRADATION	REACTOME_HS_GAG_DEGRADATION	22	0.65177	1.93376	0.00238663	0.0371406	0.0315296	3088	tags=36%, list=8%, signal=33%	GPC5/GPC3/GPC2/SDC2/GPC4/GPC6/GLB1L/HPSE2
REACTOME_NEURONAL_SYSTEM	REACTOME_NEURONAL_SYSTEM	409	0.385147	1.93361	0.00289855	0.041011	0.0348153	6253	tags=30%, list=17%, signal=25%	GABRA5/RPS6KA6/GABRG3/SLC5A7/KCNB2/SLITRK5/KCNH8/KCNH1/GABRA1/NRXN3/CHAT/HCN1/GABBR2/SLC18A3/SYT10/ADCY5/KCNMB2/GRM1/CACNG2/GLS2/KCNK2/KCNV1/GABRR1/GJA10/LRRTM4/HTR3E/DLGAP1/GRIN2A/IL1RAPL2/GNG13/SLITRK1/GRIK2/SYN3/NRXN2/KCNG3/HCN4/SLC6A3/NLGN1/GLRA3/SLITRK6/KCNJ3/NRXN1/SYT1/CACNA1B/HTR3D/KCNQ3/KCNJ6/LRRTM2/KCNMB3/GNAT3/KCNQ2/SYN2/GABRG2/RASGRF1/LRTOMT/GLRA1/GABRA2/KCNQ5/ADCY8/GRIA1/KCNJ16/SLC17A…
KEGG_NATURAL_KILLER_CELL_MEDIATED_CYTOTOXICITY	KEGG_NATURAL_KILLER_CELL_MEDIATED_CYTOTOXICITY	132	-0.462183	-1.90068	0.0017452	0.0371406	0.0315296	5266	tags=33%, list=14%, signal=28%	HLA-E/CD247/NCR3/SH3BP2/IFNA4/KLRK1/SH2D1B/LCK/CHP1/PRKCB/NCR2/CD48/ICAM2/IFNG/PPP3R2/KLRD1/ITGB2/SH2D1A/MAP2K2/PIK3R2/KIR2DL3/PIK3R5/FASLG/NCR1/RAET1L/ZAP70/KIR2DL4/HRAS/ITGAL/KLRC2/GZMB/PIK3CG/MAPK3/FCGR3B/IFNA8/HCST/RAET1G/KIR3DL2/CD244/KIR2DL1/RAET1E/KIR3DL1/KIR2DS4
REACTOME_HDR_THROUGH_SINGLE_STRAND_ANNEALING_SSA_	REACTOME_HDR_THROUGH_SINGLE_STRAND_ANNEALING_SSA_	37	0.570752	1.92588	0.00240964	0.0371406	0.0315296	12142	tags=76%, list=33%, signal=50%	RBBP8/EXO1/RAD1/RMI1/BARD1/DNA2/RAD9B/BRIP1/RHNO1/RFC3/RFC4/BRCA1/MRE11/ATM/BLM/NBN/RAD52/RPA1/ATR/TOPBP1/WRN/RFC5/RAD17/RMI2/RPA2/ABL1/KAT5/ERCC4
WP_MESODERMAL_COMMITMENT_PATHWAY	WP_MESODERMAL_COMMITMENT_PATHWAY	152	0.428334	1.92329	0.00242718	0.0371406	0.0315296	10409	tags=51%, list=29%, signal=37%	FOXA1/SOX2/PLCH1/FOXH1/PAX6/NANOG/TOX3/MSGN1/DKK1/ZIC2/FOXC2/LEFTY1/ZIC5/LEF1/POU5F1/HES7/FZD8/LEFTY2/YAP1/RARB/GATA6/ZNF281/WNT3A/SOX21/TEAD2/EXT1/DDAH1/FOXA2/NODAL/HMGA2/BMP7/TOX/ADAM19/TRIM71/PHF6/ZFHX4/WNT3/ACVR1/INHBA/CCDC88A/TWSG1/TET1/AMH/PBX1/WDHD1/ELK4/WDCP/ACVR2B/ACVR2A/SMAD1/NCAPG2/ATP8B2/LATS1/CUL4B/HAND1/EMSY/BMP4/C9orf72/SMAD4/AXIN2/BMPR2/TCF4/TBX3/BMPR1A/GRHL2/TCF7L1/PBX3/DLL1/MBTD…
WP_GDNFRET_SIGNALLING_AXIS	WP_GDNFRET_SIGNALLING_AXIS	23	0.636703	1.91796	0.00234192	0.0371406	0.0315296	1904	tags=30%, list=5%, signal=29%	PAX2/ROBO2/GDNF/SOX11/SALL1/FOXC2/EYA1
WP_MECP2_AND_ASSOCIATED_RETT_SYNDROME	WP_MECP2_AND_ASSOCIATED_RETT_SYNDROME	72	0.489452	1.91372	0.00245098	0.0371406	0.0315296	4355	tags=22%, list=12%, signal=20%	FGF3/FGF5/FGF4/FGF2/MYT1/BDNF/POU4F1/ARHGEF26/DLX6/OPRK1/GRIA1/CDON/GAD1/FUT8/PSIP1/NREP
WP_DIFFERENTIATION_PATHWAY	WP_DIFFERENTIATION_PATHWAY	48	0.532177	1.90997	0.00240385	0.0371406	0.0315296	6233	tags=40%, list=17%, signal=33%	FGF4/SHH/FGF2/DKK1/NT5E/WNT1/LEFTY1/GDF5/IL11/KITLG/WNT2B/WNT3A/PDGFB/NODAL/PDGFA/FGF1/ALK/INHBA/IL6
REACTOME_DOWNSTREAM_SIGNALING_OF_ACTIVATED_FGFR2	REACTOME_DOWNSTREAM_SIGNALING_OF_ACTIVATED_FGFR2	30	0.594558	1.90769	0.00242718	0.0371406	0.0315296	2083	tags=23%, list=6%, signal=22%	FGF3/FGF5/FGF4/FGF2/FGF20/FGFR2/FGF17
WP_TRANSSULFURATION_AND_ONE_CARBON_METABOLISM	WP_TRANSSULFURATION_AND_ONE_CARBON_METABOLISM	31	0.584814	1.89446	0.00245098	0.0371406	0.0315296	7623	tags=52%, list=21%, signal=41%	DNMT3L/CBS/GCLC/PSAT1/PSPH/CTH/MTR/PHGDH/MTHFD2L/BHMT/GCLM/DHFR2/DNMT3A/TYMS/MTHFD2/DHFR
PID_INTEGRIN3_PATHWAY	PID_INTEGRIN3_PATHWAY	43	0.533286	1.89423	0.00230947	0.0371406	0.0315296	10186	tags=58%, list=28%, signal=42%	L1CAM/FN1/FGB/EDIL3/FGG/TGFBI/FGA/COL4A5/COL4A6/ITGAV/TNC/PLAU/PDGFB/LAMB1/LAMC1/FBN1/COL1A2/CCN1/COL1A1/THY1/LAMA4/THBS1/VEGFA/ITGB3/PDGFRB
REACTOME_EXTRACELLULAR_MATRIX_ORGANIZATION	REACTOME_EXTRACELLULAR_MATRIX_ORGANIZATION	300	0.38896	1.8938	0.00273973	0.039447	0.0334876	8857	tags=48%, list=24%, signal=37%	CTRB1/MMP20/FGF2/CAPN9/COL9A2/FBN3/LOXL4/PCOLCE2/ADAMTS16/FN1/VCAM1/MMP13/FGB/EMILIN3/COL10A1/COLGALT2/CTRB2/PLG/FGG/SCUBE3/TLL1/BMP10/COL11A2/DMP1/SDC2/NRXN1/MMP11/MATN3/COL9A1/LAMA3/GDF5/FBN2/MMP7/COL19A1/MFAP5/P4HA3/SPOCK3/CAPN13/FGA/ITGB6/COL2A1/CAPN8/MMP16/ICAM5/TGFB2/COL4A5/COL4A6/SERPINE1/MFAP2/MMP10/COL11A1/LAMC2/ITGAV/COL28A1/TNC/COL21A1/P4HA1/PDGFB/LUM/ASPN/ITGA2/COL22A1/CEACAM8/PLOD3/A…
REACTOME_TRANSCRIPTIONAL_REGULATION_BY_E2F6	REACTOME_TRANSCRIPTIONAL_REGULATION_BY_E2F6	34	0.569193	1.89343	0.00240964	0.0371406	0.0315296	10269	tags=56%, list=28%, signal=40%	RBBP8/CDC7/CBX5/PCGF6/RBBP4/BMI1/PHC1/RNF2/BRCA1/TFDP2/CBX3/CHEK1/E2F6/SUZ12/PCGF2/PHC3/APAF1/MGA/EZH2
WP_RETINOBLASTOMA_GENE_IN_CANCER	WP_RETINOBLASTOMA_GENE_IN_CANCER	87	0.467142	1.88837	0.00236407	0.0371406	0.0315296	9701	tags=52%, list=27%, signal=38%	CCNE2/STMN1/HLTF/TOP2A/BARD1/DCK/CDK1/TTK/CDC7/CCNA2/CDC45/ANLN/SMC2/RBBP4/PLK4/SAP30/RFC3/KIF4A/RFC4/TP53/HMGB2/TFDP2/SKP2/POLD3/MSH6/PRIM1/POLA1/CDK6/MCM4/TYMS/NPAT/WEE1/CHEK1/DHFR/E2F3/PRKDC/H2AZ1/RPA1/SMARCA2/PCNA/SMC3/ORC1/CDK2/DNMT1/MCM6
NABA_PROTEOGLYCANS	NABA_PROTEOGLYCANS	35	0.565052	1.88082	0.00243309	0.0371406	0.0315296	6705	tags=49%, list=18%, signal=40%	SPOCK1/EPYC/HAPLN2/KERA/OGN/SPOCK3/ESM1/LUM/PRG3/ASPN/IMPG1/NYX/BCAN/HAPLN1/CHAD/BGN/VCAN
WP_CARDIAC_PROGENITOR_DIFFERENTIATION	WP_CARDIAC_PROGENITOR_DIFFERENTIATION	53	0.500248	1.85404	0.00239234	0.0371406	0.0315296	5721	tags=36%, list=16%, signal=30%	TBX20/SOX2/FGF2/ISL1/TBXT/ZFP42/PAX6/NANOG/DKK1/TBX5/POU5F1/LIN28B/MESP1/WNT3A/FOXA2/NODAL/SCN5A/LIN28A/INHBA
WP_GENES_CONTROLLING_RENAL_NEPHROGENESIS	WP_GENES_CONTROLLING_RENAL_NEPHROGENESIS	38	0.547213	1.85293	0.00242718	0.0371406	0.0315296	6049	tags=39%, list=17%, signal=33%	NPHS2/PAX2/HOXA11/ROBO2/GDNF/FOXC2/EYA1/FGFR2/WT1/PDGFB/NPHS1/TCF21/SLIT2/ITGB1/SIX1
REACTOME_ECM_PROTEOGLYCANS	REACTOME_ECM_PROTEOGLYCANS	76	0.45988	1.81607	0.00243309	0.0371406	0.0315296	8550	tags=57%, list=23%, signal=43%	COL9A2/FN1/DMP1/MATN3/COL9A1/LAMA3/ITGB6/COL2A1/TGFB2/COL4A5/COL4A6/SERPINE1/ITGAV/TNC/LUM/ASPN/ITGA2/PTPRS/COL5A2/COL6A3/COL9A3/COL5A1/DSPP/LAMB1/ITGB1/SPARC/BCAN/LAMC1/HAPLN1/BGN/LRP4/MATN1/APP/VCAN/COL1A2/COL3A1/AGRN/TNN/COL6A1/ACAN/COL6A2/TNR/DCN
WP_DNA_IRDAMAGE_AND_CELLULAR_RESPONSE_VIA_ATR	WP_DNA_IRDAMAGE_AND_CELLULAR_RESPONSE_VIA_ATR	80	0.452539	1.80239	0.00243902	0.0371406	0.0315296	11547	tags=54%, list=32%, signal=37%	RBBP8/EXO1/RAD1/RMI1/BARD1/ABRAXAS1/CHEK2/CLSPN/DCLRE1A/CDK1/BRIP1/MSH2/CDC45/TP53/USP1/BRCA1/BRCA2/MRE11/PARP1/CLK2/FOXM1/ATM/CHEK1/PRKDC/NBN/RECQL/RAD52/RPA1/EEF1E1/MDC1/PCNA/CDK2/ATR/TP53BP1/TOPBP1/PALB2/WRN/CDC25C/XRCC5/RAD17/FANCI/RPA2/FANCA
WP_MBDNF_AND_PROBDNF_REGULATION_OF_GABA_NEUROTRANSMISSION	WP_MBDNF_AND_PROBDNF_REGULATION_OF_GABA_NEUROTRANSMISSION	38	0.531362	1.79925	0.00242718	0.0371406	0.0315296	7661	tags=45%, list=21%, signal=35%	GABRA5/GABRG3/GABRA1/NTRK2/BDNF/GABRG2/GABRA2/GABRP/PIK3R3/GABRB2/GABRA3/GABRB3/PIK3CA/GABRQ/NGFR/GABRD/AP2B1
REACTOME_SUMOYLATION_OF_DNA_DAMAGE_RESPONSE_AND_REPAIR_PROTEINS	REACTOME_SUMOYLATION_OF_DNA_DAMAGE_RESPONSE_AND_REPAIR_PROTEINS	77	0.454123	1.79483	0.00245098	0.0371406	0.0315296	10367	tags=52%, list=28%, signal=37%	EID3/NUP155/RAD21/NUP54/NUP35/NUP42/BMI1/PHC1/PIAS2/RNF2/BRCA1/PARP1/NUP133/NUP160/CBX2/NSMCE3/SUMO1/BLM/TPR/NSMCE2/SMC6/SCMH1/RAD52/STAG2/NUP43/NUP107/CBX8/RPA1/NDC1/SMC5/MDC1/SMC3/PCGF2/NUP58/SUMO3/PHC3/STAG1/NUP88/SEH1L/WRN
REACTOME_SIGNALING_BY_TYPE_1_INSULIN_LIKE_GROWTH_FACTOR_1_RECEPTOR_IGF1R_	REACTOME_SIGNALING_BY_TYPE_1_INSULIN_LIKE_GROWTH_FACTOR_1_RECEPTOR_IGF1R_	54	0.479588	1.77693	0.00242718	0.0371406	0.0315296	5317	tags=28%, list=15%, signal=24%	FGF3/FGF5/FGF4/IRS4/FGF2/FGF20/FGFR2/FGF17/FGF23/PDE3B/IRS2/THEM4/FGFR4/FGF1/FGF6
KEGG_PPAR_SIGNALING_PATHWAY	KEGG_PPAR_SIGNALING_PATHWAY	69	-0.509771	-1.91146	0.00167224	0.0371406	0.0315296	5248	tags=33%, list=14%, signal=29%	ACSL5/DBI/PCK1/CD36/ACOX3/GK2/SCD/ACSL6/ACSL1/LPL/PPARD/SLC27A6/CYP4A22/ACAA1/SLC27A4/FABP6/PLIN1/FABP5/CYP4A11/AQP7/CYP8B1/ADIPOQ/FABP4
WP_REGULATION_OF_ACTIN_CYTOSKELETON	WP_REGULATION_OF_ACTIN_CYTOSKELETON	150	0.39719	1.77202	0.00242718	0.0371406	0.0315296	5048	tags=21%, list=14%, signal=18%	FGF3/VIL1/FGF5/PAK5/FGF4/FGF21/FGF2/FN1/MAPK4/CHRM3/FGF20/RAC3/FGFR2/CHRM5/FGF17/CHRM2/FGF12/FGF13/MYLK/CHRM1/ABI2/WASF1/PDGFB/FGF23/PAK3/PDGFA/F2R/PIK3R3/FGFR4/FGF1/DIAPH3
REACTOME_CILIUM_ASSEMBLY	REACTOME_CILIUM_ASSEMBLY	201	0.380481	1.76557	0.00248756	0.0371406	0.0315296	11352	tags=55%, list=31%, signal=38%	NEK2/TMEM67/DYNC2H1/WDR35/RHO/ARL13B/CEP162/NINL/PRKAR2B/CC2D2A/TCTN2/NPHP1/SDCCAG8/TTC21B/IFT80/ALMS1/CEP290/IFT81/AHI1/KIF24/ARL6/LZTFL1/BBS12/WDR19/TMEM216/RPGRIP1L/TTC26/KIF3C/C2CD3/PKD2/CEP135/CDK1/TTC30B/CEP57/CEP97/CNTRL/TCTE3/IFT52/TUBA4B/IFT172/TUBA1A/IFT22/ATAT1/BBS9/IFT140/PDE6D/CCP110/TUBA8/TCTN1/CENPJ/TTC30A/PLK4/BBS10/CEP78/SCLT1/HAUS1/CCT5/IFT88/TTC8/NEDD1/IFT20/CEP41/IQCB1/CEP192/…
WP_BREAST_CANCER_PATHWAY	WP_BREAST_CANCER_PATHWAY	154	0.392716	1.76467	0.00242131	0.0371406	0.0315296	8000	tags=32%, list=22%, signal=25%	FGF3/FGF5/FGF4/FGF21/FGF2/HEY1/WNT6/FZD7/WNT16/FGF20/DLL3/SHC4/WNT1/FGF17/FZD6/WNT10B/LEF1/AKT3/WNT5B/FZD8/HEYL/SHC3/WNT2B/WNT3A/FGF23/PIK3R3/LRP6/FGF1/FZD1/WNT3/FGF6/HEY2/TP53/BRCA1/BRCA2/MRE11/PIK3CA/DVL3/PARP1/TCF7L2/WNT2/CDK6/APC2/ATM/JAG2/POLK/E2F3/EGFR/FGF16/NBN
REACTOME_HDR_THROUGH_HOMOLOGOUS_RECOMBINATION_HRR_	REACTOME_HDR_THROUGH_HOMOLOGOUS_RECOMBINATION_HRR_	67	0.456712	1.76318	0.00240964	0.0371406	0.0315296	10812	tags=60%, list=30%, signal=42%	RAD51AP1/RBBP8/EXO1/RAD1/RMI1/BARD1/SPIDR/DNA2/RAD9B/BRIP1/XRCC2/RHNO1/RFC3/RFC4/BRCA1/BRCA2/EME1/MRE11/RAD51D/POLD3/GEN1/ATM/CHEK1/POLK/POLE3/BLM/NBN/RPA1/SLX1B/PCNA/ATR/RTEL1/TOPBP1/PALB2/RAD51C/WRN/MUS81/RFC5/RAD17/RMI2
REACTOME_PROTEIN_PROTEIN_INTERACTIONS_AT_SYNAPSES	REACTOME_PROTEIN_PROTEIN_INTERACTIONS_AT_SYNAPSES	87	0.435669	1.76114	0.00236407	0.0371406	0.0315296	7123	tags=39%, list=20%, signal=32%	SLITRK5/NRXN3/SYT10/GRM1/LRRTM4/DLGAP1/GRIN2A/IL1RAPL2/SLITRK1/NRXN2/NLGN1/SLITRK6/NRXN1/SYT1/LRRTM2/GRIA1/LIN7A/SYT9/NLGN3/SLITRK3/SYT2/SLITRK4/PTPRS/SHANK2/GRIN2D/DLG4/APBA2/NLGN4Y/LRRTM1/PPFIA1/GRIA4/GRIN1/NLGN2/LIN7C
WP_ENDODERM_DIFFERENTIATION	WP_ENDODERM_DIFFERENTIATION	144	0.395959	1.74992	0.00243902	0.0371406	0.0315296	10976	tags=49%, list=30%, signal=34%	FOXA1/OTX2/SOX2/PLCH1/FOXH1/PRDM14/NANOG/TOX3/ONECUT1/DKK1/TCEAL2/GLI2/ZIC5/LEF1/POU5F1/SP4/GATA6/ZNF281/SOX21/EXT1/DDAH1/FOXA2/NODAL/NKX2-1/BMP7/TOX/TRIM71/PHF6/ZFHX4/PAX3/WNT3/CDC73/LAMC1/TET1/GATA4/HHEX/APP/PBX1/WDHD1/HOXC11/ELK4/PTHLH/TAF4B/NCAPG2/ATP8B2/HNF1B/CUL4B/TNRC6C/EMSY/SMAD4/TCF4/BMPR1A/GRHL2/TCF7L1/TAF5/PBX3/MBTD1/CAND1/GDF3/DUSP2/ELP4/NLK/EZH2/HPRT1/KDM4A/CRTC1/DUSP4/CEBPZ/ZNF462/N…
WP_DNA_IRDOUBLE_STRAND_BREAKS_DSBS_AND_CELLULAR_RESPONSE_VIA_ATM	WP_DNA_IRDOUBLE_STRAND_BREAKS_DSBS_AND_CELLULAR_RESPONSE_VIA_ATM	55	0.468621	1.74032	0.00242718	0.0371406	0.0315296	9783	tags=51%, list=27%, signal=37%	EXO1/YAP1/ACTL6A/CHEK2/BID/ATF2/STK3/TP53/CASP3/BRCA1/BRCA2/MRE11/PARP1/ATM/CHEK1/LATS1/BLM/PRKDC/NBN/TP73/RAD52/RIF1/MDC1/PCNA/SMC3/ATR/TP53BP1/APAF1
REACTOME_DNA_DOUBLE_STRAND_BREAK_REPAIR	REACTOME_DNA_DOUBLE_STRAND_BREAK_REPAIR	166	0.382274	1.73204	0.00243309	0.0371406	0.0315296	10812	tags=49%, list=30%, signal=35%	EYA1/RAD51AP1/RBBP8/EXO1/RAD1/RMI1/H2BC17/BARD1/ABRAXAS1/CHEK2/SPIDR/DNA2/RAD9B/CLSPN/H2BC14/H2BC15/H2BC3/BRIP1/H4C14/CCNA2/XRCC2/MAPK8/RHNO1/RFC3/H3-4/H4C5/RFC4/TP53/BRCA1/BRCA2/H4C8/EME1/MRE11/PARP1/RAD51D/SMARCA5/POLD3/H4C1/EYA2/GEN1/ATM/SUMO1/CHEK1/POLK/POLE3/BLM/PRKDC/NBN/H2BU1/NSD2/H2BC6/UBE2V2/RAD52/H4C9/H2BC10/RPA1/TIMELESS/RIF1/POLQ/SLX1B/MDC1/H2BC12/PCNA/CDK2/ATR/RTEL1/TP53BP1/TOPBP1/BA…
KEGG_BASAL_CELL_CARCINOMA	KEGG_BASAL_CELL_CARCINOMA	55	0.629629	2.33826	0.00242718	0.0371406	0.0315296	7313	tags=49%, list=20%, signal=39%	SHH/HHIP/WNT6/FZD7/WNT16/WNT8B/WNT1/PTCH2/WNT9A/GLI2/FZD6/PTCH1/WNT10B/LEF1/GLI1/WNT5B/FZD8/WNT2B/WNT3A/FZD1/WNT3/TP53/DVL3/TCF7L2/WNT2/STK36/APC2
REACTOME_NEUREXINS_AND_NEUROLIGINS	REACTOME_NEUREXINS_AND_NEUROLIGINS	56	0.4585	1.70968	0.00241546	0.0371406	0.0315296	7123	tags=43%, list=20%, signal=35%	NRXN3/SYT10/GRM1/LRRTM4/DLGAP1/GRIN2A/NRXN2/NLGN1/NRXN1/SYT1/LRRTM2/LIN7A/SYT9/NLGN3/SYT2/SHANK2/GRIN2D/DLG4/APBA2/NLGN4Y/LRRTM1/GRIN1/NLGN2/LIN7C
KEGG_HEDGEHOG_SIGNALING_PATHWAY	KEGG_HEDGEHOG_SIGNALING_PATHWAY	56	0.618348	2.30573	0.00241546	0.0371406	0.0315296	3668	tags=36%, list=10%, signal=32%	SHH/HHIP/WNT6/WNT16/WNT8B/BMP5/ZIC2/WNT1/PTCH2/WNT9A/GLI2/PTCH1/WNT10B/BMP8B/GLI1/RAB23/WNT5B/WNT2B/WNT3A/BMP8A
REACTOME_TRANSMISSION_ACROSS_CHEMICAL_SYNAPSES	REACTOME_TRANSMISSION_ACROSS_CHEMICAL_SYNAPSES	269	0.348255	1.6775	0.00261097	0.0380753	0.032323	6192	tags=27%, list=17%, signal=22%	GABRA5/RPS6KA6/GABRG3/SLC5A7/GABRA1/CHAT/GABBR2/SLC18A3/ADCY5/CACNG2/GLS2/GABRR1/HTR3E/GRIN2A/GNG13/GRIK2/SYN3/SLC6A3/GLRA3/KCNJ3/SYT1/CACNA1B/HTR3D/KCNJ6/GNAT3/SYN2/GABRG2/RASGRF1/LRTOMT/GLRA1/GABRA2/ADCY8/GRIA1/KCNJ16/SLC17A7/ADCY1/LIN7A/PRKCG/PRKAR2B/GRIA2/SLC1A6/NCALD/KCNJ5/PRKAA1/GLRA2/BCHE/GAD1/CACNA2D2/GLRB/CACNA1E/LRRC7/GNG4/SLC6A4/GRIN2D/PLCB1/GABRB2/PRKAB2/NBEA/TUBA4B/CHRNA7/TUBA1A/SLC6…
REACTOME_CELL_CYCLE_CHECKPOINTS	REACTOME_CELL_CYCLE_CHECKPOINTS	292	0.316656	1.53694	0.0027248	0.039447	0.0334876	9884	tags=39%, list=27%, signal=29%	PSMB11/DYNC1I1/KIF2B/PSMA8/NUF2/CENPL/NSL1/RBBP8/CENPF/KIF18A/CCNE2/SGO2/CENPQ/CENPK/MAD2L1/EXO1/RAD1/RMI1/H2BC17/BARD1/ABRAXAS1/GTSE1/CHEK2/CENPE/CDCA8/MIS12/ANAPC10/DNA2/CENPI/RAD9B/CLSPN/H2BC14/H2BC15/H2BC3/CDK1/BRIP1/CDC7/H4C14/MCM8/ORC6/NDC80/CCNA2/DBF4/SPC25/AHCTF1/CDC45/KNTC1/ORC2/RHNO1/ZWINT/CENPU/RFC3/ORC3/H3-4/H4C5/RFC4/SGO1/TP53/KIF2C/BRCA1/H4C8/CENPA/MRE11/H4C1/NUP133/ERCC6L/NUP160/IT…
REACTOME_GPCR_LIGAND_BINDING	REACTOME_GPCR_LIGAND_BINDING	458	0.2836	1.44528	0.00289017	0.041011	0.0348153	5004	tags=24%, list=14%, signal=21%	NTS/GPHB5/KISS1/CCKBR/PTH2R/CRHR1/NMUR2/CALCA/SHH/CALCB/HCAR1/GHSR/GABBR2/KNG1/WNT6/FZD7/GRM1/TAC3/PLPPR1/WNT16/GPHA2/ADRA2B/NPSR1/RXFP2/CHRM3/PLPPR3/GIP/GNG13/WNT8B/GHRH/NTSR1/RXFP4/GRM7/PMCH/GRP/DRD1/WNT1/TAS2R20/C5/MC3R/NPY5R/PTCH2/WNT9A/OXGR1/GAL/GRM8/SSTR2/RXFP1/CHRM5/ADRA2C/CXCL3/TAS2R14/PDYN/IAPP/FZD6/CHRM2/RHO/PTCH1/S1PR3/NMBR/OPRK1/WNT10B/SCTR/FFAR1/CHRM1/CGA/OPN3/CCL28/RRH/HTR2C/BRS3/FZ…
REACTOME_SIGNALING_BY_INTERLEUKINS	REACTOME_SIGNALING_BY_INTERLEUKINS	459	-0.3236	-1.56753	0.00153139	0.0371406	0.0315296	5766	tags=21%, list=16%, signal=18%	PTAFR/FPR1/MAP2K3/PTPN7/IL33/TNFRSF1B/PSMB10/CXCL1/BCL2L1/CCL19/IL23R/CCL11/IL32/STX4/MAPK11/IL17C/CD36/LCK/CCL3/SEM1/IL3RA/IL18RAP/SERPINB2/JAK2/INPP5D/PSMB3/JUNB/IFNG/IL4R/MUC1/ITGB2/DUSP7/IL16/PIK3R2/CCR5/CDKN1A/ITGAM/CSF3R/BOLA2/PSME2/MYD88/IL20RB/UBA52/IL21/FASLG/FCER2/SDC1/IL1B/HMOX1/IL17RC/IL18/ITGAX/IL17RE/IL10RA/TOLLIP/BATF/MAPKAPK3/GAB2/BOLA2B/RORA/MMP9/PIM1/IL9R/PTPN5/CSF2RB/CTSG/SAA1/…
NABA_ECM_REGULATORS	NABA_ECM_REGULATORS	238	-0.344619	-1.56876	0.00326264	0.0456194	0.0387275	3613	tags=21%, list=10%, signal=19%	SERPINB5/ST14/CST9/MMP17/F13B/SERPINB9/EGLN2/FAM20A/ADAMTSL4/SERPINB8/CST7/SERPINA7/SERPINB6/ADAM18/SERPINA12/ADAM29/MMP9/MASP1/CST11/PRSS1/SERPINB11/CTSG/HYAL1/CST3/ELANE/CTSW/ASTL/KAZALD1/SERPINB7/F12/TGM6/SERPINA3/SERPINB1/MMP25/PRSS3/SERPINB4/TMPRSS15/HYAL4/SERPINB13/SERPINB3/CSTA/SLPI/CSTB/CST6/SERPINB12/TGM5/A2ML1/PI3/TGM1/TGM7/TGM3
KEGG_METABOLISM_OF_XENOBIOTICS_BY_CYTOCHROME_P450	KEGG_METABOLISM_OF_XENOBIOTICS_BY_CYTOCHROME_P450	69	0.520761	2.01679	0.00247525	0.0371406	0.0315296	2722	tags=32%, list=7%, signal=30%	UGT1A3/UGT2A1/UGT2B28/UGT1A7/UGT1A9/GSTA1/ADH1C/UGT1A6/GSTM1/UGT2B4/UGT1A1/UGT1A4/GSTM2/AKR1C1/CYP1B1/GSTM3/UGT2B10/CYP2C8/UGT1A8/AKR1C4/ADH6/GSTT2
REACTOME_TRANSLATION	REACTOME_TRANSLATION	293	-0.350697	-1.63052	0.00314465	0.0442298	0.0375478	6639	tags=38%, list=18%, signal=32%	MRPL57/RPS20/RPS25/MRPL11/MRPL46/EEF2/EIF3F/RPS8/RPL9/ETF1/RPL31/EIF3C/SEC11C/TUFM/MRPS2/VARS2/RPL24/RPL41/MRPL4/RPL26/RPL3L/MRPS5/RPS27A/EIF3B/EIF2B2/RPL27/RPS11/HARS1/RPL7A/RARS1/RPS6/RPS3/RPS23/RPL3/RPLP0/RPL6/RPS12/RPL23/RPS4Y2/RPS24/RPL23A/FAU/EIF2B4/MRPL14/RPL8/RPS4Y1/RPS5/RPS15A/RPL39/RPL10/RPL21/RPL12/EIF3G/RPS10/MRPL20/SSR4/EIF4EBP1/RPS21/RPL13A/MRPS12/QARS1/RPS4X/RPS16/EIF3K/RPL34/RPL19…
REACTOME_INTERLEUKIN_1_FAMILY_SIGNALING	REACTOME_INTERLEUKIN_1_FAMILY_SIGNALING	139	-0.398336	-1.64705	0.0034662	0.0467923	0.0397231	3299	tags=14%, list=9%, signal=13%	PSME2/MYD88/UBA52/IL1B/IL18/TOLLIP/PTPN5/CTSG/SAA1/IL36G/IL1RAPL1/NOD2/IL36B/IL37/IL1RL1/IL36RN/IL1RN/IL36A/S100A12/IL1F10
REACTOME_C_TYPE_LECTIN_RECEPTORS_CLRS_	REACTOME_C_TYPE_LECTIN_RECEPTORS_CLRS_	140	-0.401643	-1.6643	0.00344234	0.0467568	0.039693	4765	tags=19%, list=13%, signal=17%	CDC34/CALM1/CD209/PRKCD/SEM1/PSMB3/ICAM2/MUC1/ITPR2/PSME2/UBA52/IL1B/MUC5AC/ICAM3/HRAS/CCL22/CCL17/CLEC6A/CLEC4E/MUC15/PYCARD/MUCL1/CLEC4D/CLEC10A/CLEC4C/MUC7/MUC21
REACTOME_COSTIMULATION_BY_THE_CD28_FAMILY	REACTOME_COSTIMULATION_BY_THE_CD28_FAMILY	72	-0.460705	-1.73924	0.003367	0.0465312	0.0395015	10801	tags=49%, list=30%, signal=34%	HLA-DPA1/PPP2CA/HLA-DRA/PPP2R1A/RAC1/HLA-DQA1/VAV1/TNFRSF14/ICOS/PRR5/PPP2CB/MAP3K8/CD4/CTLA4/CSK/CD247/CD274/LCK/PDCD1/HLA-DPB1/HLA-DRB1/CD28/PIK3R2/CD3E/GRAP2/HLA-DQB1/CD3G/TRAV29DV5/HLA-DRB5/TRBV12-3/BTLA/TRAV19/CD3D/TRAV8-4/TRBV7-9
KEGG_DRUG_METABOLISM_CYTOCHROME_P450	KEGG_DRUG_METABOLISM_CYTOCHROME_P450	71	0.494811	1.92901	0.002457	0.0371406	0.0315296	2722	tags=28%, list=7%, signal=26%	UGT1A3/UGT2A1/UGT2B28/UGT1A7/UGT1A9/GSTA1/ADH1C/UGT1A6/CYP2A7/GSTM1/UGT2B4/UGT1A1/UGT1A4/GSTM2/GSTM3/UGT2B10/CYP2C8/UGT1A8/ADH6/GSTT2
WP_HUMAN_COMPLEMENT_SYSTEM	WP_HUMAN_COMPLEMENT_SYSTEM	97	-0.444164	-1.75762	0.00348432	0.0467923	0.0397231	3935	tags=31%, list=11%, signal=28%	ICAM2/ITGB2/CR1/TXN/CSNK1A1/RPS19/FCER2/FKBP2/SELE/C8A/ITGAX/GNA15/C6/SELPLG/CLEC4M/MASP1/CFD/SELL/SFTPA2/CFB/CFP/ELANE/SELP/SFTPA1/F12/CD19/FCN1/C5AR2/CR2/ADIPOQ
REACTOME_RRNA_PROCESSING	REACTOME_RRNA_PROCESSING	203	-0.398755	-1.76152	0.00168919	0.0371406	0.0315296	10186	tags=38%, list=28%, signal=28%	RPL24/RPL41/RPL26/RPL3L/RPS27A/RPL27/RPS11/RPL7A/RPS6/RPS3/RPS23/WDR18/RPL3/RPLP0/RPL6/RPS12/RPL23/RPS4Y2/RPS24/RPL23A/FAU/RPL8/RPS4Y1/RPS5/RPS15A/FBL/RPL39/RPL10/IMP3/RPL21/RPL12/RRP9/RPS10/NOP10/RPS21/RPL13A/HSD17B10/RPS4X/RPS16/RPL34/NOC4L/RPL19/RPS17/BOP1/RRP1/RPL27A/RPS14/RPL37A/RPL36AL/RPS2/RPL4/RPL11/RPL18A/RPL32/TBL3/RPSA/RPLP1/RPL28/UBA52/RPS29/RPS9/RPL14/RPS19/TSR3/RPS26/RPL18/RPS28/RPL…
KEGG_STEROID_HORMONE_BIOSYNTHESIS	KEGG_STEROID_HORMONE_BIOSYNTHESIS	55	0.477759	1.77426	0.00242718	0.0371406	0.0315296	2138	tags=25%, list=6%, signal=24%	UGT1A3/UGT2A1/UGT2B28/UGT1A7/UGT1A9/UGT1A6/UGT2B4/UGT1A1/UGT1A4/AKR1C1/CYP1B1/UGT2B10/UGT1A8/AKR1C4
REACTOME_ACTIVATION_OF_THE_MRNA_UPON_BINDING_OF_THE_CAP_BINDING_COMPLEX_AND_EIFS_AND_SUBSEQUENT_BINDING_TO_43S	REACTOME_ACTIVATION_OF_THE_MRNA_UPON_BINDING_OF_THE_CAP_BINDING_COMPLEX_AND_EIFS_AND_SUBSEQUENT_BINDING_TO_43S	60	-0.48863	-1.7672	0.00169205	0.0371406	0.0315296	12057	tags=58%, list=33%, signal=39%	RPS20/RPS25/EIF3F/RPS8/EIF3C/RPS27A/EIF3B/RPS11/RPS6/RPS3/RPS23/RPS12/RPS4Y2/RPS24/FAU/RPS4Y1/RPS5/RPS15A/EIF3G/RPS10/EIF4EBP1/RPS21/RPS4X/RPS16/EIF3K/RPS17/RPS14/RPS2/RPSA/RPS29/RPS9/RPS19/RPS26/RPS28/RPS15
WP_TCELL_ANTIGEN_RECEPTOR_TCR_SIGNALING_PATHWAY	WP_TCELL_ANTIGEN_RECEPTOR_TCR_SIGNALING_PATHWAY	90	-0.45673	-1.79329	0.0017331	0.0371406	0.0315296	9904	tags=40%, list=27%, signal=29%	MALT1/TGFB1/LCP2/VAV1/JUN/FOS/ICOS/LAT/MAP3K8/CD4/NFATC2/SKAP1/CD247/LCK/PRKCD/WAS/MAP4K1/CD28/MAP2K2/PIK3R2/CCR5/CD3E/CD8A/GRAP2/ITK/IL1B/CD3G/DBNL/ZAP70/GAB2/PSTPIP1/HRAS/CD3D/MAPK3/IRF4/IL17A
WP_VITAMIN_D_RECEPTOR_PATHWAY	WP_VITAMIN_D_RECEPTOR_PATHWAY	183	-0.414313	-1.7947	0.00168067	0.0371406	0.0315296	5043	tags=28%, list=14%, signal=25%	CASP5/MX2/PTH/CCNE1/CDC34/CEBPA/CD14/CYP3A5/CDKN2B/JUNB/HLA-DRB1/EFNA5/G6PD/CDKN1A/ITGAM/KRT34/BGLAP/CYP1A1/IRF8/PPARD/IRF5/BTLA/ADRB2/CASP14/CAMP/SULT1C2/THBD/S100A2/PRDM1/CEACAM1/ID1/STEAP4/MXD1/CYP2C9/RASGRP1/SERPINB1/IRF4/PNOC/IL1RL1/LCE1D/CYP3A4/S100A9/CST6/SPRR1B/S100A8/KLK6/KRT16/LCE2B/LCE1F/KRTAP5-4/KRT13/DEFB4A
WP_HAIR_FOLLICLE_DEVELOPMENT_CYTODIFFERENTIATION_PART_3_OF_3	WP_HAIR_FOLLICLE_DEVELOPMENT_CYTODIFFERENTIATION_PART_3_OF_3	87	-0.461849	-1.80425	0.00172712	0.0371406	0.0315296	1828	tags=20%, list=5%, signal=19%	CASP14/FOXN1/KLK5/ELANE/KLK4/GJB6/DLX3/DKK4/DSC2/DSG1/KLK6/KLK13/KLK7/GSDMA/KLK14/SPINK5/SPINK6
WP_B_CELL_RECEPTOR_SIGNALING_PATHWAY	WP_B_CELL_RECEPTOR_SIGNALING_PATHWAY	97	-0.457743	-1.81135	0.00174216	0.0371406	0.0315296	5059	tags=24%, list=14%, signal=20%	SH3BP2/LCK/PRKCD/PRKCB/INPP5D/BTK/GAB1/PTPRC/MAP4K1/MAP2K2/PIK3R2/GAB2/HRAS/CD22/PIK3CG/CAMK2A/CD79B/BLNK/CD19/TEC/IRF4/CD79A/CR2
BIOCARTA_NO2IL12_PATHWAY	BIOCARTA_NO2IL12_PATHWAY	15	-0.702964	-1.81754	0.0017452	0.0371406	0.0315296	5252	tags=67%, list=14%, signal=57%	CD4/CD247/CD2/JAK2/IFNG/CCR5/CD3E/CD3G/CXCR3/CD3D
PID_IL12_2PATHWAY	PID_IL12_2PATHWAY	62	-0.501113	-1.83073	0.00168067	0.0371406	0.0315296	9152	tags=50%, list=25%, signal=37%	CCL4/IL2/STAT5A/IL2RG/IL2RB/FOS/CD4/GADD45B/HLA-A/MAP2K3/GADD45G/GZMA/CD247/LCK/CCL3/CD8B/IL18RAP/JAK2/IFNG/CCR5/CD3E/CD8A/FASLG/EOMES/IL1B/CD3G/IL18/CD3D/TBX21/GZMB/IL12B
REACTOME_INFLUENZA_INFECTION	REACTOME_INFLUENZA_INFECTION	157	-0.439738	-1.85302	0.0017094	0.0371406	0.0315296	10186	tags=46%, list=28%, signal=33%	RPL24/RPL41/RPL26/RPL3L/RPS27A/POLR2E/RPL27/RPS11/TGFB1/RPL7A/RPS6/RPS3/RPS23/RPL3/RPLP0/RPL6/RPS12/RPL23/RPS4Y2/RPS24/RPL23A/FAU/RPL8/RPS4Y1/RPS5/RPS15A/RPL39/RPL10/RPL21/RPL12/RPS10/RPS21/RPL13A/RPS4X/RPS16/RPL34/CLTA/POLR2I/RPL19/RPS17/RPL27A/RPS14/RPL37A/RPL36AL/RPS2/RPL4/RPL11/RPL18A/RPL32/RPSA/RPLP1/RPL28/UBA52/RPS29/RPS9/RPL14/RPS19/RPS26/RPL18/RPS28/RPL13/POLR2L/RPL29/RPL38/RPS15/RPL35/RP…
KEGG_NEUROACTIVE_LIGAND_RECEPTOR_INTERACTION	KEGG_NEUROACTIVE_LIGAND_RECEPTOR_INTERACTION	269	0.356453	1.71699	0.00261097	0.0380753	0.032323	4798	tags=26%, list=13%, signal=23%	GABRA5/GABRG3/CCKBR/PTH2R/CRHR1/NMUR2/GABRA1/GHSR/P2RX3/GABBR2/GPR83/GRM1/ADRA2B/PLG/RXFP2/CHRM3/GABRR1/GCGR/PRL/GRIN2A/LEP/GRIK2/GPR156/NTSR1/GRM7/DRD1/GLRA3/MC3R/NPY5R/GRM8/SSTR2/RXFP1/CHRM5/ADRA2C/GPR50/CHRM2/GABRG2/S1PR3/GLRA1/GABRA2/NMBR/OPRK1/GRIA1/SCTR/CHRM1/CGA/HTR2C/GRIA2/BRS3/TRHR/GABRP/LPAR1/GLRA2/GRM4/MTNR1A/PTGER2/GHRHR/GRPR/CRHR2/EDNRA/GLRB/CHRNB1/ADORA2B/F2R/NPFFR2/OXTR/GRIN2D/OPRL…
REACTOME_STRIATED_MUSCLE_CONTRACTION	REACTOME_STRIATED_MUSCLE_CONTRACTION	36	-0.570746	-1.86558	0.00168919	0.0371406	0.0315296	3799	tags=42%, list=10%, signal=37%	TPM2/MYBPC2/ACTN2/TNNC2/MYBPC1/MYH6/DES/MYL2/TNNI1/TNNC1/TTN/TNNI2/TNNT3/NEB/TNNT1
REACTOME_ACYL_CHAIN_REMODELLING_OF_PI	REACTOME_ACYL_CHAIN_REMODELLING_OF_PI	17	-0.69185	-1.86663	0.00170358	0.0371406	0.0315296	680	tags=41%, list=2%, signal=40%	PLA2G2D/PLBD1/PLA2G4F/PLA2G2E/PLA2G2F/PLA2G4E/PLA2G4D
REACTOME_PASSIVE_TRANSPORT_BY_AQUAPORINS	REACTOME_PASSIVE_TRANSPORT_BY_AQUAPORINS	13	-0.75274	-1.87222	0.00359066	0.0479495	0.0407055	3892	tags=54%, list=11%, signal=48%	AQP12A/AQP9/AQP1/AQP5/AQP3/AQP7/AQP4
PID_CD8_TCR_DOWNSTREAM_PATHWAY	PID_CD8_TCR_DOWNSTREAM_PATHWAY	65	-0.506881	-1.8776	0.00167504	0.0371406	0.0315296	8810	tags=48%, list=24%, signal=36%	IL2/IL2RG/JUN/IL2RB/IFNA10/FOS/HLA-A/IFNA14/NFATC2/PRF1/PTPN7/TNFRSF4/CD247/FOSL1/IFNA4/PRKCB/CD8B/JUNB/IFNG/MAP2K2/CD3E/TNFRSF18/CD8A/FASLG/EOMES/CD3G/HRAS/CD3D/GZMB/MAPK3/IFNA8
KEGG_B_CELL_RECEPTOR_SIGNALING_PATHWAY	KEGG_B_CELL_RECEPTOR_SIGNALING_PATHWAY	75	-0.464342	-1.76221	0.00169779	0.0371406	0.0315296	4591	tags=25%, list=13%, signal=22%	CHP1/PRKCB/INPP5D/BTK/PPP3R2/LILRB3/MAP2K2/PIK3R2/PIK3R5/FCGR2B/HRAS/CD22/PIK3CG/MAPK3/CD79B/BLNK/CD19/CD79A/CR2
REACTOME_SPHINGOLIPID_METABOLISM	REACTOME_SPHINGOLIPID_METABOLISM	89	-0.481622	-1.88897	0.00172712	0.0371406	0.0315296	3830	tags=22%, list=11%, signal=20%	ARSA/SGPP2/ARSI/UGCG/CPTP/SMPD2/SPTSSB/ARSH/CERS4/SPTLC3/GM2A/ESYT3/CERS3/ALDH3B2/SMPD3/DEGS2/GLTP/ARSF/ACER1/NEU2
KEGG_ANTIGEN_PROCESSING_AND_PRESENTATION	KEGG_ANTIGEN_PROCESSING_AND_PRESENTATION	81	-0.483704	-1.86252	0.00169205	0.0371406	0.0315296	12184	tags=57%, list=33%, signal=38%	TAP1/KLRC1/TAPBP/IFI30/HSPA4/KLRC4/HSPA1A/HLA-DPA1/HLA-DMB/HLA-DRA/TAP2/HLA-DQA1/IFNA10/CTSS/CD4/HLA-A/IFNA14/HLA-DOA/CIITA/PSME1/KLRC3/HLA-DMA/HLA-E/RFXANK/CD74/IFNA4/CD8B/HSPA6/HLA-DPB1/KIR3DL3/CTSL/KLRD1/HLA-DRB1/KIR2DL3/HLA-DOB/PSME2/CD8A/HLA-DQB1/KIR2DL4/HLA-DRB5/KLRC2/IFNA8/KIR3DL2/KIR2DL1/KIR3DL1/KIR2DS4
KEGG_HEMATOPOIETIC_CELL_LINEAGE	KEGG_HEMATOPOIETIC_CELL_LINEAGE	84	-0.486455	-1.88747	0.00168919	0.0371406	0.0315296	5152	tags=36%, list=14%, signal=31%	CD37/CD2/CD36/CD8B/CD14/IL3RA/EPO/IL4R/CR1/HLA-DRB1/ITGAM/CD3E/CSF3R/CD8A/FCER2/CD7/IL1B/CD3G/HLA-DRB5/CD1B/IL9R/CD22/CD5/CD3D/FLT3/MS4A1/GP9/CD19/CR2/IL5RA
KEGG_LINOLEIC_ACID_METABOLISM	KEGG_LINOLEIC_ACID_METABOLISM	29	-0.619191	-1.9113	0.00343643	0.0467568	0.039693	1642	tags=34%, list=5%, signal=33%	AKR1B10/CYP2C9/CYP2C19/CYP2C18/PLA2G2E/PLA2G4B/CYP3A4/PLA2G2F/PLA2G3/PLA2G4E
BIOCARTA_BLYMPHOCYTE_PATHWAY	BIOCARTA_BLYMPHOCYTE_PATHWAY	12	-0.794744	-1.9279	0.00179856	0.0371406	0.0315296	3828	tags=67%, list=11%, signal=60%	PTPRC/ITGB2/CR1/HLA-DRB1/FCGR2B/HLA-DRB5/ITGAL/CR2
REACTOME_DECTIN_2_FAMILY	REACTOME_DECTIN_2_FAMILY	26	-0.645395	-1.93376	0.00175131	0.0371406	0.0315296	1322	tags=38%, list=4%, signal=37%	MUC5AC/CLEC6A/CLEC4E/MUC15/MUCL1/CLEC4D/CLEC10A/CLEC4C/MUC7/MUC21
REACTOME_DAP12_INTERACTIONS	REACTOME_DAP12_INTERACTIONS	40	-0.576755	-1.93471	0.00168919	0.0371406	0.0315296	9967	tags=57%, list=27%, signal=42%	TREM1/RAC1/LCP2/SIRPB1/CLEC5A/TYROBP/LAT/SIGLEC15/SYK/HLA-E/KLRK1/LCK/TREM2/BTK/NCR2/CD300E/KLRD1/PIK3R2/GRAP2/HRAS/KLRC2/CD300LB/KIR2DS4
WP_CANCER_IMMUNOTHERAPY_BY_PD1_BLOCKADE	WP_CANCER_IMMUNOTHERAPY_BY_PD1_BLOCKADE	23	-0.664935	-1.93545	0.00173913	0.0371406	0.0315296	8434	tags=65%, list=23%, signal=50%	JUN/HLA-A/NFATC2/CD274/LCK/CD8B/PDCD1/IFNG/HLA-DRB1/CD3E/CD8A/CD3G/ZAP70/BATF/CD3D
BIOCARTA_TCYTOTOXIC_PATHWAY	BIOCARTA_TCYTOTOXIC_PATHWAY	12	-0.798292	-1.93651	0.00179856	0.0371406	0.0315296	5252	tags=83%, list=14%, signal=71%	CD247/CD2/PTPRC/ITGB2/CD28/CD3E/CD8A/CD3G/ITGAL/CD3D
WP_PPAR_SIGNALING_PATHWAY	WP_PPAR_SIGNALING_PATHWAY	67	-0.52425	-1.94567	0.00170358	0.0371406	0.0315296	5248	tags=34%, list=14%, signal=29%	ACSL5/DBI/ACSBG1/PCK1/CD36/ACOX3/GK2/SCD/ACSL6/ACSL1/LPL/PPARD/SLC27A6/ACAA1/SLC27A4/FABP6/PLIN1/FABP5/CYP4A11/AQP7/CYP8B1/ADIPOQ/FABP4
PID_IL23_PATHWAY	PID_IL23_PATHWAY	37	-0.593843	-1.9463	0.00170358	0.0371406	0.0315296	5653	tags=38%, list=16%, signal=32%	CXCL1/IL23R/IL18RAP/JAK2/IFNG/CD3E/IL1B/IL18/MPO/IL12B/IL17F/IL17A/IL19/ALOX12B
KEGG_ARACHIDONIC_ACID_METABOLISM	KEGG_ARACHIDONIC_ACID_METABOLISM	58	-0.541506	-1.94805	0.00170068	0.0371406	0.0315296	2592	tags=40%, list=7%, signal=37%	PLA2G2D/PTGS1/PTGES2/LTA4H/LTC4S/GGT6/CYP4F2/ALOX12/CYP4A22/ALOX15B/CBR3/PTGDS/GPX3/CYP2C9/CYP2C19/CYP2C18/PLA2G2E/CYP4A11/PLA2G4B/PLA2G2F/PLA2G3/PLA2G4E/ALOX12B
KEGG_GRAFT_VERSUS_HOST_DISEASE	KEGG_GRAFT_VERSUS_HOST_DISEASE	37	-0.595092	-1.95039	0.00170358	0.0371406	0.0315296	10801	tags=68%, list=30%, signal=48%	HLA-DPA1/HLA-DMB/HLA-DRA/HLA-DQA1/IL2/HLA-A/HLA-DOA/PRF1/HLA-DMA/HLA-E/HLA-DPB1/IFNG/KLRD1/HLA-DRB1/CD28/KIR2DL3/HLA-DOB/FASLG/HLA-DQB1/IL1B/HLA-DRB5/GZMB/KIR3DL2/KIR2DL1/KIR3DL1
REACTOME_GENERATION_OF_SECOND_MESSENGER_MOLECULES	REACTOME_GENERATION_OF_SECOND_MESSENGER_MOLECULES	37	-0.599239	-1.96398	0.00170358	0.0371406	0.0315296	5252	tags=49%, list=14%, signal=42%	CD247/LCK/WAS/HLA-DPB1/HLA-DRB1/CD3E/GRAP2/ITK/HLA-DQB1/CD3G/ZAP70/TRAV29DV5/HLA-DRB5/TRBV12-3/TRAV19/CD3D/TRAV8-4/TRBV7-9
PID_CD8_TCR_PATHWAY	PID_CD8_TCR_PATHWAY	52	-0.563345	-1.96403	0.00172414	0.0371406	0.0315296	7647	tags=48%, list=21%, signal=38%	MALT1/LCP2/VAV1/LAT/MAP3K8/HLA-A/PRF1/STIM1/CSK/CD247/LCK/PRKCB/CD8B/PTPRC/CD28/CD3E/RASSF5/CD8A/RASGRP2/GRAP2/CD3G/ZAP70/HRAS/CD3D/RASGRP1
REACTOME_ACYL_CHAIN_REMODELLING_OF_PS	REACTOME_ACYL_CHAIN_REMODELLING_OF_PS	22	-0.683006	-1.97391	0.00171527	0.0371406	0.0315296	680	tags=27%, list=2%, signal=27%	PLA2G4F/PLA2G2E/PLA2G4B/PLA2G2F/PLA2G4E/PLA2G4D
REACTOME_BETA_DEFENSINS	REACTOME_BETA_DEFENSINS	42	-0.584406	-1.97569	0.00171233	0.0371406	0.0315296	848	tags=62%, list=2%, signal=61%	DEFB131A/DEFB106B/DEFB114/DEFB129/DEFB113/DEFB133/DEFB110/DEFB130A/DEFB130B/DEFB105A/DEFB125/DEFB107A/DEFB112/DEFB127/DEFB121/DEFB107B/DEFB106A/CCR6/CCR2/DEFB104B/DEFB104A/DEFB1/DEFB103B/DEFB4A/DEFB4B/DEFB103A
REACTOME_DEFENSINS	REACTOME_DEFENSINS	50	-0.581813	-2.01834	0.00172117	0.0371406	0.0315296	1355	tags=64%, list=4%, signal=62%	DEFB131A/DEFB106B/DEFB114/DEFB129/DEFB113/DEFB133/DEFB110/CD4/DEFB130A/DEFB130B/DEFB105A/DEFB125/DEFB107A/DEFB112/DEFB127/DEFB121/DEFB107B/DEFA5/DEFB106A/CCR6/DEFA4/ART1/CCR2/PRSS3/DEFB104B/DEFB104A/DEFB1/DEFA3/DEFB103B/DEFB4A/DEFB4B/DEFB103A
REACTOME_ACYL_CHAIN_REMODELLING_OF_PG	REACTOME_ACYL_CHAIN_REMODELLING_OF_PG	18	-0.745263	-2.03685	0.0017094	0.0371406	0.0315296	680	tags=33%, list=2%, signal=33%	PLA2G4F/PLA2G2E/PLA2G4B/PLA2G2F/PLA2G3/PLA2G4D
REACTOME_CHEMOKINE_RECEPTORS_BIND_CHEMOKINES	REACTOME_CHEMOKINE_RECEPTORS_BIND_CHEMOKINES	57	-0.569552	-2.04839	0.00169779	0.0371406	0.0315296	5809	tags=47%, list=16%, signal=40%	CCL16/CXCL1/CCL19/CCL11/CXCR1/XCL2/CCL3/CCRL2/CXCL12/CCR6/CXCL5/CCR5/CCR7/CXCR6/CXCR3/CCL21/CXCL6/CCL22/CCL17/CCR4/CXCR5/CCR2/ACKR4/XCR1/PPBP/ACKR2/CXCR2
PID_TCR_PATHWAY	PID_TCR_PATHWAY	63	-0.562406	-2.05974	0.00169779	0.0371406	0.0315296	7647	tags=48%, list=21%, signal=38%	HLA-DRA/MALT1/LCP2/VAV1/LAT/MAP3K8/CD4/STIM1/CSK/CD247/SH3BP2/LCK/PRKCB/WAS/PTPRC/MAP4K1/CD28/SLA2/CD3E/RASSF5/RASGRP2/GRAP2/ITK/CD3G/DBNL/ZAP70/GAB2/HRAS/CD3D/RASGRP1
REACTOME_SELENOAMINO_ACID_METABOLISM	REACTOME_SELENOAMINO_ACID_METABOLISM	118	-0.503316	-2.06328	0.00170648	0.0371406	0.0315296	10186	tags=58%, list=28%, signal=42%	RPL24/RPL41/RPL26/RPL3L/RPS27A/RPL27/RPS11/RPL7A/RARS1/RPS6/RPS3/RPS23/RPL3/RPLP0/RPL6/RPS12/RPL23/RPS4Y2/RPS24/RPL23A/FAU/RPL8/RPS4Y1/RPS5/RPS15A/RPL39/RPL10/RPL21/RPL12/RPS10/RPS21/RPL13A/QARS1/RPS4X/RPS16/RPL34/RPL19/RPS17/RPL27A/RPS14/RPL37A/RPL36AL/RPS2/RPL4/RPL11/RPL18A/RPL32/RPSA/RPLP1/RPL28/UBA52/RPS29/RPS9/RPL14/RPS19/RPS26/RPL18/RPS28/RPL13/RPL29/RPL38/RPS15/RPL35/RPL22L1/RPL36/RPLP2/RP…
REACTOME_ACYL_CHAIN_REMODELLING_OF_PE	REACTOME_ACYL_CHAIN_REMODELLING_OF_PE	29	-0.670161	-2.06863	0.00171821	0.0371406	0.0315296	4574	tags=41%, list=13%, signal=36%	PLA2G2D/PLAAT4/PLAAT5/PLBD1/MBOAT2/PLA2G4F/PLA2G2E/PLA2G4B/PLA2G2F/PLA2G3/PLA2G4E/PLA2G4D
REACTOME_PD_1_SIGNALING	REACTOME_PD_1_SIGNALING	26	-0.692068	-2.07361	0.00175131	0.0371406	0.0315296	5662	tags=65%, list=16%, signal=55%	CSK/CD247/CD274/LCK/PDCD1/HLA-DPB1/HLA-DRB1/CD3E/HLA-DQB1/CD3G/TRAV29DV5/HLA-DRB5/TRBV12-3/TRAV19/CD3D/TRAV8-4/TRBV7-9
REACTOME_ACYL_CHAIN_REMODELLING_OF_PC	REACTOME_ACYL_CHAIN_REMODELLING_OF_PC	27	-0.695857	-2.10907	0.00173913	0.0371406	0.0315296	2937	tags=37%, list=8%, signal=34%	PLBD1/TMEM86B/MBOAT2/PLA2G4F/PLA2G2E/PLA2G4B/PLA2G2F/PLA2G3/PLA2G4E/PLA2G4D
REACTOME_NONSENSE_MEDIATED_DECAY_NMD_	REACTOME_NONSENSE_MEDIATED_DECAY_NMD_	116	-0.517314	-2.1166	0.00170648	0.0371406	0.0315296	10423	tags=66%, list=29%, signal=47%	PPP2R2A/RPS20/RPS25/RPS8/RPL9/ETF1/RPL31/PPP2CA/RPL24/RPL41/RPL26/RPL3L/RPS27A/PPP2R1A/RPL27/RPS11/RPL7A/RPS6/RPS3/RPS23/RPL3/RPLP0/RPL6/EIF4A3/RPS12/RPL23/RPS4Y2/RPS24/RPL23A/FAU/RPL8/RPS4Y1/RPS5/RPS15A/RPL39/RPL10/RPL21/RPL12/RPS10/RPS21/RPL13A/RPS4X/RPS16/RPL34/RPL19/RPS17/RPL27A/RPS14/RPL37A/RPL36AL/RPS2/RPL4/RPL11/RPL18A/RPL32/RPSA/RPLP1/RPL28/UBA52/RPS29/RPS9/RPL14/RPS19/RPS26/RPL18/RPS28/R…
WP_CYTOPLASMIC_RIBOSOMAL_PROTEINS	WP_CYTOPLASMIC_RIBOSOMAL_PROTEINS	88	-0.551276	-2.1592	0.00171821	0.0371406	0.0315296	10186	tags=72%, list=28%, signal=52%	RPL24/RPL41/RPL26/RPL3L/RPS27A/RPL27/RPS11/RPL7A/RPS6/RPS3/RPS23/RPL3/RPLP0/RPL6/RPS12/RPL23/RPS24/RPL23A/FAU/RPL8/RPS4Y1/RPS5/RPS15A/RPL39/RPL10/RPL21/RPL12/RPS10/RPS21/RPL13A/RPS4X/RPS16/RPL34/RPL19/RPS17/RPL27A/RPS14/RPL37A/RPS2/RPL4/RPL11/RPL18A/RPL32/RPSA/RPLP1/RPL28/UBA52/RPS29/RPS9/RPL14/RPS19/RPS26/RPL18/RPS28/RPL13/RPL29/RPL38/RPS15/RPL35/RPL36/RPS6KB2/RPLP2/RPL36A
REACTOME_SRP_DEPENDENT_COTRANSLATIONAL_PROTEIN_TARGETING_TO_MEMBRANE	REACTOME_SRP_DEPENDENT_COTRANSLATIONAL_PROTEIN_TARGETING_TO_MEMBRANE	113	-0.533948	-2.17227	0.00173611	0.0371406	0.0315296	10186	tags=59%, list=28%, signal=43%	RPL24/RPL41/RPL26/RPL3L/RPS27A/RPL27/RPS11/RPL7A/RPS6/RPS3/RPS23/RPL3/RPLP0/RPL6/RPS12/RPL23/RPS4Y2/RPS24/RPL23A/FAU/RPL8/RPS4Y1/RPS5/RPS15A/RPL39/RPL10/RPL21/RPL12/RPS10/SSR4/RPS21/RPL13A/RPS4X/RPS16/RPL34/RPL19/RPS17/RPL27A/RPS14/RPL37A/RPL36AL/RPS2/RPL4/RPL11/RPL18A/RPL32/RPSA/RPLP1/RPL28/UBA52/RPS29/RPS9/RPL14/RPS19/RPS26/RPL18/RPS28/RPL13/RPL29/RPL38/RPS15/RPL35/RPL22L1/RPL36/RPLP2/RPL36A/RP…
REACTOME_RESPONSE_OF_EIF2AK4_GCN2_TO_AMINO_ACID_DEFICIENCY	REACTOME_RESPONSE_OF_EIF2AK4_GCN2_TO_AMINO_ACID_DEFICIENCY	102	-0.544339	-2.18181	0.00173913	0.0371406	0.0315296	10186	tags=66%, list=28%, signal=47%	RPL24/RPL41/RPL26/RPL3L/RPS27A/RPL27/RPS11/RPL7A/RPS6/RPS3/RPS23/RPL3/RPLP0/RPL6/RPS12/RPL23/CEBPB/RPS4Y2/RPS24/RPL23A/FAU/RPL8/RPS4Y1/RPS5/RPS15A/RPL39/RPL10/RPL21/RPL12/RPS10/RPS21/RPL13A/RPS4X/RPS16/RPL34/RPL19/RPS17/RPL27A/RPS14/RPL37A/RPL36AL/RPS2/RPL4/RPL11/RPL18A/RPL32/RPSA/RPLP1/RPL28/UBA52/RPS29/RPS9/RPL14/RPS19/RPS26/RPL18/RPS28/RPL13/RPL29/RPL38/RPS15/RPL35/RPL22L1/RPL36/RPLP2/RPL36A/R…
REACTOME_ANTIMICROBIAL_PEPTIDES	REACTOME_ANTIMICROBIAL_PEPTIDES	95	-0.553877	-2.18463	0.00175131	0.0371406	0.0315296	1791	tags=28%, list=5%, signal=27%	CTSG/ATOX1/CAMP/PGLYRP3/GNLY/LYZ/ELANE/ART1/PGLYRP4/LCN2/CCR2/PRSS3/RNASE7/S100A9/S100A7A/DEFB104B/DEFB104A/S100A8/DEFB1/S100A7/DEFA3/PI3/HTN3/DEFB103B/DEFB4A/DEFB4B/DEFB103A
REACTOME_EUKARYOTIC_TRANSLATION_INITIATION	REACTOME_EUKARYOTIC_TRANSLATION_INITIATION	120	-0.54011	-2.21088	0.00172117	0.0371406	0.0315296	10186	tags=60%, list=28%, signal=43%	RPL24/RPL41/RPL26/RPL3L/RPS27A/EIF3B/EIF2B2/RPL27/RPS11/RPL7A/RPS6/RPS3/RPS23/RPL3/RPLP0/RPL6/RPS12/RPL23/RPS4Y2/RPS24/RPL23A/FAU/EIF2B4/RPL8/RPS4Y1/RPS5/RPS15A/RPL39/RPL10/RPL21/RPL12/EIF3G/RPS10/EIF4EBP1/RPS21/RPL13A/RPS4X/RPS16/EIF3K/RPL34/RPL19/RPS17/RPL27A/RPS14/RPL37A/RPL36AL/RPS2/RPL4/RPL11/RPL18A/RPL32/RPSA/RPLP1/RPL28/UBA52/RPS29/RPS9/RPL14/RPS19/RPS26/RPL18/RPS28/RPL13/RPL29/RPL38/RPS15…
REACTOME_NEUTROPHIL_DEGRANULATION	REACTOME_NEUTROPHIL_DEGRANULATION	474	-0.48174	-2.34552	0.00150376	0.0371406	0.0315296	4867	tags=27%, list=13%, signal=24%	BIN2/NFAM1/CD36/ATP6V0C/PECAM1/CTSD/PRKCD/TCIRG1/PYGL/CYBB/PGM2/GPR84/TUBB4B/RHOG/HSPA6/CEACAM3/CD14/S100A11/FGR/ARHGAP9/QSOX1/MVP/IMPDH2/APEH/PTGES2/ALDOA/OSCAR/ADGRG3/NCKAP1L/ARSA/PTPRC/ITGB2/CR1/DOCK2/DOK3/LTA4H/LILRB3/DYNLL1/AMPD3/LILRB2/CHI3L1/ITGAM/ADGRE3/RHOF/GSTP1/GMFG/CEACAM6/APRT/ADA2/AGPAT2/AZU1/DBNL/RAB10/SERPINB6/RAB3D/ITGAX/DEFA4/ATP6V0A1/FCAR/TOM1/TOLLIP/RAB37/TBC1D10C/MMP9/ITGAL/N…
REACTOME_EUKARYOTIC_TRANSLATION_ELONGATION	REACTOME_EUKARYOTIC_TRANSLATION_ELONGATION	94	-0.595898	-2.35148	0.0017331	0.0371406	0.0315296	10186	tags=72%, list=28%, signal=52%	RPL24/RPL41/RPL26/RPL3L/RPS27A/RPL27/RPS11/RPL7A/RPS6/RPS3/RPS23/RPL3/RPLP0/RPL6/RPS12/RPL23/RPS4Y2/RPS24/RPL23A/FAU/RPL8/RPS4Y1/RPS5/RPS15A/RPL39/RPL10/RPL21/RPL12/RPS10/RPS21/RPL13A/RPS4X/RPS16/RPL34/RPL19/RPS17/RPL27A/RPS14/RPL37A/RPL36AL/RPS2/RPL4/RPL11/RPL18A/RPL32/RPSA/RPLP1/RPL28/UBA52/RPS29/RPS9/RPL14/RPS19/EEF1A2/RPS26/RPL18/RPS28/RPL13/RPL29/RPL38/RPS15/RPL35/RPL22L1/RPL36/RPLP2/EEF1G/R…
REACTOME_LEISHMANIA_INFECTION	REACTOME_LEISHMANIA_INFECTION	305	-0.509384	-2.37534	0.00158228	0.0371406	0.0315296	4342	tags=31%, list=12%, signal=27%	WAS/FGR/DPEP1/BTK/HTR4/NPS/GPBAR1/GPR150/NCKAP1L/GNG7/ITPR2/IGKV2D-40/ADCY2/INSL3/TXN/ADCY7/PLK2/IGHV3-13/NOXA1/IL1B/CD3G/AVPR2/IL18/BAIAP2/TSHR/ADRB2/PSTPIP1/MC5R/ADCYAP1/CTSG/GPR25/MAPK3/VIPR1/GIPR/IGHG4/IGHV3-48/VIPR2/IGLV3-27/IGKV1D-16/PYCARD/IGKV1-12/IGKV3-11/IGHV3-30/IGLV1-51/IGKV4-1/IGHV3-7/MEFV/IGLV2-23/IGLC2/IGKV2D-30/DRD5/IGLV3-21/IGLV1-47/IGLV3-25/IGHV3-23/IGHV2-5/GPR15/IGKV2-30/IGKV2-…
KEGG_RIBOSOME	KEGG_RIBOSOME	88	-0.614136	-2.4054	0.00171821	0.0371406	0.0315296	10186	tags=74%, list=28%, signal=53%	RPL24/RPL41/RPL26/RPL3L/RPS27A/RPL27/RPS11/RPL7A/RPS6/RPS3/RPS23/RPL3/RPLP0/RPL6/RPS12/RPL23/RPS24/RPL23A/FAU/RPL8/RPS4Y1/RPS5/RPS15A/RPL39/RPL10/RPL21/RPL12/RPS10/RPS21/RPL13A/RPS4X/RPS16/RPL34/RPL19/RPS17/RPL27A/RPL37A/RPL36AL/RPS2/RPL4/RPL11/RPL18A/RPL32/RPSA/RPLP1/RPL28/UBA52/RPS29/RPS9/RPL14/RPS19/RPS26/RPL18/RPS28/RPL13/RPL29/RPL38/RPS15/RPL35/RPL22L1/RPL36/RSL24D1P11/RPLP2/RPL36A/RPL10L
REACTOME_ANTI_INFLAMMATORY_RESPONSE_FAVOURING_LEISHMANIA_PARASITE_INFECTION	REACTOME_ANTI_INFLAMMATORY_RESPONSE_FAVOURING_LEISHMANIA_PARASITE_INFECTION	222	-0.557799	-2.51263	0.00163399	0.0371406	0.0315296	2136	tags=29%, list=6%, signal=28%	TSHR/ADRB2/MC5R/ADCYAP1/GPR25/VIPR1/GIPR/IGHG4/IGHV3-48/VIPR2/IGLV3-27/IGKV1D-16/IGKV1-12/IGKV3-11/IGHV3-30/IGLV1-51/IGKV4-1/IGHV3-7/IGLV2-23/IGLC2/IGKV2D-30/DRD5/IGLV3-21/IGLV1-47/IGLV3-25/IGHV3-23/IGHV2-5/GPR15/IGKV2-30/IGKV2-28/IGHV1-2/IGHV3-33/IGHV1-46/IGKV1-5/IGHV3-53/IGHV4-34/IGLV3-1/IGKV3D-20/IGLV6-57/IGKV1-17/IGHG1/IGKV3-20/IGLC3/IGLV3-19/IGLV2-11/IGLV2-8/IGKV3-15/IGLV1-40/IGHV4-39/IGLV7-…
REACTOME_CELL_SURFACE_INTERACTIONS_AT_THE_VASCULAR_WALL	REACTOME_CELL_SURFACE_INTERACTIONS_AT_THE_VASCULAR_WALL	194	-0.688032	-3.02125	0.00165837	0.0371406	0.0315296	2877	tags=44%, list=8%, signal=41%	INPP5D/CD48/DOK2/SIRPG/ITGB2/CD84/PIK3R2/IGKV2D-40/ITGAM/IGHV3-13/CEACAM6/GP6/SDC1/GRB7/SELE/ITGAX/SELPLG/SPN/HRAS/ITGAL/SELL/THBD/JAML/SELP/CEACAM1/IGHV3-48/IGLV3-27/IGKV1D-16/CD244/IGKV1-12/IGKV3-11/IGHV3-30/IGLV1-51/IGHA2/IGKV4-1/IGHV3-7/JCHAIN/IGLV2-23/IGLC2/IGKV2D-30/IGLV3-21/IGLV1-47/PSG7/IGLV3-25/IGHV3-23/IGHV2-5/IGKV2-30/IGKV2-28/IGHV1-2/IGHV3-33/IGHV1-46/IGKV1-5/IGHV3-53/IGHV4-34/IGLV3-1…
REACTOME_FC_EPSILON_RECEPTOR_FCERI_SIGNALING	REACTOME_FC_EPSILON_RECEPTOR_FCERI_SIGNALING	186	-0.709812	-3.08396	0.00166113	0.0371406	0.0315296	3685	tags=37%, list=10%, signal=34%	PIK3R2/ITPR2/IGKV2D-40/PSME2/UBA52/RASGRP2/IGHV3-13/GRAP2/ITK/TXK/GAB2/HRAS/MAPK3/MS4A2/IGHV3-48/IGLV3-27/IGKV1D-16/RASGRP1/IGKV1-12/TEC/IGKV3-11/IGHV3-30/IGLV1-51/IGKV4-1/IGHV3-7/IGLV2-23/IGLC2/IGKV2D-30/IGLV3-21/IGLV1-47/IGLV3-25/IGHV3-23/IGHV2-5/IGKV2-30/IGKV2-28/IGHV1-2/IGHV3-33/IGHV1-46/IGKV1-5/IGHV3-53/IGHE/IGHV4-34/IGLV3-1/IGKV3D-20/IGLV6-57/IGKV1-17/IGKV3-20/IGLC3/IGLV3-19/IGLV2-11/IGLV2-…
REACTOME_SIGNALING_BY_THE_B_CELL_RECEPTOR_BCR_	REACTOME_SIGNALING_BY_THE_B_CELL_RECEPTOR_BCR_	166	-0.754128	-3.21106	0.00169205	0.0371406	0.0315296	1409	tags=35%, list=4%, signal=34%	CD79B/BLNK/IGHV3-48/IGLV3-27/IGKV1D-16/CD19/RASGRP1/IGKV1-12/IGKV3-11/IGHV3-30/IGLV1-51/IGKV4-1/IGHV3-7/IGLV2-23/IGLC2/IGKV2D-30/IGLV3-21/IGLV1-47/IGLV3-25/IGHV3-23/IGHV2-5/IGKV2-30/IGKV2-28/IGHV1-2/IGHV3-33/IGHV1-46/IGKV1-5/IGHV3-53/CD79A/IGHV4-34/IGLV3-1/IGKV3D-20/IGLV6-57/IGKV1-17/IGKV3-20/IGLC3/IGLV3-19/IGLV2-11/IGLV2-8/IGKV3-15/IGHM/IGLV1-40/IGHV4-39/IGLV7-43/IGLV2-14/IGHV3-11/IGHV2-70/IGLV1…
REACTOME_FCGAMMA_RECEPTOR_FCGR_DEPENDENT_PHAGOCYTOSIS	REACTOME_FCGAMMA_RECEPTOR_FCGR_DEPENDENT_PHAGOCYTOSIS	143	-0.773146	-3.21126	0.00172414	0.0371406	0.0315296	1330	tags=39%, list=4%, signal=38%	PLD2/IGHG4/IGHV3-48/IGLV3-27/IGKV1D-16/IGKV1-12/IGKV3-11/IGHV3-30/IGLV1-51/IGKV4-1/IGHV3-7/IGLV2-23/IGLC2/IGKV2D-30/IGLV3-21/IGLV1-47/IGLV3-25/IGHV3-23/IGHV2-5/IGKV2-30/IGKV2-28/IGHV1-2/IGHV3-33/IGHV1-46/IGKV1-5/IGHV3-53/IGHV4-34/IGLV3-1/IGKV3D-20/IGLV6-57/IGKV1-17/IGHG1/IGKV3-20/IGLC3/IGLV3-19/IGLV2-11/IGLV2-8/IGKV3-15/IGLV1-40/IGHV4-39/IGLV7-43/IGLV2-14/IGHV3-11/IGHV2-70/IGLV1-44/IGKV1D-12/IGHV…
REACTOME_IMMUNOREGULATORY_INTERACTIONS_BETWEEN_A_LYMPHOID_AND_A_NON_LYMPHOID_CELL	REACTOME_IMMUNOREGULATORY_INTERACTIONS_BETWEEN_A_LYMPHOID_AND_A_NON_LYMPHOID_CELL	186	-0.740869	-3.21889	0.00166113	0.0371406	0.0315296	4744	tags=63%, list=13%, signal=55%	KLRK1/SH2D1B/CRTAM/KLRG1/CD8B/TREM2/CD226/LILRB1/CDH1/NCR2/PILRA/ICAM2/CD300E/OSCAR/KLRD1/ITGB7/ITGB2/SH2D1A/NECTIN2/LILRB3/KIR2DL3/LILRA1/CD96/IGKV2D-40/LILRB2/SIGLEC6/TREML2/CD3E/LILRB4/CD8A/CD300LG/IGHV3-13/LILRB5/LILRA2/NCR1/CD3G/LILRA5/CLEC2B/ICAM3/KIR2DL4/FCGR2B/TRAV29DV5/CD40LG/TRBV12-3/ITGAL/TRAV19/CD1B/CD22/SELL/CD3D/KLRB1/TRAV8-4/CD300LB/JAML/SLAMF6/HCST/IGHV3-48/IGLV3-27/KIR3DL2/IGKV1D…
REACTOME_KERATINIZATION	REACTOME_KERATINIZATION	215	-0.729015	-3.26548	0.00162866	0.0371406	0.0315296	1867	tags=46%, list=5%, signal=44%	PKP1/CASP14/KRT9/DSP/KLK5/KRTAP5-2/KRTAP4-11/KRT5/DSG3/PKP3/PRSS8/LCE1C/KRT82/JUP/KRT84/LIPK/KRTAP4-9/LCE5A/KRT10/LCE1E/KRTAP9-3/KRTAP9-9/KRT6A/KRT26/LIPM/LCE1B/LCE6A/DSC2/KRT33B/KRT14/KRT75/SPRR2F/LCE4A/KRT1/KRT17/KRTAP4-7/KRTAP2-3/CSTA/KRT73/EVPL/LIPN/LCE1A/LCE1D/KRT27/KRT80/KRTAP5-5/KLK8/DSG1/TGM5/PPL/SPRR1B/SPRR2D/SPRR1A/SPRR3/KRT6B/IVL/KRT72/KRT16/SPRR2B/LCE2B/DSC1/LCE2C/KLK13/KRTAP11-1/LCE1…
REACTOME_FCERI_MEDIATED_NF_KB_ACTIVATION	REACTOME_FCERI_MEDIATED_NF_KB_ACTIVATION	136	-0.799	-3.28842	0.00175131	0.0371406	0.0315296	1377	tags=40%, list=4%, signal=39%	MS4A2/IGHV3-48/IGLV3-27/IGKV1D-16/RASGRP1/IGKV1-12/IGKV3-11/IGHV3-30/IGLV1-51/IGKV4-1/IGHV3-7/IGLV2-23/IGLC2/IGKV2D-30/IGLV3-21/IGLV1-47/IGLV3-25/IGHV3-23/IGHV2-5/IGKV2-30/IGKV2-28/IGHV1-2/IGHV3-33/IGHV1-46/IGKV1-5/IGHV3-53/IGHE/IGHV4-34/IGLV3-1/IGKV3D-20/IGLV6-57/IGKV1-17/IGKV3-20/IGLC3/IGLV3-19/IGLV2-11/IGLV2-8/IGKV3-15/IGLV1-40/IGHV4-39/IGLV7-43/IGLV2-14/IGHV3-11/IGHV2-70/IGLV1-44/IGKV1D-12/IG…
REACTOME_COMPLEMENT_CASCADE	REACTOME_COMPLEMENT_CASCADE	114	-0.811672	-3.32082	0.00171527	0.0371406	0.0315296	1983	tags=57%, list=5%, signal=54%	MASP1/GZMM/CFD/CFB/CFP/ELANE/IGHG4/IGHV3-48/IGLV3-27/IGKV1D-16/CD19/IGKV1-12/FCN1/IGKV3-11/IGHV3-30/IGLV1-51/IGKV4-1/IGHV3-7/IGLV2-23/C5AR2/IGLC2/IGKV2D-30/IGLV3-21/IGLV1-47/IGLV3-25/IGHV3-23/IGHV2-5/IGKV2-30/IGKV2-28/IGHV1-2/IGHV3-33/IGHV1-46/IGKV1-5/IGHV3-53/IGHV4-34/CR2/IGLV3-1/IGKV3D-20/IGLV6-57/IGKV1-17/IGHG1/IGKV3-20/IGLC3/IGLV3-19/IGLV2-11/IGLV2-8/IGKV3-15/IGLV1-40/IGHV4-39/IGLV7-43/IGLV2-…
REACTOME_FORMATION_OF_THE_CORNIFIED_ENVELOPE	REACTOME_FORMATION_OF_THE_CORNIFIED_ENVELOPE	128	-0.815219	-3.34104	0.00173611	0.0371406	0.0315296	1867	tags=66%, list=5%, signal=63%	PKP1/CASP14/KRT9/DSP/KLK5/KRT5/DSG3/PKP3/PRSS8/LCE1C/KRT82/JUP/KRT84/LIPK/LCE5A/KRT10/LCE1E/KRT6A/KRT26/LIPM/LCE1B/LCE6A/DSC2/KRT33B/KRT14/KRT75/SPRR2F/LCE4A/KRT1/KRT17/CSTA/KRT73/EVPL/LIPN/LCE1A/LCE1D/KRT27/KRT80/KLK8/DSG1/TGM5/PPL/SPRR1B/SPRR2D/SPRR1A/SPRR3/KRT6B/IVL/KRT72/KRT16/SPRR2B/LCE2B/DSC1/LCE2C/KLK13/LCE1F/SPRR2G/KRT37/PI3/SPRR2E/KLK14/SPINK9/SPRR2A/LCE2A/KRT13/KRT4/KLK12/LCE2D/LCE3E/KR…
REACTOME_BINDING_AND_UPTAKE_OF_LIGANDS_BY_SCAVENGER_RECEPTORS	REACTOME_BINDING_AND_UPTAKE_OF_LIGANDS_BY_SCAVENGER_RECEPTORS	98	-0.841014	-3.34522	0.00171821	0.0371406	0.0315296	1983	tags=61%, list=5%, signal=58%	MASP1/STAB2/SAA1/IGHV3-48/MARCO/IGLV3-27/IGKV1D-16/IGKV1-12/IGKV3-11/IGHV3-30/IGLV1-51/IGHA2/IGKV4-1/IGHV3-7/JCHAIN/IGLV2-23/IGLC2/IGKV2D-30/IGLV3-21/IGLV1-47/IGLV3-25/IGHV3-23/IGHV2-5/IGKV2-30/IGKV2-28/IGHV1-2/IGHV3-33/IGHV1-46/IGKV1-5/IGHV3-53/IGHV4-34/IGLV3-1/IGKV3D-20/IGLV6-57/IGKV1-17/IGKV3-20/IGHA1/IGLC3/IGLV3-19/IGLV2-11/IGLV2-8/IGKV3-15/IGLV1-40/IGHV4-39/IGLV7-43/IGLV2-14/IGHV3-11/HPR/IGH…
REACTOME_PARASITE_INFECTION	REACTOME_PARASITE_INFECTION	116	-0.8182	-3.34768	0.00170648	0.0371406	0.0315296	1223	tags=47%, list=3%, signal=46%	IGHG4/IGHV3-48/IGLV3-27/IGKV1D-16/IGKV1-12/IGKV3-11/IGHV3-30/IGLV1-51/IGKV4-1/IGHV3-7/IGLV2-23/IGLC2/IGKV2D-30/IGLV3-21/IGLV1-47/IGLV3-25/IGHV3-23/IGHV2-5/IGKV2-30/IGKV2-28/IGHV1-2/IGHV3-33/IGHV1-46/IGKV1-5/IGHV3-53/IGHV4-34/IGLV3-1/IGKV3D-20/IGLV6-57/IGKV1-17/IGHG1/IGKV3-20/IGLC3/IGLV3-19/IGLV2-11/IGLV2-8/IGKV3-15/IGLV1-40/IGHV4-39/IGLV7-43/IGLV2-14/IGHV3-11/IGHV2-70/IGLV1-44/IGKV1D-12/IGHV1-69/…
REACTOME_FCGR3A_MEDIATED_IL10_SYNTHESIS	REACTOME_FCGR3A_MEDIATED_IL10_SYNTHESIS	95	-0.856625	-3.37874	0.00175131	0.0371406	0.0315296	1223	tags=58%, list=3%, signal=56%	IGHG4/IGHV3-48/IGLV3-27/IGKV1D-16/IGKV1-12/IGKV3-11/IGHV3-30/IGLV1-51/IGKV4-1/IGHV3-7/IGLV2-23/IGLC2/IGKV2D-30/IGLV3-21/IGLV1-47/IGLV3-25/IGHV3-23/IGHV2-5/IGKV2-30/IGKV2-28/IGHV1-2/IGHV3-33/IGHV1-46/IGKV1-5/IGHV3-53/IGHV4-34/IGLV3-1/IGKV3D-20/IGLV6-57/IGKV1-17/IGHG1/IGKV3-20/IGLC3/IGLV3-19/IGLV2-11/IGLV2-8/IGKV3-15/IGLV1-40/IGHV4-39/IGLV7-43/IGLV2-14/IGHV3-11/IGHV2-70/IGLV1-44/IGKV1D-12/IGHV1-69/…
REACTOME_FCERI_MEDIATED_MAPK_ACTIVATION	REACTOME_FCERI_MEDIATED_MAPK_ACTIVATION	87	-0.867687	-3.3897	0.00172712	0.0371406	0.0315296	1377	tags=63%, list=4%, signal=61%	MAPK3/MS4A2/IGHV3-48/IGLV3-27/IGKV1D-16/IGKV1-12/IGKV3-11/IGHV3-30/IGLV1-51/IGKV4-1/IGHV3-7/IGLV2-23/IGLC2/IGKV2D-30/IGLV3-21/IGLV1-47/IGLV3-25/IGHV3-23/IGHV2-5/IGKV2-30/IGKV2-28/IGHV1-2/IGHV3-33/IGHV1-46/IGKV1-5/IGHV3-53/IGHE/IGHV4-34/IGLV3-1/IGKV3D-20/IGLV6-57/IGKV1-17/IGKV3-20/IGLC3/IGLV3-19/IGLV2-11/IGLV2-8/IGKV3-15/IGLV1-40/IGHV4-39/IGLV7-43/IGLV2-14/IGHV3-11/IGHV2-70/IGLV1-44/IGKV1D-12/IGHV…
REACTOME_CD22_MEDIATED_BCR_REGULATION	REACTOME_CD22_MEDIATED_BCR_REGULATION	61	-0.933209	-3.38986	0.00169492	0.0371406	0.0315296	1409	tags=90%, list=4%, signal=87%	CD79B/IGHV3-48/IGLV3-27/IGKV1D-16/IGKV1-12/IGKV3-11/IGHV3-30/IGLV1-51/IGKV4-1/IGHV3-7/IGLV2-23/IGLC2/IGKV2D-30/IGLV3-21/IGLV1-47/IGLV3-25/IGHV3-23/IGHV2-5/IGKV2-30/IGKV2-28/IGHV1-2/IGHV3-33/IGHV1-46/IGKV1-5/IGHV3-53/CD79A/IGHV4-34/IGLV3-1/IGKV3D-20/IGLV6-57/IGKV1-17/IGKV3-20/IGLC3/IGLV3-19/IGLV2-11/IGLV2-8/IGKV3-15/IGHM/IGLV1-40/IGHV4-39/IGLV7-43/IGLV2-14/IGHV3-11/IGHV2-70/IGLV1-44/IGKV1D-12/IGHV…
REACTOME_FCERI_MEDIATED_CA_2_MOBILIZATION	REACTOME_FCERI_MEDIATED_CA_2_MOBILIZATION	86	-0.876015	-3.41272	0.00171527	0.0371406	0.0315296	1377	tags=64%, list=4%, signal=62%	MS4A2/IGHV3-48/IGLV3-27/IGKV1D-16/IGKV1-12/TEC/IGKV3-11/IGHV3-30/IGLV1-51/IGKV4-1/IGHV3-7/IGLV2-23/IGLC2/IGKV2D-30/IGLV3-21/IGLV1-47/IGLV3-25/IGHV3-23/IGHV2-5/IGKV2-30/IGKV2-28/IGHV1-2/IGHV3-33/IGHV1-46/IGKV1-5/IGHV3-53/IGHE/IGHV4-34/IGLV3-1/IGKV3D-20/IGLV6-57/IGKV1-17/IGKV3-20/IGLC3/IGLV3-19/IGLV2-11/IGLV2-8/IGKV3-15/IGLV1-40/IGHV4-39/IGLV7-43/IGLV2-14/IGHV3-11/IGHV2-70/IGLV1-44/IGKV1D-12/IGHV1-…
REACTOME_SCAVENGING_OF_HEME_FROM_PLASMA	REACTOME_SCAVENGING_OF_HEME_FROM_PLASMA	69	-0.911981	-3.41961	0.00167224	0.0371406	0.0315296	1206	tags=81%, list=3%, signal=79%	IGHV3-48/IGLV3-27/IGKV1D-16/IGKV1-12/IGKV3-11/IGHV3-30/IGLV1-51/IGHA2/IGKV4-1/IGHV3-7/JCHAIN/IGLV2-23/IGLC2/IGKV2D-30/IGLV3-21/IGLV1-47/IGLV3-25/IGHV3-23/IGHV2-5/IGKV2-30/IGKV2-28/IGHV1-2/IGHV3-33/IGHV1-46/IGKV1-5/IGHV3-53/IGHV4-34/IGLV3-1/IGKV3D-20/IGLV6-57/IGKV1-17/IGKV3-20/IGHA1/IGLC3/IGLV3-19/IGLV2-11/IGLV2-8/IGKV3-15/IGLV1-40/IGHV4-39/IGLV7-43/IGLV2-14/IGHV3-11/HPR/IGHV2-70/IGLV1-44/IGKV1D-1…
REACTOME_ROLE_OF_PHOSPHOLIPIDS_IN_PHAGOCYTOSIS	REACTOME_ROLE_OF_PHOSPHOLIPIDS_IN_PHAGOCYTOSIS	82	-0.886577	-3.42366	0.00169205	0.0371406	0.0315296	1330	tags=68%, list=4%, signal=66%	PLD2/IGHG4/IGHV3-48/IGLV3-27/IGKV1D-16/IGKV1-12/IGKV3-11/IGHV3-30/IGLV1-51/IGKV4-1/IGHV3-7/IGLV2-23/IGLC2/IGKV2D-30/IGLV3-21/IGLV1-47/IGLV3-25/IGHV3-23/IGHV2-5/IGKV2-30/IGKV2-28/IGHV1-2/IGHV3-33/IGHV1-46/IGKV1-5/IGHV3-53/IGHV4-34/IGLV3-1/IGKV3D-20/IGLV6-57/IGKV1-17/IGHG1/IGKV3-20/IGLC3/IGLV3-19/IGLV2-11/IGLV2-8/IGKV3-15/IGLV1-40/IGHV4-39/IGLV7-43/IGLV2-14/IGHV3-11/IGHV2-70/IGLV1-44/IGKV1D-12/IGHV…
REACTOME_INITIAL_TRIGGERING_OF_COMPLEMENT	REACTOME_INITIAL_TRIGGERING_OF_COMPLEMENT	79	-0.902378	-3.44139	0.0017094	0.0371406	0.0315296	1983	tags=77%, list=5%, signal=73%	MASP1/GZMM/CFD/CFB/CFP/IGHG4/IGHV3-48/IGLV3-27/IGKV1D-16/IGKV1-12/FCN1/IGKV3-11/IGHV3-30/IGLV1-51/IGKV4-1/IGHV3-7/IGLV2-23/IGLC2/IGKV2D-30/IGLV3-21/IGLV1-47/IGLV3-25/IGHV3-23/IGHV2-5/IGKV2-30/IGKV2-28/IGHV1-2/IGHV3-33/IGHV1-46/IGKV1-5/IGHV3-53/IGHV4-34/IGLV3-1/IGKV3D-20/IGLV6-57/IGKV1-17/IGHG1/IGKV3-20/IGLC3/IGLV3-19/IGLV2-11/IGLV2-8/IGKV3-15/IGLV1-40/IGHV4-39/IGLV7-43/IGLV2-14/IGHV3-11/IGHV2-70/…
REACTOME_ROLE_OF_LAT2_NTAL_LAB_ON_CALCIUM_MOBILIZATION	REACTOME_ROLE_OF_LAT2_NTAL_LAB_ON_CALCIUM_MOBILIZATION	71	-0.915293	-3.45244	0.00168067	0.0371406	0.0315296	1377	tags=76%, list=4%, signal=73%	MS4A2/IGHV3-48/IGLV3-27/IGKV1D-16/IGKV1-12/IGKV3-11/IGHV3-30/IGLV1-51/IGKV4-1/IGHV3-7/IGLV2-23/IGLC2/IGKV2D-30/IGLV3-21/IGLV1-47/IGLV3-25/IGHV3-23/IGHV2-5/IGKV2-30/IGKV2-28/IGHV1-2/IGHV3-33/IGHV1-46/IGKV1-5/IGHV3-53/IGHE/IGHV4-34/IGLV3-1/IGKV3D-20/IGLV6-57/IGKV1-17/IGKV3-20/IGLC3/IGLV3-19/IGLV2-11/IGLV2-8/IGKV3-15/IGLV1-40/IGHV4-39/IGLV7-43/IGLV2-14/IGHV3-11/IGHV2-70/IGLV1-44/IGKV1D-12/IGHV1-69/I…
REACTOME_ANTIGEN_ACTIVATES_B_CELL_RECEPTOR_BCR_LEADING_TO_GENERATION_OF_SECOND_MESSENGERS	REACTOME_ANTIGEN_ACTIVATES_B_CELL_RECEPTOR_BCR_LEADING_TO_GENERATION_OF_SECOND_MESSENGERS	86	-0.887113	-3.45596	0.00171527	0.0371406	0.0315296	1409	tags=66%, list=4%, signal=64%	CD79B/BLNK/IGHV3-48/IGLV3-27/IGKV1D-16/CD19/IGKV1-12/IGKV3-11/IGHV3-30/IGLV1-51/IGKV4-1/IGHV3-7/IGLV2-23/IGLC2/IGKV2D-30/IGLV3-21/IGLV1-47/IGLV3-25/IGHV3-23/IGHV2-5/IGKV2-30/IGKV2-28/IGHV1-2/IGHV3-33/IGHV1-46/IGKV1-5/IGHV3-53/CD79A/IGHV4-34/IGLV3-1/IGKV3D-20/IGLV6-57/IGKV1-17/IGKV3-20/IGLC3/IGLV3-19/IGLV2-11/IGLV2-8/IGKV3-15/IGHM/IGLV1-40/IGHV4-39/IGLV7-43/IGLV2-14/IGHV3-11/IGHV2-70/IGLV1-44/IGKV…
REACTOME_CREATION_OF_C4_AND_C2_ACTIVATORS	REACTOME_CREATION_OF_C4_AND_C2_ACTIVATORS	71	-0.922605	-3.48002	0.00168067	0.0371406	0.0315296	1223	tags=79%, list=3%, signal=76%	IGHG4/IGHV3-48/IGLV3-27/IGKV1D-16/IGKV1-12/FCN1/IGKV3-11/IGHV3-30/IGLV1-51/IGKV4-1/IGHV3-7/IGLV2-23/IGLC2/IGKV2D-30/IGLV3-21/IGLV1-47/IGLV3-25/IGHV3-23/IGHV2-5/IGKV2-30/IGKV2-28/IGHV1-2/IGHV3-33/IGHV1-46/IGKV1-5/IGHV3-53/IGHV4-34/IGLV3-1/IGKV3D-20/IGLV6-57/IGKV1-17/IGHG1/IGKV3-20/IGLC3/IGLV3-19/IGLV2-11/IGLV2-8/IGKV3-15/IGLV1-40/IGHV4-39/IGLV7-43/IGLV2-14/IGHV3-11/IGHV2-70/IGLV1-44/IGKV1D-12/IGHV…
REACTOME_FCGR_ACTIVATION	REACTOME_FCGR_ACTIVATION	69	-0.928971	-3.48331	0.00167224	0.0371406	0.0315296	1223	tags=80%, list=3%, signal=77%	IGHG4/IGHV3-48/IGLV3-27/IGKV1D-16/IGKV1-12/IGKV3-11/IGHV3-30/IGLV1-51/IGKV4-1/IGHV3-7/IGLV2-23/IGLC2/IGKV2D-30/IGLV3-21/IGLV1-47/IGLV3-25/IGHV3-23/IGHV2-5/IGKV2-30/IGKV2-28/IGHV1-2/IGHV3-33/IGHV1-46/IGKV1-5/IGHV3-53/IGHV4-34/IGLV3-1/IGKV3D-20/IGLV6-57/IGKV1-17/IGHG1/IGKV3-20/IGLC3/IGLV3-19/IGLV2-11/IGLV2-8/IGKV3-15/IGLV1-40/IGHV4-39/IGLV7-43/IGLV2-14/IGHV3-11/IGHV2-70/IGLV1-44/IGKV1D-12/IGHV1-69/…
BIOCARTA_FIBRINOLYSIS_PATHWAY	BIOCARTA_FIBRINOLYSIS_PATHWAY	12	0.746202	1.93872	0.0044843	0.0585468	0.0497018	4310	tags=67%, list=12%, signal=59%	FGB/PLG/FGG/CPB2/FGA/SERPINE1/PLAU/F2R
REACTOME_FGFR2C_LIGAND_BINDING_AND_ACTIVATION	REACTOME_FGFR2C_LIGAND_BINDING_AND_ACTIVATION	13	0.761636	2.01382	0.00449438	0.0585468	0.0497018	5317	tags=69%, list=15%, signal=59%	FGF5/FGF4/FGF2/FGF20/FGFR2/FGF17/FGF23/FGF1/FGF6
NABA_COLLAGENS	NABA_COLLAGENS	44	0.512451	1.83569	0.00464037	0.0585468	0.0497018	9045	tags=66%, list=25%, signal=50%	COL9A2/COL10A1/COL11A2/COL9A1/COL19A1/COL2A1/COL4A5/COL4A6/COL11A1/COL28A1/COL21A1/COL22A1/COL5A2/COL6A3/COL8A1/COL9A3/COL5A1/COL17A1/COL8A2/COL1A2/COL3A1/COL6A1/COL16A1/COL24A1/COL6A2/COL26A1/COL25A1/COL1A1/COL18A1
REACTOME_COLLAGEN_CHAIN_TRIMERIZATION	REACTOME_COLLAGEN_CHAIN_TRIMERIZATION	44	0.512451	1.83569	0.00464037	0.0585468	0.0497018	9045	tags=66%, list=25%, signal=50%	COL9A2/COL10A1/COL11A2/COL9A1/COL19A1/COL2A1/COL4A5/COL4A6/COL11A1/COL28A1/COL21A1/COL22A1/COL5A2/COL6A3/COL8A1/COL9A3/COL5A1/COL17A1/COL8A2/COL1A2/COL3A1/COL6A1/COL16A1/COL24A1/COL6A2/COL26A1/COL25A1/COL1A1/COL18A1
REACTOME_ADORA2B_MEDIATED_ANTI_INFLAMMATORY_CYTOKINES_PRODUCTION	REACTOME_ADORA2B_MEDIATED_ANTI_INFLAMMATORY_CYTOKINES_PRODUCTION	132	0.392088	1.71627	0.004662	0.0585468	0.0497018	4217	tags=26%, list=12%, signal=23%	GPHB5/PTH2R/CRHR1/CALCA/CALCB/ADCY5/GNAZ/GPR83/GPHA2/NPSR1/RXFP2/GIP/GNG13/GPR32/GHRH/DRD1/MC3R/GPR20/RXFP1/GNAT3/IAPP/ADCY8/SCTR/ADCY1/GPR27/CGA/PRKAR2B/ADM2/PTGER2/GHRHR/CRHR2/POMC/ADORA2B/GNG4
REACTOME_PHOSPHOLIPASE_C_MEDIATED_CASCADE_FGFR4	REACTOME_PHOSPHOLIPASE_C_MEDIATED_CASCADE_FGFR4	15	0.717376	1.95124	0.004662	0.0585468	0.0497018	5317	tags=53%, list=15%, signal=46%	FGF4/FGF2/FGF20/FGF17/FGF23/FGFR4/FGF1/FGF6
REACTOME_POTASSIUM_CHANNELS	REACTOME_POTASSIUM_CHANNELS	102	0.419658	1.74624	0.00468384	0.0585468	0.0497018	6253	tags=32%, list=17%, signal=27%	KCNB2/KCNH8/KCNH1/HCN1/GABBR2/KCNMB2/KCNK2/KCNV1/GNG13/KCNG3/HCN4/KCNJ3/KCNQ3/KCNJ6/KCNMB3/KCNQ2/KCNQ5/KCNJ16/KCNF1/KCNS3/KCNJ5/KCNK9/KCNC3/KCNG4/GNG4/KCNH7/KCND1/KCNJ1/GNG3/KCNMA1/KCNA1/KCNG1/KCNMB1
REACTOME_REGULATION_OF_INSULIN_LIKE_GROWTH_FACTOR_IGF_TRANSPORT_AND_UPTAKE_BY_INSULIN_LIKE_GROWTH_FACTOR_BINDING_PROTEINS_IGFBPS_	REACTOME_REGULATION_OF_INSULIN_LIKE_GROWTH_FACTOR_IGF_TRANSPORT_AND_UPTAKE_BY_INSULIN_LIKE_GROWTH_FACTOR_BINDING_PROTEINS_IGFBPS_	124	0.405677	1.75668	0.00468384	0.0585468	0.0497018	6705	tags=39%, list=18%, signal=32%	CDH2/KNG1/FN1/BPIFB2/PLG/GPC3/AFP/CP/FGG/EVA1A/PAPPA2/IGFBP1/DMP1/SDC2/MATN3/IGFBP3/APOA2/FGA/MSLN/SCG2/PRSS23/CHGB/IGFBP7/TNC/ALB/MXRA8/FGF23/GAS6/MMP1/IGFALS/CALU/MIA3/PENK/KLK2/AMTN/LAMB1/WFS1/GOLM1/FSTL1/LAMC1/PROC/APOB/IL6/APP/SPP2/MMP2/FBN1/VCAN
REACTOME_SUMOYLATION_OF_RNA_BINDING_PROTEINS	REACTOME_SUMOYLATION_OF_RNA_BINDING_PROTEINS	47	0.504852	1.80973	0.00475059	0.0585468	0.0497018	13448	tags=70%, list=37%, signal=44%	NUP155/NUP54/NUP35/NUP42/BMI1/PHC1/RNF2/NUP133/NUP160/CBX2/SUMO1/TPR/SCMH1/NUP43/NUP107/CBX8/NDC1/PCGF2/NUP58/NOP58/PHC3/NUP88/SEH1L/NUP153/HNRNPC/POM121/NUP205/NUP62/HNRNPK/NUP210/POM121C/NUP93/NUP98
WP_NCRNAS_INVOLVED_IN_WNT_SIGNALING_IN_HEPATOCELLULAR_CARCINOMA	WP_NCRNAS_INVOLVED_IN_WNT_SIGNALING_IN_HEPATOCELLULAR_CARCINOMA	86	0.394853	1.59123	0.00477327	0.0585468	0.0497018	7093	tags=33%, list=19%, signal=26%	WNT6/FZD7/WNT16/DKK1/WIF1/SFRP5/WNT1/CXXC4/FZD6/WNT10B/LEF1/WNT5B/FZD8/WNT2B/WNT3A/PLAU/SFRP2/LRP6/FZD1/WNT3/RYK/NKD2/SOST/DANCR/DVL3/TCF7L2/WNT2/NKD1
WP_SPLICING_FACTOR_NOVA_REGULATED_SYNAPTIC_PROTEINS	WP_SPLICING_FACTOR_NOVA_REGULATED_SYNAPTIC_PROTEINS	42	0.490724	1.71776	0.00478469	0.0585468	0.0497018	7303	tags=40%, list=20%, signal=32%	CDH2/GABBR2/NTNG1/MAPK4/PLCB4/GRIK2/KCNJ6/KCNQ2/GABRG2/ATP2B1/KCNMA1/CADM1/CAV2/STX2/GRIN1/AGRN/CSN3
REACTOME_CROSSLINKING_OF_COLLAGEN_FIBRILS	REACTOME_CROSSLINKING_OF_COLLAGEN_FIBRILS	18	0.679185	1.92856	0.00479616	0.0585468	0.0497018	6860	tags=56%, list=19%, signal=45%	LOXL4/TLL1/COL4A5/COL4A6/TLL2/PXDN/LOXL1/COL1A2/LOXL2/PCOLCE
REACTOME_COLLAGEN_DEGRADATION	REACTOME_COLLAGEN_DEGRADATION	64	0.438429	1.6736	0.00484262	0.0585468	0.0497018	9098	tags=55%, list=25%, signal=41%	MMP20/COL9A2/MMP13/COL10A1/COL11A2/MMP11/COL9A1/MMP7/COL19A1/COL2A1/COL4A5/COL4A6/MMP10/COL11A1/MMP1/COL5A2/COL6A3/COL8A1/COL9A3/COL5A1/MMP14/COL17A1/MMP2/COL8A2/COL1A2/MMP3/COL3A1/COL6A1/COL16A1/COL6A2/COL26A1/COL25A1/COL1A1/COL18A1/ADAM9
WP_PRADERWILLI_AND_ANGELMAN_SYNDROME	WP_PRADERWILLI_AND_ANGELMAN_SYNDROME	63	0.455803	1.73304	0.00484262	0.0585468	0.0497018	7804	tags=40%, list=21%, signal=31%	GABRA5/GABRG3/KISS1/GABRR1/SNURF/GHRH/BDNF/OCA2/GABRG2/FEZ1/CGA/HTR2C/SLC45A2/POMC/CDKN2C/LHB/GABRB3/TP53/ATP10A/CDK6/BBS4/MDM4/GABRD/CDC6/SNRPN
REACTOME_SIGNALING_BY_FGFR2	REACTOME_SIGNALING_BY_FGFR2	73	0.413959	1.62191	0.00488998	0.0585468	0.0497018	5317	tags=21%, list=15%, signal=18%	FGFBP2/FGF3/FGF5/FGF4/FGF2/FGF20/FGFR2/FGF17/FGF23/POLR2F/TIA1/SPRY2/POLR2K/FGF1/FGF6
WP_PRIMARY_FOCAL_SEGMENTAL_GLOMERULOSCLEROSIS_FSGS	WP_PRIMARY_FOCAL_SEGMENTAL_GLOMERULOSCLEROSIS_FSGS	72	0.433413	1.69461	0.00490196	0.0585468	0.0497018	10472	tags=43%, list=29%, signal=31%	CDH2/NPHS2/PAX2/DKK1/KIRREL3/KIRREL2/WNT1/KRT8/COL4A5/ITGAV/WT1/NPHS1/LRP6/ITGB1/DNM1/TRPC6/PTK2/PLCE1/AGRN/CLDN1/PODXL/ILK/PCNA/NCK1/SCARB2/ITGB3/PARVA/LRP5/LMX1B/VIM/JAG1
KEGG_MELANOMA	KEGG_MELANOMA	71	0.420399	1.63892	0.004914	0.0585468	0.0497018	7999	tags=35%, list=22%, signal=28%	FGF3/FGF5/FGF4/FGF21/FGF2/FGF20/FGF17/FGF12/FGF13/AKT3/PDGFB/FGF23/PDGFC/PDGFA/PIK3R3/FGF1/FGF6/TP53/PIK3CA/FGF14/MET/CDK6/E2F3/EGFR/FGF16
REACTOME_SUMOYLATION_OF_CHROMATIN_ORGANIZATION_PROTEINS	REACTOME_SUMOYLATION_OF_CHROMATIN_ORGANIZATION_PROTEINS	71	0.428573	1.67079	0.004914	0.0585468	0.0497018	11922	tags=54%, list=33%, signal=36%	NUP155/NUP54/H4C14/NUP35/NUP42/CBX5/BMI1/PHC1/H4C5/PIAS2/RNF2/H4C8/SATB2/H4C1/NUP133/NUP160/CBX2/SUMO1/HDAC2/TPR/SCMH1/NUP43/H4C9/NUP107/CBX8/NDC1/SUZ12/PCGF2/NUP58/SUMO3/PHC3/NUP88/SEH1L/H4C13/NUP153/H4C12/POM121/H4C3
REACTOME_FGFR2_MUTANT_RECEPTOR_ACTIVATION	REACTOME_FGFR2_MUTANT_RECEPTOR_ACTIVATION	33	0.560804	1.8485	0.00492611	0.0585468	0.0497018	5317	tags=36%, list=15%, signal=31%	FGF3/FGF5/FGF4/FGF2/FGF20/FGFR2/FGF17/FGF23/POLR2F/POLR2K/FGF1/FGF6
REACTOME_MITOTIC_PROMETAPHASE	REACTOME_MITOTIC_PROMETAPHASE	202	0.333963	1.55289	0.00492611	0.0585468	0.0497018	9875	tags=42%, list=27%, signal=30%	DYNC1I1/KIF2B/NEK2/NUF2/CENPL/NSL1/CENPF/KIF18A/SGO2/CENPQ/MZT1/NINL/CENPK/PRKAR2B/MAD2L1/SDCCAG8/ALMS1/CEP290/CENPE/CDCA8/MIS12/CENPI/NCAPD2/NME7/CEP135/CDK1/RAD21/CEP57/NDC80/CNTRL/TUBA4B/TUBA1A/SPC25/AHCTF1/CCP110/TUBA8/SMC2/CENPJ/KNTC1/ZWINT/PLK4/CEP78/CENPU/NEK6/SGO1/KIF2C/CENPA/HAUS1/NUP133/ERCC6L/NUP160/NEDD1/CEP41/ITGB3BP/CEP192/SMC4/CENPC/BUB1B/NUMA1/NCAPG/CENPH/CEP72/BUB1/TUBGCP3/DSN1/S…
REACTOME_NEGATIVE_REGULATION_OF_FGFR1_SIGNALING	REACTOME_NEGATIVE_REGULATION_OF_FGFR1_SIGNALING	33	0.561235	1.84993	0.00492611	0.0585468	0.0497018	5317	tags=33%, list=15%, signal=28%	FGF3/FGF5/FGF4/FGF2/FGF20/FGF17/ANOS1/FGF23/SPRY2/FGF1/FGF6
REACTOME_NEUROTRANSMITTER_RECEPTORS_AND_POSTSYNAPTIC_SIGNAL_TRANSMISSION	REACTOME_NEUROTRANSMITTER_RECEPTORS_AND_POSTSYNAPTIC_SIGNAL_TRANSMISSION	205	0.334218	1.56039	0.00492611	0.0585468	0.0497018	5660	tags=23%, list=16%, signal=20%	GABRA5/RPS6KA6/GABRG3/GABRA1/GABBR2/ADCY5/CACNG2/GABRR1/HTR3E/GRIN2A/GNG13/GRIK2/GLRA3/KCNJ3/HTR3D/KCNJ6/GNAT3/GABRG2/RASGRF1/GLRA1/GABRA2/ADCY8/GRIA1/KCNJ16/ADCY1/LIN7A/PRKCG/PRKAR2B/GRIA2/NCALD/KCNJ5/PRKAA1/GLRA2/GLRB/LRRC7/GNG4/GRIN2D/PLCB1/GABRB2/PRKAB2/NBEA/TUBA4B/CHRNA7/TUBA1A/TUBA8/GABRA3/GNG3/DLG4
REACTOME_RHO_GTPASES_ACTIVATE_NADPH_OXIDASES	REACTOME_RHO_GTPASES_ACTIVATE_NADPH_OXIDASES	24	-0.629519	-1.85888	0.00515464	0.0597041	0.0506843	5051	tags=42%, list=14%, signal=36%	MAPK11/PRKCD/CYBB/PRKCB/NCF4/NOXA1/NCF1/MAPK3/S100A9/S100A8
WP_OXIDATIVE_PHOSPHORYLATION	WP_OXIDATIVE_PHOSPHORYLATION	52	-0.499624	-1.74188	0.00517241	0.0597041	0.0506843	13814	tags=67%, list=38%, signal=42%	NDUFA8/ATP5MC3/NDUFS3/ATP5F1A/NDUFV1/ATP5MC2/ATP5MG/NDUFAB1/NDUFA7/ATP5PF/NDUFC1/NDUFV3/ATP5F1B/NDUFB2/ATP5PD/NDUFB1/ATP5MF/NDUFS5/NDUFC2/NDUFA2/ATP5MC1/ATP5F1E/NDUFB8/NDUFB10/ATP5PO/NDUFS7/NDUFA3/ATP5ME/NDUFB7/NDUFS8/NDUFV2/NDUFA11/GZMB/NDUFA4L2/ATP5F1D
BIOCARTA_CTLA4_PATHWAY	BIOCARTA_CTLA4_PATHWAY	20	-0.631	-1.76687	0.00518135	0.0597041	0.0506843	10101	tags=65%, list=28%, signal=47%	HLA-DRA/IL2/ICOS/CTLA4/CD247/LCK/HLA-DRB1/CD28/CD3E/ITK/CD3G/HLA-DRB5/CD3D
KEGG_GNRH_SIGNALING_PATHWAY	KEGG_GNRH_SIGNALING_PATHWAY	101	-0.416777	-1.66987	0.00518135	0.0597041	0.0506843	5051	tags=26%, list=14%, signal=22%	MAPK11/CALM1/PRKCD/ADCY4/PLA2G2D/PRKCB/HBEGF/MAP2K2/ITPR2/ADCY2/ADCY7/MAPK13/CACNA1S/HRAS/CAMK2B/MAPK3/CAMK2A/PLD2/CALML5/CALML3/PLA2G2E/GNRHR/PLA2G4B/PLA2G2F/PLA2G3/PLA2G4E
WP_ALLOGRAFT_REJECTION	WP_ALLOGRAFT_REJECTION	89	-0.433745	-1.7012	0.00518135	0.0597041	0.0506843	7455	tags=38%, list=20%, signal=30%	CTLA4/CXCL13/HLA-A/HLA-DOA/C4A/BHMT2/PRF1/ABCB1/HLA-DMA/CCL19/HLA-E/HLA-DPB1/C8B/IFNG/CXCL12/HLA-DRB1/CD28/HLA-DOB/IL21/FASLG/HLA-DQB1/IL1B/C8A/C6/HLA-DRB5/CCL21/CD40LG/GZMB/IL12B/GNLY/LRRK2/CXCR5/IL17A/IL22
KEGG_FC_GAMMA_R_MEDIATED_PHAGOCYTOSIS	KEGG_FC_GAMMA_R_MEDIATED_PHAGOCYTOSIS	96	-0.420048	-1.66305	0.00519931	0.0597041	0.0506843	4659	tags=23%, list=13%, signal=20%	PRKCD/PRKCB/WAS/INPP5D/FCGR2C/PTPRC/DOCK2/PIK3R2/ARPC5L/PIK3R5/GAB2/FCGR2B/NCF1/RPS6KB2/SCIN/PIK3CG/MAPK3/PLD2/PLA2G4F/PLA2G4B/PLA2G4E/PLA2G4D
WP_ELECTRON_TRANSPORT_CHAIN_OXPHOS_SYSTEM_IN_MITOCHONDRIA	WP_ELECTRON_TRANSPORT_CHAIN_OXPHOS_SYSTEM_IN_MITOCHONDRIA	90	-0.430894	-1.69184	0.00519931	0.0597041	0.0506843	15662	tags=76%, list=43%, signal=43%	SURF1/NDUFB9/NDUFB6/NDUFS6/NDUFA10/UQCRC2/NDUFA9/NDUFA4/NDUFS4/SLC25A5/UCP2/NDUFA12/UQCRFS1/SLC25A6/UQCR10/ATP5F1C/COX17/NDUFA8/ATP5MC3/NDUFS3/SLC25A4/ATP5F1A/UQCRB/NDUFV1/ATP5MC2/COX7A2/ATP5MG/NDUFAB1/NDUFA7/COX6C/ATP5PF/NDUFC1/NDUFV3/ATP5F1B/NDUFB2/ATP5PD/NDUFB1/ATP5MF/NDUFS5/UQCRC1/NDUFC2/COX7B/ATP5IF1/COX8A/COX6A1/NDUFA1/COX5A/NDUFA2/ATP5MC1/UQCR11/ATP5F1E/NDUFB8/NDUFB10/COX5B/COX7C/ATP5PO/CO…
REACTOME_GLYCOSPHINGOLIPID_METABOLISM	REACTOME_GLYCOSPHINGOLIPID_METABOLISM	45	-0.519357	-1.76168	0.0052356	0.0598319	0.0507928	3830	tags=27%, list=11%, signal=24%	ARSA/ARSI/UGCG/CPTP/SMPD2/ARSH/GM2A/ESYT3/SMPD3/GLTP/ARSF/NEU2
REACTOME_ADVANCED_GLYCOSYLATION_ENDPRODUCT_RECEPTOR_SIGNALING	REACTOME_ADVANCED_GLYCOSYLATION_ENDPRODUCT_RECEPTOR_SIGNALING	13	-0.71458	-1.77731	0.005386	0.061256	0.0520018	1746	tags=23%, list=5%, signal=22%	SAA1/MAPK3/S100A12
KEGG_CYTOKINE_CYTOKINE_RECEPTOR_INTERACTION	KEGG_CYTOKINE_CYTOKINE_RECEPTOR_INTERACTION	263	-0.335691	-1.54348	0.00647249	0.0723724	0.0614388	5809	tags=25%, list=16%, signal=22%	CCL16/TNFRSF1B/TNFRSF4/CXCL1/CCL19/IL23R/CCL11/CXCR1/IFNA4/XCL2/CCL3/IL3RA/IL18RAP/EPO/MPL/IFNG/CXCL12/IL4R/CCR6/CXCL5/CCR5/CCR7/TNFSF8/CSF3R/TNFRSF18/IL20RB/GH1/IL21/TNFSF14/FASLG/CCL15/IL1B/CCL18/IL18/CXCR6/IL10RA/CXCR3/CCL21/CD40LG/TNFRSF8/IL9R/CSF2RB/CXCL6/CCL22/FLT3/IFNA8/IL12B/CCL17/CCL23/CD27/GH2/CCR4/CXCR5/IL22RA1/CCL14/CCR2/IL26/TNFRSF13B/IL17A/CCL24/XCR1/IL19/TNFRSF17/PPBP/IL5RA/IL22/CX…
WP_TCELL_ANTIGEN_RECEPTOR_TCR_PATHWAY_DURING_STAPHYLOCOCCUS_AUREUS_INFECTION	WP_TCELL_ANTIGEN_RECEPTOR_TCR_PATHWAY_DURING_STAPHYLOCOCCUS_AUREUS_INFECTION	62	-0.46036	-1.68185	0.00672269	0.0723724	0.0614388	9904	tags=42%, list=27%, signal=31%	MALT1/LCP2/IL2/JUN/FOS/ICOS/LAT/MAP3K8/CD4/CTLA4/NFATC2/CALM1/LCK/CHP1/PDCD1/IFNG/PTPRC/CD28/MAP2K2/CD8A/GRAP2/ITK/ZAP70/CD40LG/CD3D/MAPK3
REACTOME_FGFR3_LIGAND_BINDING_AND_ACTIVATION	REACTOME_FGFR3_LIGAND_BINDING_AND_ACTIVATION	13	0.715998	1.89315	0.00674157	0.0723724	0.0614388	4946	tags=54%, list=14%, signal=47%	FGF5/FGF4/FGF2/FGF20/FGF17/FGF23/FGF1
REACTOME_FGFRL1_MODULATION_OF_FGFR1_SIGNALING	REACTOME_FGFRL1_MODULATION_OF_FGFR1_SIGNALING	13	0.716919	1.89558	0.00674157	0.0723724	0.0614388	2083	tags=38%, list=6%, signal=36%	FGF3/FGF5/FGF4/FGF2/FGF17
REACTOME_POU5F1_OCT4_SOX2_NANOG_ACTIVATE_GENES_RELATED_TO_PROLIFERATION	REACTOME_POU5F1_OCT4_SOX2_NANOG_ACTIVATE_GENES_RELATED_TO_PROLIFERATION	13	0.703177	1.85925	0.00674157	0.0723724	0.0614388	2806	tags=46%, list=8%, signal=43%	SOX2/FGF2/FOXD3/NANOG/SALL1/POU5F1
BIOCARTA_PLATELETAPP_PATHWAY	BIOCARTA_PLATELETAPP_PATHWAY	14	0.667312	1.79586	0.00675676	0.0723724	0.0614388	3663	tags=36%, list=10%, signal=32%	PLG/COL4A5/COL4A6/SERPINE1/PLAU
REACTOME_DEFECTIVE_EXT2_CAUSES_EXOSTOSES_2	REACTOME_DEFECTIVE_EXT2_CAUSES_EXOSTOSES_2	14	0.724486	1.94973	0.00675676	0.0723724	0.0614388	3916	tags=50%, list=11%, signal=45%	GPC5/GPC3/GPC2/SDC2/GPC4/GPC6/EXT1
WP_IL5_SIGNALING_PATHWAY	WP_IL5_SIGNALING_PATHWAY	40	-0.532066	-1.78481	0.00675676	0.0723724	0.0614388	8810	tags=40%, list=24%, signal=30%	IL2/RPS6/STAT5A/JUN/FOS/FOXO3/SYK/JAK2/BTK/MAP2K2/PIK3R2/RPS6KB2/CSF2RB/PIK3CG/MAPK3/IL5RA
KEGG_PRIMARY_IMMUNODEFICIENCY	KEGG_PRIMARY_IMMUNODEFICIENCY	35	-0.5625	-1.82597	0.00676819	0.0723724	0.0614388	8857	tags=60%, list=24%, signal=45%	JAK3/IL2RG/ICOS/CD4/CIITA/AICDA/RFXANK/LCK/CD8B/BTK/PTPRC/CD3E/CD8A/ZAP70/CD40LG/CD3D/BLNK/CD19/TNFRSF13B/CD79A/IGLL1
WP_STRIATED_MUSCLE_CONTRACTION_PATHWAY	WP_STRIATED_MUSCLE_CONTRACTION_PATHWAY	38	-0.534127	-1.77056	0.00677966	0.0723724	0.0614388	3799	tags=39%, list=10%, signal=35%	TPM2/MYBPC2/ACTN2/TNNC2/MYBPC1/MYH6/DES/MYL2/TNNI1/TNNC1/TTN/TNNI2/TNNT3/NEB/TNNT1
BIOCARTA_NUCLEARRS_PATHWAY	BIOCARTA_NUCLEARRS_PATHWAY	34	-0.549887	-1.76846	0.00681431	0.0723724	0.0614388	3174	tags=32%, list=9%, signal=30%	CYP4B1/RARG/ABCD2/PPARD/NR1H4/CYP4A22/ABCB11/CYP2C9/CYP4A11/CYP8B1/CYP3A4
KEGG_T_CELL_RECEPTOR_SIGNALING_PATHWAY	KEGG_T_CELL_RECEPTOR_SIGNALING_PATHWAY	108	-0.391935	-1.58715	0.00686106	0.0723724	0.0614388	8810	tags=35%, list=24%, signal=27%	IL2/VAV1/JUN/FOS/ICOS/LAT/MAP3K8/CD4/CTLA4/NFATC2/CD247/MAPK11/LCK/CHP1/CD8B/PDCD1/IFNG/PPP3R2/PTPRC/CD28/MAP2K2/PIK3R2/CD3E/PIK3R5/CD8A/MAPK13/GRAP2/ITK/CD3G/ZAP70/CD40LG/HRAS/CD3D/PIK3CG/MAPK3/RASGRP1/CBLC/TEC
REACTOME_TRIGLYCERIDE_CATABOLISM	REACTOME_TRIGLYCERIDE_CATABOLISM	24	-0.613524	-1.81165	0.00687285	0.0723724	0.0614388	1378	tags=33%, list=4%, signal=32%	PLIN3/ABHD5/FABP6/MGLL/PLIN1/FABP5/FABP12/FABP4
REACTOME_HOMOLOGY_DIRECTED_REPAIR	REACTOME_HOMOLOGY_DIRECTED_REPAIR	138	0.374807	1.65467	0.00692841	0.0723724	0.0614388	11648	tags=55%, list=32%, signal=38%	RAD51AP1/RBBP8/EXO1/RAD1/RMI1/H2BC17/BARD1/ABRAXAS1/SPIDR/DNA2/RAD9B/CLSPN/H2BC14/H2BC15/H2BC3/BRIP1/H4C14/CCNA2/XRCC2/RHNO1/RFC3/H3-4/H4C5/RFC4/BRCA1/BRCA2/H4C8/EME1/MRE11/PARP1/RAD51D/POLD3/H4C1/GEN1/ATM/SUMO1/CHEK1/POLK/POLE3/BLM/NBN/H2BU1/NSD2/H2BC6/UBE2V2/RAD52/H4C9/H2BC10/RPA1/TIMELESS/POLQ/SLX1B/MDC1/H2BC12/PCNA/CDK2/ATR/RTEL1/TP53BP1/TOPBP1/PALB2/RAD51C/PARP2/H2BC9/WRN/MUS81/RFC5/RAD17/RM…
REACTOME_SIGNALING_BY_FGFR2_IN_DISEASE	REACTOME_SIGNALING_BY_FGFR2_IN_DISEASE	43	0.485725	1.72529	0.00692841	0.0723724	0.0614388	5317	tags=28%, list=15%, signal=24%	FGF3/FGF5/FGF4/FGF2/FGF20/FGFR2/FGF17/FGF23/POLR2F/POLR2K/FGF1/FGF6
REACTOME_G2_M_DNA_DAMAGE_CHECKPOINT	REACTOME_G2_M_DNA_DAMAGE_CHECKPOINT	95	0.405823	1.66963	0.00696056	0.0723724	0.0614388	11472	tags=59%, list=32%, signal=40%	RBBP8/EXO1/RAD1/RMI1/H2BC17/BARD1/ABRAXAS1/CHEK2/DNA2/RAD9B/H2BC14/H2BC15/H2BC3/CDK1/BRIP1/H4C14/RHNO1/RFC3/H3-4/H4C5/RFC4/TP53/BRCA1/H4C8/MRE11/H4C1/ATM/SUMO1/WEE1/CHEK1/BLM/NBN/H2BU1/NSD2/H2BC6/UBE2V2/H4C9/H2BC10/RPA1/MDC1/H2BC12/ATR/TP53BP1/TOPBP1/H2BC9/WRN/YWHAE/CDC25C/RFC5/RAD17/RMI2/H4C13/RNF168/YWHAH/H4C12/RPA2
REACTOME_ANCHORING_FIBRIL_FORMATION	REACTOME_ANCHORING_FIBRIL_FORMATION	15	0.683143	1.85813	0.00699301	0.0723724	0.0614388	7207	tags=53%, list=20%, signal=43%	TLL1/LAMA3/COL4A5/COL4A6/LAMC2/TLL2/COL1A2/LAMB3
REACTOME_CGMP_EFFECTS	REACTOME_CGMP_EFFECTS	15	0.709417	1.92959	0.00699301	0.0723724	0.0614388	7122	tags=60%, list=20%, signal=48%	KCNMB2/PRKG2/PDE11A/KCNMB3/PDE5A/PDE10A/KCNMA1/KCNMB1/PDE1A
WP_CODEINE_AND_MORPHINE_METABOLISM	WP_CODEINE_AND_MORPHINE_METABOLISM	15	0.691818	1.88172	0.00699301	0.0723724	0.0614388	2109	tags=47%, list=6%, signal=44%	UGT1A3/UGT1A9/UGT1A6/UGT2B4/UGT1A1/CYP2C8/UGT1A8
WP_NEURAL_CREST_DIFFERENTIATION	WP_NEURAL_CREST_DIFFERENTIATION	100	0.419786	1.73795	0.00707547	0.0723724	0.0614388	5935	tags=29%, list=16%, signal=24%	CDH2/MIA/PHOX2B/FGF2/ISL1/FOXD3/SOX5/DLL3/ZIC1/MYB/COL11A2/WNT1/FGFR2/ZIC5/ASCL1/COL2A1/TLX2/HDAC9/CDH7/WNT3A/GBX2/BMP7/TWIST1/PAX3/MPZ/ITGB1/HEY2/GJB1/LHX5
REACTOME_SIGNALING_BY_FGFR	REACTOME_SIGNALING_BY_FGFR	87	0.389802	1.57573	0.0070922	0.0723724	0.0614388	6937	tags=25%, list=19%, signal=21%	FGFBP2/FGF3/FGF5/FGF4/FGF2/FGF20/FGFR2/FGF17/ANOS1/FGF23/POLR2F/TIA1/SPRY2/POLR2K/FGFR4/FGF1/FGF6/SPRED2/NCBP2/FGFRL1/PIK3CA/FLRT2
REACTOME_SYNTHESIS_SECRETION_AND_INACTIVATION_OF_GLUCAGON_LIKE_PEPTIDE_1_GLP_1_	REACTOME_SYNTHESIS_SECRETION_AND_INACTIVATION_OF_GLUCAGON_LIKE_PEPTIDE_1_GLP_1_	20	0.618553	1.81776	0.0070922	0.0723724	0.0614388	4861	tags=40%, list=13%, signal=35%	PAX6/GNG13/LEP/GRP/GNAT3/FFAR1/FFAR4/GPR119
PID_SYNDECAN_1_PATHWAY	PID_SYNDECAN_1_PATHWAY	46	0.4849	1.73558	0.007109	0.0723724	0.0614388	8857	tags=52%, list=24%, signal=40%	COL9A2/COL10A1/COL11A2/COL9A1/MMP7/COL2A1/COL4A5/COL4A6/COL11A1/MMP1/COL5A2/COL6A3/COL8A1/COL9A3/COL5A1/COL17A1/COL8A2/COL1A2/MET/COL3A1/COL6A1/COL16A1/COL6A2/COL1A1
KEGG_MATURITY_ONSET_DIABETES_OF_THE_YOUNG	KEGG_MATURITY_ONSET_DIABETES_OF_THE_YOUNG	25	0.589674	1.81547	0.00712589	0.0723724	0.0614388	4264	tags=48%, list=12%, signal=42%	FOXA3/NKX2-2/PAX6/ONECUT1/MNX1/NKX6-1/HNF4G/IAPP/HNF1A/PAX4/GCK/FOXA2
BIOCARTA_CTL_PATHWAY	BIOCARTA_CTL_PATHWAY	13	-0.71016	-1.76632	0.00718133	0.0723724	0.0614388	7395	tags=77%, list=20%, signal=61%	HLA-A/PRF1/CD247/ITGB2/CD3E/FASLG/CD3G/ITGAL/CD3D/GZMB
BIOCARTA_TCRA_PATHWAY	BIOCARTA_TCRA_PATHWAY	12	-0.73678	-1.78729	0.00719424	0.0723724	0.0614388	5252	tags=83%, list=14%, signal=71%	CD4/CD247/LCK/PTPRC/HLA-DRB1/CD3E/CD3G/ZAP70/HLA-DRB5/CD3D
REACTOME_IRS_MEDIATED_SIGNALLING	REACTOME_IRS_MEDIATED_SIGNALLING	48	0.48196	1.72975	0.00721154	0.0723724	0.0614388	5317	tags=29%, list=15%, signal=25%	FGF3/FGF5/FGF4/FGF2/FGF20/FGFR2/FGF17/FGF23/PDE3B/IRS2/THEM4/FGFR4/FGF1/FGF6
BIOCARTA_MONOCYTE_PATHWAY	BIOCARTA_MONOCYTE_PATHWAY	11	-0.748241	-1.76701	0.00724638	0.0723724	0.0614388	4699	tags=64%, list=13%, signal=55%	PECAM1/ITGB2/ITGAM/SELE/ITGAL/SELL/SELP
REACTOME_APOPTOTIC_CLEAVAGE_OF_CELL_ADHESION_PROTEINS	REACTOME_APOPTOTIC_CLEAVAGE_OF_CELL_ADHESION_PROTEINS	11	-0.752945	-1.77812	0.00724638	0.0723724	0.0614388	4196	tags=73%, list=12%, signal=64%	CDH1/TJP1/TJP2/PKP1/OCLN/DSP/DSG3/DSG1
REACTOME_DOWNSTREAM_SIGNALING_OF_ACTIVATED_FGFR1	REACTOME_DOWNSTREAM_SIGNALING_OF_ACTIVATED_FGFR1	31	0.568644	1.84208	0.00735294	0.0731295	0.0620814	2083	tags=19%, list=6%, signal=18%	FGF3/FGF5/FGF4/FGF2/FGF20/FGF17
WP_TYPE_I_COLLAGEN_SYNTHESIS_IN_THE_CONTEXT_OF_OSTEOGENESIS_IMPERFECTA	WP_TYPE_I_COLLAGEN_SYNTHESIS_IN_THE_CONTEXT_OF_OSTEOGENESIS_IMPERFECTA	33	0.543773	1.79237	0.00738916	0.0731835	0.0621273	11802	tags=76%, list=32%, signal=51%	IFITM5/WNT1/FKBP10/CREB3L1/P4HA1/MIA3/TMEM38B/LRP6/FZD1/SERPINH1/PLOD2/P3H1/COL1A2/PLOD1/COL1A1/MBTPS2/SP7/LRP5/SERPINF1/ADAMTS2/TNFSF11/MBTPS1/COLGALT1/CRTAP/LOX
NABA_SECRETED_FACTORS	NABA_SECRETED_FACTORS	342	-0.294774	-1.39246	0.00778816	0.0765375	0.0649746	3920	tags=19%, list=11%, signal=17%	IFNG/CXCL12/IL16/CXCL5/BMP15/MEGF11/TNFSF8/INSL3/GH1/EREG/TNFSF14/FASLG/INS-IGF2/CCL15/IL1B/S100A3/CCL18/MSTN/NRG1/IL18/FGF22/PGF/GDF7/CCL21/ANGPTL1/CXCL6/S100A16/CCL22/IFNA8/IL12B/CCL17/IL36G/VWC2L/S100A2/CCL23/GH2/S100A14/CHRDL2/CCL14/GDF10/IL36B/IL26/IL17F/IL37/IL17A/CCL24/TCHHL1/S100P/IL19/PPBP/IL22/S100A9/S100A7A/IL36RN/IL1RN/S100A8/IL36A/S100A12/FLG2/S100A7/EPGN/IL1F10/RPTN/FLG/HRNR/CRNN
REACTOME_BIOLOGICAL_OXIDATIONS	REACTOME_BIOLOGICAL_OXIDATIONS	216	0.314076	1.46457	0.00779221	0.0765375	0.0649746	5452	tags=25%, list=15%, signal=22%	UGT1A3/GLYATL2/UGT2A1/UGT2B28/UGT1A7/UGT1A9/GSTA1/ADH1C/ALDH1A1/UGT3A2/SULT2A1/UGT1A6/ARNT2/CYP2A7/GSTM1/UGT2B4/GSTT2B/UGT1A1/CMBL/UGT1A4/SULT4A1/GSTM2/CYP26C1/CYP26A1/CYP2W1/CYP4F11/CYP1B1/GLYATL3/GSTM3/UGT2B10/CYP2C8/UGT1A8/ADH6/CYP4F3/GCLC/GSTT2/ALDH1B1/SULT1A2/AS3MT/ACSM4/GGT7/TPST1/POMC/MTR/UGT2B11/AHR/UGDH/PODXL2/MTRR/GSTA2/NAT2/CHAC2/SLC35B3/SULT1C4/GCLM
KEGG_LEISHMANIA_INFECTION	KEGG_LEISHMANIA_INFECTION	70	-0.435838	-1.63824	0.00840336	0.0818639	0.0694963	5638	tags=31%, list=15%, signal=27%	HLA-DMA/MAPK11/PRKCB/JAK2/HLA-DPB1/FCGR2C/IFNG/ITGB2/CR1/HLA-DRB1/HLA-DOB/ITGAM/NCF4/MYD88/MAPK13/HLA-DQB1/IL1B/NCF1/HLA-DRB5/MAPK3/FCGR3B/IL12B
WP_NONGENOMIC_ACTIONS_OF_125_DIHYDROXYVITAMIN_D3	WP_NONGENOMIC_ACTIONS_OF_125_DIHYDROXYVITAMIN_D3	71	-0.450849	-1.70058	0.00840336	0.0818639	0.0694963	5051	tags=24%, list=14%, signal=21%	MAPK11/PRKCD/PRKCB/IFNG/MAPK13/IFI27L2/TLR8/CD40LG/HRAS/CAMK2B/CAMP/MAPK3/CAMK2A/NOD2/ISG15/PLCD1/DEFB4A
KEGG_FC_EPSILON_RI_SIGNALING_PATHWAY	KEGG_FC_EPSILON_RI_SIGNALING_PATHWAY	79	-0.417028	-1.59042	0.00854701	0.082676	0.0701857	5051	tags=25%, list=14%, signal=22%	MAPK11/PRKCD/PLA2G2D/PRKCB/INPP5D/BTK/MAP2K2/PIK3R2/PIK3R5/MAPK13/GAB2/HRAS/PIK3CG/MAPK3/MS4A2/PLA2G2E/PLA2G4B/PLA2G2F/PLA2G3/PLA2G4E
WP_EICOSANOID_METABOLISM_VIA_LIPO_OXYGENASES_LOX	WP_EICOSANOID_METABOLISM_VIA_LIPO_OXYGENASES_LOX	29	-0.552982	-1.70692	0.00859107	0.082676	0.0701857	4590	tags=45%, list=13%, signal=39%	ACOX3/DPEP1/LTA4H/LTC4S/PPARD/CYP4F2/ALOX12/CYP4A22/ACAA1/ALOX15B/LTB4R/LTB4R2/CYP4A11
WP_TCELL_RECEPTOR_AND_COSTIMULATORY_SIGNALING	WP_TCELL_RECEPTOR_AND_COSTIMULATORY_SIGNALING	29	-0.559245	-1.72626	0.00859107	0.082676	0.0701857	8810	tags=45%, list=24%, signal=34%	IL2/CTLA4/NFATC2/CALM1/LCK/CD8B/PDCD1/CD28/CD8A/CSNK1A1/ITK/ZAP70/RASGRP1
WP_EBOLA_VIRUS_PATHWAY_ON_HOST	WP_EBOLA_VIRUS_PATHWAY_ON_HOST	129	-0.379014	-1.55444	0.0087108	0.0834035	0.0708033	5638	tags=24%, list=15%, signal=20%	HLA-DMA/VPS4A/HLA-E/CAV3/CD209/RAB5A/CLTA/FLNC/HLA-DPB1/TYRO3/FLNB/IRF7/ICAM2/CTSL/HLA-DRB1/PIK3R2/HLA-DOB/VPS18/HLA-DQB1/ICAM3/HLA-DRB5/CLEC4M/SCIN/BST2/MAPK3/TIAM1/CLEC6A/TIMD4/CLEC4G/CLEC10A/CLTB
BIOCARTA_GABA_PATHWAY	BIOCARTA_GABA_PATHWAY	10	0.741056	1.81967	0.00877193	0.0834035	0.0708033	2504	tags=30%, list=7%, signal=28%	GABRA5/GABRA1/GABRA2
REACTOME_FGFR2B_LIGAND_BINDING_AND_ACTIVATION	REACTOME_FGFR2B_LIGAND_BINDING_AND_ACTIVATION	10	0.742159	1.82238	0.00877193	0.0834035	0.0708033	1965	tags=40%, list=5%, signal=38%	FGFBP2/FGF3/FGF2/FGFR2
REACTOME_CDC6_ASSOCIATION_WITH_THE_ORC_ORIGIN_COMPLEX	REACTOME_CDC6_ASSOCIATION_WITH_THE_ORC_ORIGIN_COMPLEX	11	0.720206	1.82803	0.00888889	0.0841788	0.0714615	9677	tags=82%, list=27%, signal=60%	MCM8/ORC6/ORC2/ORC3/CDC6/E2F3/ORC4/ORC1/ORC5
BIOCARTA_THELPER_PATHWAY	BIOCARTA_THELPER_PATHWAY	12	-0.734059	-1.78069	0.00899281	0.084448	0.07169	5252	tags=83%, list=14%, signal=71%	CD4/CD247/CD2/PTPRC/ITGB2/CD28/CD3E/CD3G/ITGAL/CD3D
WP_DEGRADATION_PATHWAY_OF_SPHINGOLIPIDS_INCLUDING_DISEASES	WP_DEGRADATION_PATHWAY_OF_SPHINGOLIPIDS_INCLUDING_DISEASES	10	-0.743361	-1.72865	0.00915751	0.084448	0.07169	3830	tags=30%, list=11%, signal=27%	ARSA/GM2A/NEU2
WP_HEART_DEVELOPMENT	WP_HEART_DEVELOPMENT	45	0.475798	1.70475	0.00932401	0.084448	0.07169	1694	tags=18%, list=5%, signal=17%	TBX20/SHH/ISL1/HEY1/FOXH1/BMP10/TBX5/FOXC2
PID_WNT_SIGNALING_PATHWAY	PID_WNT_SIGNALING_PATHWAY	27	0.570666	1.78268	0.00936768	0.084448	0.07169	5781	tags=44%, list=16%, signal=37%	FZD7/DKK1/WIF1/CTHRC1/WNT1/FZD6/FZD8/WNT3A/LRP6/FZD1/WNT3/RYK
REACTOME_SYNDECAN_INTERACTIONS	REACTOME_SYNDECAN_INTERACTIONS	27	0.565362	1.76611	0.00936768	0.084448	0.07169	9880	tags=59%, list=27%, signal=43%	FGF2/FN1/SDC2/ITGAV/TNC/ITGA2/COL5A2/COL5A1/ITGB1/COL1A2/COL3A1/ITGA6/COL1A1/PRKCA/THBS1/ITGB3
REACTOME_PEPTIDE_HORMONE_METABOLISM	REACTOME_PEPTIDE_HORMONE_METABOLISM	90	0.383896	1.56555	0.00941176	0.084448	0.07169	6302	tags=31%, list=17%, signal=26%	SLC30A8/KIF5A/CGB8/ISL1/PAX6/ERO1B/GIP/GNG13/LEP/GRP/PCSK2/CLTRN/CPB2/GNAT3/FFAR1/CGA/CGB3/BCHE/CRHR2/INHBC/POMC/FFAR4/GPR119/CPE/INHBA/LHB/ENPEP/GATA4
WP_HIPPOMERLIN_SIGNALING_DYSREGULATION	WP_HIPPOMERLIN_SIGNALING_DYSREGULATION	121	0.361987	1.55998	0.00941176	0.084448	0.07169	7138	tags=31%, list=20%, signal=25%	CDH12/CDH2/PAK5/CDH19/NTRK2/CDH8/PLCB4/FGFR2/ITGB6/CDH11/LIN28B/PRKAR2B/CDH10/CDH7/CCN2/ITGAV/CDH13/TEAD2/ITGA2/PAK3/CDH4/FGFR4/CDH22/CXCL10/CDH9/ITGB1/ITGB8/PPP1R14A/STK3/ITGA1/CDH20/NTRK1/PTK2/MET/FOXM1/NGFR/ITGA11
WP_LNCRNA_INVOLVEMENT_IN_CANONICAL_WNT_SIGNALING_AND_COLORECTAL_CANCER	WP_LNCRNA_INVOLVEMENT_IN_CANONICAL_WNT_SIGNALING_AND_COLORECTAL_CANCER	96	0.389928	1.59591	0.00941176	0.084448	0.07169	10269	tags=47%, list=28%, signal=34%	WNT6/FZD7/WNT16/DKK1/WIF1/SFRP5/WNT1/CXXC4/H19/FZD6/WNT10B/LEF1/WNT5B/FZD8/WNT2B/WNT3A/PLAU/SFRP2/LRP6/FZD1/WNT3/RYK/NKD2/SOST/DVL3/TCF7L2/WNT2/CDK6/NKD1/APC2/ATF3/SENP2/DVL2/AXIN2/WNT7B/MACROH2A2/TCF7L1/TCF3/DKK2/MAP3K7/FZD2/LRP5/NLK/FZD10/EZH2
BIOCARTA_ATRBRCA_PATHWAY	BIOCARTA_ATRBRCA_PATHWAY	21	0.589368	1.74264	0.00943396	0.084448	0.07169	11547	tags=71%, list=32%, signal=49%	RAD1/CHEK2/FANCF/TP53/BRCA1/BRCA2/MRE11/FANCC/ATM/CHEK1/NBN/ATR/FANCE/RAD17/FANCA
REACTOME_FRS_MEDIATED_FGFR3_SIGNALING	REACTOME_FRS_MEDIATED_FGFR3_SIGNALING	20	0.615767	1.80957	0.00945626	0.084448	0.07169	4946	tags=35%, list=14%, signal=30%	FGF5/FGF4/FGF2/FGF20/FGF17/FGF23/FGF1
REACTOME_PI_3K_CASCADE_FGFR4	REACTOME_PI_3K_CASCADE_FGFR4	20	0.614167	1.80486	0.00945626	0.084448	0.07169	5317	tags=40%, list=15%, signal=34%	FGF4/FGF2/FGF20/FGF17/FGF23/FGFR4/FGF1/FGF6
REACTOME_SHC_MEDIATED_CASCADE_FGFR4	REACTOME_SHC_MEDIATED_CASCADE_FGFR4	20	0.604128	1.77536	0.00945626	0.084448	0.07169	5317	tags=40%, list=15%, signal=34%	FGF4/FGF2/FGF20/FGF17/FGF23/FGFR4/FGF1/FGF6
WP_WNT_SIGNALING_PATHWAY_AND_PLURIPOTENCY	WP_WNT_SIGNALING_PATHWAY_AND_PLURIPOTENCY	101	0.392412	1.62784	0.00945626	0.084448	0.07169	7093	tags=30%, list=19%, signal=24%	SOX2/FOXD3/WNT6/FZD7/WNT16/NANOG/WNT1/MMP7/FZD6/WNT10B/LEF1/PRKCG/POU5F1/MAPK10/WNT5B/FZD8/WNT2B/PRKD1/WNT3A/PLAU/LRP6/FZD1/WNT3/NKD2/TP53/DVL3/TCF7L2/WNT2/NFYA/NKD1
KEGG_DRUG_METABOLISM_OTHER_ENZYMES	KEGG_DRUG_METABOLISM_OTHER_ENZYMES	51	0.472934	1.7239	0.00947867	0.084448	0.07169	2109	tags=25%, list=6%, signal=24%	UGT1A3/UGT2A1/UGT2B28/UGT1A7/UGT1A9/UGT1A6/CYP2A7/UGT2B4/UGT1A1/UGT1A4/DPYS/UGT2B10/UGT1A8
REACTOME_PROCESSING_OF_DNA_DOUBLE_STRAND_BREAK_ENDS	REACTOME_PROCESSING_OF_DNA_DOUBLE_STRAND_BREAK_ENDS	98	0.373588	1.53269	0.00952381	0.084448	0.07169	11472	tags=54%, list=32%, signal=37%	RBBP8/EXO1/RAD1/RMI1/H2BC17/BARD1/ABRAXAS1/DNA2/RAD9B/CLSPN/H2BC14/H2BC15/H2BC3/BRIP1/H4C14/CCNA2/RHNO1/RFC3/H3-4/H4C5/RFC4/BRCA1/H4C8/MRE11/H4C1/ATM/SUMO1/CHEK1/BLM/NBN/H2BU1/NSD2/H2BC6/UBE2V2/H4C9/H2BC10/RPA1/TIMELESS/MDC1/H2BC12/CDK2/ATR/TP53BP1/TOPBP1/H2BC9/WRN/RFC5/RAD17/RMI2/H4C13/RNF168/H4C12/RPA2
REACTOME_FRS_MEDIATED_FGFR4_SIGNALING	REACTOME_FRS_MEDIATED_FGFR4_SIGNALING	22	0.579796	1.72022	0.00954654	0.084448	0.07169	5317	tags=36%, list=15%, signal=31%	FGF4/FGF2/FGF20/FGF17/FGF23/FGFR4/FGF1/FGF6
WP_EPITHELIAL_TO_MESENCHYMAL_TRANSITION_IN_COLORECTAL_CANCER	WP_EPITHELIAL_TO_MESENCHYMAL_TRANSITION_IN_COLORECTAL_CANCER	159	0.35711	1.61098	0.00956938	0.084448	0.07169	6686	tags=28%, list=18%, signal=23%	CLDN19/CDH2/CLDN3/WNT6/FN1/FZD7/CLDN18/WNT16/WNT8B/CLDN20/CDKL2/DLL3/WNT1/FOXC2/WNT9A/CLDN8/FZD6/WNT10B/AKT3/TGFB2/COL4A5/COL4A6/WNT5B/FZD8/CLDN16/WNT2B/WNT3A/EIF5A2/PIK3R3/TWIST1/LRP6/FZD1/GDF15/WNT3/MAPK8/PROX1/RBBP4/SPARC/CLDN15/PDCD6/NRP2/TP53/MMP2/PIK3CA
REACTOME_PI_3K_CASCADE_FGFR3	REACTOME_PI_3K_CASCADE_FGFR3	18	0.6458	1.83376	0.00959233	0.084448	0.07169	4946	tags=39%, list=14%, signal=34%	FGF5/FGF4/FGF2/FGF20/FGF17/FGF23/FGF1
REACTOME_SHC_MEDIATED_CASCADE_FGFR3	REACTOME_SHC_MEDIATED_CASCADE_FGFR3	18	0.637072	1.80898	0.00959233	0.084448	0.07169	4946	tags=39%, list=14%, signal=34%	FGF5/FGF4/FGF2/FGF20/FGF17/FGF23/FGF1
REACTOME_NEGATIVE_REGULATION_OF_FGFR2_SIGNALING	REACTOME_NEGATIVE_REGULATION_OF_FGFR2_SIGNALING	34	0.545772	1.81551	0.00963855	0.0845419	0.0717697	5317	tags=32%, list=15%, signal=28%	FGF3/FGF5/FGF4/FGF2/FGF20/FGFR2/FGF17/FGF23/SPRY2/FGF1/FGF6
REACTOME_SUMOYLATION	REACTOME_SUMOYLATION	187	0.323503	1.48637	0.00992556	0.0867392	0.073635	11486	tags=44%, list=32%, signal=31%	NR5A1/AR/EID3/NR3C2/TOP2A/NUP155/CDCA8/ZNF131/RAD21/NUP54/H4C14/NUP35/NUP42/CBX5/NR1I2/BMI1/PHC1/PPARGC1A/H4C5/PIAS2/RNF2/TP53/PPARG/BRCA1/H4C8/UBA2/SATB2/PARP1/H4C1/NUP133/NUP160/DNMT3A/AURKA/CBX2/NSMCE3/SUMO1/HDAC2/BLM/TPR/NSMCE2/SMC6/SP3/SCMH1/RAD52/SENP1/RWDD3/STAG2/NUP43/H4C9/PGR/NUP107/SENP2/CBX8/RPA1/NDC1/SMC5/MDC1/SUZ12/PCNA/SMC3/PCGF2/DNMT1/NUP58/SUMO3/NOP58/TP53BP1/PHC3/STAG1/THRB/NUP88…
REACTOME_ARACHIDONIC_ACID_METABOLISM	REACTOME_ARACHIDONIC_ACID_METABOLISM	59	-0.460048	-1.66477	0.0100503	0.0871004	0.0739417	4543	tags=34%, list=12%, signal=30%	PTGS1/DPEP1/PTGES2/LTA4H/CYP4B1/CYP1A1/LTC4S/CYP4F2/ALOX12/CYP4A22/ALOX15B/CYP4F8/PTGDS/CYP2C9/CYP2C19/CYP4A11/ALOXE3/CYP8B1/ALOX12B/CYP4F22
REACTOME_ROS_AND_RNS_PRODUCTION_IN_PHAGOCYTES	REACTOME_ROS_AND_RNS_PRODUCTION_IN_PHAGOCYTES	36	-0.529402	-1.73044	0.0101351	0.0871004	0.0739417	5868	tags=39%, list=16%, signal=33%	ATP6V1B1/ATP6V1F/ATP6V0C/TCIRG1/CYBB/ATP6V1B2/NCF4/ATP6V0D1/ATP6V0D2/ATP6V0A1/NCF1/ATP6V1C2/ATP6V0A4/MPO
KEGG_ALLOGRAFT_REJECTION	KEGG_ALLOGRAFT_REJECTION	35	-0.535358	-1.73787	0.0101523	0.0871004	0.0739417	10801	tags=60%, list=30%, signal=42%	HLA-DPA1/HLA-DMB/HLA-DRA/HLA-DQA1/IL2/HLA-A/HLA-DOA/PRF1/HLA-DMA/HLA-E/HLA-DPB1/IFNG/HLA-DRB1/CD28/HLA-DOB/FASLG/HLA-DQB1/HLA-DRB5/CD40LG/GZMB/IL12B
KEGG_VEGF_SIGNALING_PATHWAY	KEGG_VEGF_SIGNALING_PATHWAY	76	-0.433076	-1.64945	0.0101523	0.0871004	0.0739417	5051	tags=25%, list=14%, signal=22%	MAPK11/CHP1/PLA2G2D/PRKCB/PPP3R2/MAP2K2/PIK3R2/PIK3R5/MAPK13/MAPKAPK3/HRAS/PIK3CG/MAPK3/HSPB1/PLA2G2E/PLA2G4B/PLA2G2F/PLA2G3/PLA2G4E
WP_TYROBP_CAUSAL_NETWORK	WP_TYROBP_CAUSAL_NETWORK	61	-0.456732	-1.65907	0.0101695	0.0871004	0.0739417	8770	tags=43%, list=24%, signal=32%	IL13RA1/STAT5A/TYROBP/CD4/APBB1IP/TNFRSF1B/CD37/BIN2/LYL1/TCIRG1/NRROS/PLEK/NCKAP1L/ITGB2/CD84/ITGAM/RBM47/LGALS9C/GAPT/CAPG/IL18/ITGAX/IL10RA/LGALS9B/PYCARD/ADAP2
KEGG_ACUTE_MYELOID_LEUKEMIA	KEGG_ACUTE_MYELOID_LEUKEMIA	57	-0.46339	-1.66658	0.0101868	0.0871004	0.0739417	5262	tags=28%, list=14%, signal=24%	EIF4EBP1/CEBPA/PML/MAP2K2/PIK3R2/PIK3R5/PPARD/HRAS/RPS6KB2/PIM1/PIK3CG/MAPK3/FLT3/PIM2/ZBTB16/JUP
REACTOME_DAP12_SIGNALING	REACTOME_DAP12_SIGNALING	29	-0.540034	-1.66696	0.0103093	0.0876588	0.0744158	9868	tags=52%, list=27%, signal=38%	RAC1/LCP2/TYROBP/LAT/SYK/HLA-E/KLRK1/LCK/TREM2/BTK/KLRD1/PIK3R2/GRAP2/HRAS/KLRC2
REACTOME_SIGNALING_BY_ERBB2	REACTOME_SIGNALING_BY_ERBB2	50	-0.474119	-1.64475	0.010327	0.0876588	0.0744158	4706	tags=28%, list=13%, signal=24%	STUB1/PRKCD/HBEGF/GAB1/ERBB2/UBA52/EREG/ERBB3/GRB7/NRG1/MATK/ERBB4/HRAS/PTK6
WP_IL3_SIGNALING_PATHWAY	WP_IL3_SIGNALING_PATHWAY	49	-0.473113	-1.63102	0.0103627	0.0876588	0.0744158	8801	tags=37%, list=24%, signal=28%	VAV1/STAT5A/CCR3/JUN/FOS/SYK/BAD/BCL2L1/ENPP3/IL3RA/JAK2/INPP5D/PIK3R2/GAB2/HRAS/CSF2RB/MAPK3/IL5RA
REACTOME_INTERACTION_WITH_CUMULUS_CELLS_AND_THE_ZONA_PELLUCIDA	REACTOME_INTERACTION_WITH_CUMULUS_CELLS_AND_THE_ZONA_PELLUCIDA	11	0.70293	1.78418	0.0111111	0.0933255	0.0792263	9127	tags=82%, list=25%, signal=61%	ADAM30/ADAM2/ZP4/ADAM21/ADAM20/ZP2/OVGP1/ZP1/SPAM1
WP_METHIONINE_METABOLISM_LEADING_TO_SULPHUR_AMINO_ACIDS_AND_RELATED_DISORDERS	WP_METHIONINE_METABOLISM_LEADING_TO_SULPHUR_AMINO_ACIDS_AND_RELATED_DISORDERS	11	0.70117	1.77971	0.0111111	0.0933255	0.0792263	5117	tags=45%, list=14%, signal=39%	CBS/CTH/MTR/CDO1/BHMT
WP_22Q112_DELETION_SYNDROME	WP_22Q112_DELETION_SYNDROME	95	0.370505	1.52433	0.0116009	0.0965789	0.0819882	8032	tags=32%, list=22%, signal=25%	SHH/DGCR5/CYP26C1/CYP26A1/FOXC2/FGFR2/ZNF74/SCARF2/ACTA2/GGT2/GBX2/SLC7A4/LINC00896/FOXA2/ARVCF/PAX3/CBX5/ASF1A/CDC45/CRKL/HIC2/TUBA3FP/RTN4R/ZDHHC8/LINC01637/GSC2/DROSHA/EGFR/OAT/RIMBP3B
WP_WNT_SIGNALING	WP_WNT_SIGNALING	113	0.348218	1.47732	0.0117371	0.0965789	0.0819882	7093	tags=29%, list=19%, signal=24%	WNT6/FZD7/WNT16/DKK1/PLCB4/WIF1/SFRP5/WNT1/CXXC4/GPC4/FZD6/WNT10B/LEF1/PRKCG/WNT5B/FZD8/WNT2B/WNT3A/PLAU/SFRP2/VANGL2/PLCB1/LRP6/FZD1/WNT3/MAPK8/RYK/NKD2/SOST/DVL3/TCF7L2/WNT2/NKD1
KEGG_ETHER_LIPID_METABOLISM	KEGG_ETHER_LIPID_METABOLISM	33	-0.525349	-1.68023	0.011745	0.0965789	0.0819882	1330	tags=18%, list=4%, signal=18%	PLD2/PLA2G2E/PLA2G4B/PLA2G2F/PLA2G3/PLA2G4E
REACTOME_ANCHORING_OF_THE_BASAL_BODY_TO_THE_PLASMA_MEMBRANE	REACTOME_ANCHORING_OF_THE_BASAL_BODY_TO_THE_PLASMA_MEMBRANE	96	0.379155	1.55182	0.0117647	0.0965789	0.0819882	11352	tags=54%, list=31%, signal=37%	NEK2/TMEM67/CEP162/NINL/PRKAR2B/CC2D2A/TCTN2/NPHP1/SDCCAG8/ALMS1/CEP290/AHI1/KIF24/TMEM216/RPGRIP1L/C2CD3/CEP135/CDK1/CEP57/CEP97/CNTRL/TUBA1A/CCP110/TCTN1/CENPJ/PLK4/CEP78/SCLT1/HAUS1/NEDD1/CEP41/IQCB1/CEP192/SEPTIN2/NPHP4/CEP72/CEP70/HAUS2/CEP152/ODF2/TTBK2/TCTN3/YWHAE/TUBB4A/CEP89/HAUS6/CEP83/TUBB/HAUS8/SFI1/HAUS3/B9D1
WP_SMALL_CELL_LUNG_CANCER	WP_SMALL_CELL_LUNG_CANCER	96	0.367957	1.50598	0.0117647	0.0965789	0.0819882	10193	tags=41%, list=28%, signal=29%	FN1/PTGS2/LAMA3/BIRC2/CCNE2/AKT3/COL4A5/COL4A6/RARB/LAMC2/ITGAV/ITGA2/BID/BIRC8/BIRC3/PIK3R3/LAMB1/TRAF5/ITGB1/LAMC1/TP53/CASP3/PIK3CA/CKS1B/PTK2/CDK6/LAMB3/POLK/E2F3/BCL2/ITGA6/CKS2/CASP8/CDK2/RXRG/LAMA4/APAF1/LAMA2/RXRB
REACTOME_MITOTIC_SPINDLE_CHECKPOINT	REACTOME_MITOTIC_SPINDLE_CHECKPOINT	111	0.370011	1.55854	0.0118483	0.0965789	0.0819882	10471	tags=42%, list=29%, signal=30%	DYNC1I1/KIF2B/NUF2/CENPL/NSL1/CENPF/KIF18A/SGO2/CENPQ/CENPK/MAD2L1/CENPE/CDCA8/MIS12/ANAPC10/CENPI/NDC80/SPC25/AHCTF1/KNTC1/ZWINT/CENPU/SGO1/KIF2C/CENPA/NUP133/ERCC6L/NUP160/ITGB3BP/CENPC/BUB1B/CENPH/BUB1/ANAPC16/DSN1/KNL1/NUP43/NUP107/SPDL1/XPO1/SKA1/CENPN/BUB3/CENPS/ANAPC15/SEH1L/CDC27
WP_ARYL_HYDROCARBON_RECEPTOR_PATHWAY	WP_ARYL_HYDROCARBON_RECEPTOR_PATHWAY	46	0.464067	1.66102	0.0118483	0.0965789	0.0819882	1731	tags=17%, list=5%, signal=17%	UGT1A3/UGT1A7/UGT1A9/UGT1A6/UGT1A1/UGT1A4/IGFBP1/CYP1B1
WP_ONE_CARBON_METABOLISM_AND_RELATED_PATHWAYS	WP_ONE_CARBON_METABOLISM_AND_RELATED_PATHWAYS	52	0.446501	1.64824	0.0118483	0.0965789	0.0819882	7494	tags=42%, list=21%, signal=34%	PCYT1B/CBSL/BCAT1/GCLC/GPX6/CHKA/GAD1/CTH/CHPT1/MTR/CDO1/GPX2/CHDH/BHMT/BAAT/GPX7/GCLM/DNM1/GAD2/DHFR2/DNMT3A/TYMS
REACTOME_DEGRADATION_OF_THE_EXTRACELLULAR_MATRIX	REACTOME_DEGRADATION_OF_THE_EXTRACELLULAR_MATRIX	140	0.362891	1.59767	0.0118765	0.0965789	0.0819882	7207	tags=39%, list=20%, signal=31%	CTRB1/MMP20/CAPN9/COL9A2/FBN3/ADAMTS16/FN1/MMP13/COL10A1/CTRB2/PLG/SCUBE3/TLL1/COL11A2/MMP11/COL9A1/LAMA3/FBN2/MMP7/COL19A1/SPOCK3/CAPN13/COL2A1/CAPN8/MMP16/COL4A5/COL4A6/MMP10/COL11A1/LAMC2/MMP1/TLL2/COL5A2/COL6A3/COL8A1/COL9A3/KLK2/COL5A1/LAMB1/MMP14/BCAN/LAMC1/CASP3/TIMP2/COL17A1/MMP2/COL8A2/FBN1/NID1/COL1A2/MMP3/HTRA1/COL3A1/LAMB3
WP_PATHWAYS_REGULATING_HIPPO_SIGNALING	WP_PATHWAYS_REGULATING_HIPPO_SIGNALING	98	0.36612	1.50205	0.0119048	0.0965789	0.0819882	8180	tags=34%, list=22%, signal=26%	CDH12/CDH2/CDH19/NTRK2/CDH8/PLCB4/FGFR2/LEF1/PRKCG/CDH11/PRKAR2B/CDH10/CDH7/PRKAA1/CDH13/TEAD2/CDH4/PLCB1/FGFR4/CDH22/PRKAB2/CDH9/STK3/CDH20/NTRK1/TCF7L2/MET/NGFR/PRKAG2/EGFR/LATS1/PRKD3/PRKCI
REACTOME_INSULIN_RECEPTOR_SIGNALLING_CASCADE	REACTOME_INSULIN_RECEPTOR_SIGNALLING_CASCADE	54	0.45442	1.68368	0.0121359	0.0974323	0.0827127	5317	tags=28%, list=15%, signal=24%	FGF3/FGF5/FGF4/FGF2/FGF20/FGFR2/FGF17/GRB10/FGF23/PDE3B/IRS2/THEM4/FGFR4/FGF1/FGF6
REACTOME_LAMININ_INTERACTIONS	REACTOME_LAMININ_INTERACTIONS	30	0.549975	1.76464	0.0121359	0.0974323	0.0827127	10118	tags=60%, list=28%, signal=43%	LAMA3/COL4A5/COL4A6/LAMC2/ITGAV/ITGA2/LAMB1/ITGB1/LAMC1/ITGA1/NID1/LAMB3/ITGA6/NID2/COL18A1/LAMA4/LAMA2/HSPG2
WP_NUCLEOTIDEBINDING_OLIGOMERIZATION_DOMAIN_NOD_PATHWAY	WP_NUCLEOTIDEBINDING_OLIGOMERIZATION_DOMAIN_NOD_PATHWAY	41	-0.498745	-1.66846	0.0121528	0.0974323	0.0827127	5043	tags=29%, list=14%, signal=25%	CASP5/ACAP1/NAIP/DUOX2/IL1B/IL18/NDUFA13/PRDM1/NLRP10/PYCARD/NOD2/MEFV
REACTOME_NUCLEOTIDE_SALVAGE	REACTOME_NUCLEOTIDE_SALVAGE	23	-0.581908	-1.69378	0.0121739	0.0974323	0.0827127	4400	tags=30%, list=12%, signal=27%	GMPR/AMPD3/APRT/TYMP/AMPD1/UPP1/CDA
WP_GASTRIC_CANCER_NETWORK_2	WP_GASTRIC_CANCER_NETWORK_2	31	0.544054	1.76242	0.0122549	0.0974585	0.082735	7981	tags=55%, list=22%, signal=43%	PLAC8/SNURF/COL9A1/UBE2T/DSCC1/TOP2A/ATAD2/BRIX1/COL9A3/LBR/AHCTF1/RFC3/RFC4/TP53/FAM91A1/EGFR/CACYBP
REACTOME_INSULIN_RECEPTOR_RECYCLING	REACTOME_INSULIN_RECEPTOR_RECYCLING	26	-0.563469	-1.68829	0.0122592	0.0974585	0.082735	5868	tags=42%, list=16%, signal=36%	ATP6V1B1/INS/ATP6V1F/ATP6V0C/TCIRG1/ATP6V1B2/ATP6V0D1/ATP6V0D2/ATP6V0A1/ATP6V1C2/ATP6V0A4
REACTOME_POU5F1_OCT4_SOX2_NANOG_REPRESS_GENES_RELATED_TO_DIFFERENTIATION	REACTOME_POU5F1_OCT4_SOX2_NANOG_REPRESS_GENES_RELATED_TO_DIFFERENTIATION	10	0.700924	1.72112	0.0131579	0.103908	0.0882101	6398	tags=80%, list=18%, signal=66%	SOX2/NANOG/DKK1/POU5F1/GATA6/GSC/TSC22D1/HHEX
REACTOME_REGULATION_OF_EXPRESSION_OF_SLITS_AND_ROBOS	REACTOME_REGULATION_OF_EXPRESSION_OF_SLITS_AND_ROBOS	172	-0.34795	-1.5032	0.0131579	0.103908	0.0882101	8648	tags=45%, list=24%, signal=34%	RPL24/RPL41/RPL26/RPL3L/RPS27A/RPL27/RPS11/RPL7A/RPS6/RPS3/RPS23/PSMC5/RPL3/UBC/PSMB7/RPLP0/RPL6/EIF4A3/RPS12/RPL23/RPS4Y2/RPS24/PSME1/PSMB8/RPL23A/FAU/RPL8/RPS4Y1/RPS5/RPS15A/RPL39/RPL10/RPL21/RPL12/RPS10/PSMB10/RPS21/RPL13A/RPS4X/RPS16/RPL34/SEM1/RPL19/RPS17/PSMB3/RPL27A/RPS14/RPL37A/RPL36AL/RPS2/RPL4/RPL11/RPL18A/RPL32/RPSA/PSME2/RPLP1/RPL28/UBA52/RPS29/RPS9/RPL14/RPS19/ELOB/RPS26/RPL18/RPS28/…
WP_RAS_SIGNALING	WP_RAS_SIGNALING	184	-0.333926	-1.44801	0.0133333	0.104945	0.0890903	4747	tags=18%, list=13%, signal=16%	CALM1/RASGRP4/RAB5A/PLA2G2D/PRKCB/GAB1/MAP2K2/GNG7/PIK3R2/BUB1B-PAK6/RASSF5/RASGRP2/FASLG/RASAL3/EPHA2/ZAP70/GAB2/HRAS/MAPK3/RIN1/TIAM1/FLT3/PLD2/RASGRP1/CALML5/PLA2G4F/CALML3/PLA2G2E/PLA2G4B/PLA2G2F/RASAL1/PLA2G3/PLA2G4E/PLA2G4D
BIOCARTA_EXTRINSIC_PATHWAY	BIOCARTA_EXTRINSIC_PATHWAY	13	0.665693	1.76014	0.0134831	0.105774	0.089794	6168	tags=62%, list=17%, signal=51%	FGB/FGG/FGA/F7/F2R/F3/PROC/TFPI
WP_NUCLEAR_RECEPTORS_IN_LIPID_METABOLISM_AND_TOXICITY	WP_NUCLEAR_RECEPTORS_IN_LIPID_METABOLISM_AND_TOXICITY	35	-0.50842	-1.65042	0.0135364	0.105842	0.0898519	3174	tags=29%, list=9%, signal=26%	CYP4B1/RARG/ABCD2/PPARD/NR1H4/ABCB11/CYP2C9/CYP4A11/CYP8B1/CYP3A4
WP_CHEMOKINE_SIGNALING_PATHWAY	WP_CHEMOKINE_SIGNALING_PATHWAY	164	-0.350899	-1.48988	0.0136286	0.106047	0.0900263	4659	tags=26%, list=13%, signal=23%	GNB2/GNG8/CSK/CCL19/CCL11/PRKCD/CCL3/ADCY4/PRKCB/WAS/JAK2/FGR/CXCL12/DOCK2/CCR6/GNG7/CXCL5/PIK3R2/CCR7/ADCY2/PIK3R5/ADCY7/RASGRP2/ITK/CCL15/CXCR6/ARRB1/CXCR3/NCF1/CCL21/HRAS/PIK3CG/MAPK3/CCL22/TIAM1/CCL17/CCR4/CXCR5/CCR2/CCL24/XCR1/PPBP/CXCR2
REACTOME_INTERLEUKIN_3_INTERLEUKIN_5_AND_GM_CSF_SIGNALING	REACTOME_INTERLEUKIN_3_INTERLEUKIN_5_AND_GM_CSF_SIGNALING	48	-0.463395	-1.60073	0.0136519	0.106047	0.0900263	8857	tags=40%, list=24%, signal=30%	JAK3/IL2/VAV1/STAT5A/IL2RG/UBC/IL2RB/SYK/CSF2RA/IL3RA/JAK2/INPP5D/PIK3R2/UBA52/GAB2/CSF2RB/BLNK/TEC/IL5RA
WP_IL2_SIGNALING_PATHWAY	WP_IL2_SIGNALING_PATHWAY	42	-0.477239	-1.61339	0.0136986	0.106064	0.0900404	8857	tags=43%, list=24%, signal=32%	JAK3/IL2/CISH/RPS6/STAT5A/IL2RG/JUN/IL2RB/FOS/FOXO3/SYK/CCND2/LCK/MAP2K2/GAB2/HRAS/RPS6KB2/MAPK3
KEGG_INSULIN_SIGNALING_PATHWAY	KEGG_INSULIN_SIGNALING_PATHWAY	137	-0.369831	-1.52708	0.0139616	0.107588	0.0913343	5288	tags=21%, list=15%, signal=18%	INS/EIF4EBP1/PCK1/PPP1R3C/CALM1/PYGL/INPP5D/GYS1/PRKAG3/MAP2K2/PIK3R2/PIK3R5/FBP2/TRIP10/PPP1R3B/HRAS/RPS6KB2/G6PC/MKNK2/PIK3CG/MAPK3/HK3/FBP1/CBLC/HK2/CALML5/PYGM/CALML3/GYS2
WP_GPCRS_CLASS_C_METABOTROPIC_GLUTAMATE_PHEROMONE	WP_GPCRS_CLASS_C_METABOTROPIC_GLUTAMATE_PHEROMONE	15	0.636237	1.73055	0.013986	0.107588	0.0913343	3640	tags=40%, list=10%, signal=36%	GABBR2/GRM1/GPRC5D/GRM7/GRM8/GRM4
KEGG_STARCH_AND_SUCROSE_METABOLISM	KEGG_STARCH_AND_SUCROSE_METABOLISM	51	0.442155	1.61171	0.014218	0.108578	0.092175	4646	tags=33%, list=13%, signal=29%	UGT1A3/UGT2A1/UGT2B28/UGT1A7/UGT1A9/UGT1A6/UGT2B4/UGT1A1/UGT1A4/UGT2B10/UGT1A8/ENPP1/PGM2L1/GCK/UXS1/UGT2B11/UGDH
REACTOME_REPRODUCTION	REACTOME_REPRODUCTION	143	0.355223	1.57202	0.014218	0.108578	0.092175	9474	tags=44%, list=26%, signal=33%	SMC1B/SYCP2/SYCP1/IZUMO2/TEX15/ADAM30/ADAM2/RBBP8/SYCE2/ZP4/DMC1/CATSPERD/POT1/ADAM21/H2BC17/CATSPERG/H2BC14/H2BC15/H2BC3/RAD21/H4C14/PSMC3IP/ADAM20/ZP2/FKBP6/MSH5/H3-4/H4C5/STAG3/SYCP3/TERF1/BRCA1/BRCA2/H4C8/MRE11/H3C12/H4C1/SUN1/OVGP1/H3-3A/ATM/BLM/NBN/H2BU1/MND1/IZUMO3/H2AZ1/MLH3/H2BC6/H3C11/STAG2/H4C9/H2BC10/RPA1/H3C13/H2BC12/SMC3/ZP1/SPAM1/LMNB1/CDK2/ATR/H2AZ2
REACTOME_SIGNALING_BY_FGFR1	REACTOME_SIGNALING_BY_FGFR1	50	0.446828	1.61949	0.0142518	0.108578	0.092175	6937	tags=30%, list=19%, signal=24%	FGF3/FGF5/FGF4/FGF2/FGF20/FGF17/ANOS1/FGF23/SPRY2/FGF1/FGF6/SPRED2/FGFRL1/PIK3CA/FLRT2
REACTOME_VOLTAGE_GATED_POTASSIUM_CHANNELS	REACTOME_VOLTAGE_GATED_POTASSIUM_CHANNELS	42	0.480499	1.68196	0.0143541	0.109008	0.0925399	4713	tags=33%, list=13%, signal=29%	KCNB2/KCNH8/KCNH1/KCNV1/KCNG3/KCNQ3/KCNQ2/KCNQ5/KCNF1/KCNS3/KCNC3/KCNG4/KCNH7/KCND1
KEGG_SMALL_CELL_LUNG_CANCER	KEGG_SMALL_CELL_LUNG_CANCER	84	0.37473	1.50196	0.0146341	0.11043	0.0937466	8267	tags=33%, list=23%, signal=26%	FN1/PTGS2/LAMA3/BIRC2/CCNE2/AKT3/COL4A6/RARB/LAMC2/ITGAV/ITGA2/BIRC3/PIK3R3/LAMB1/TRAF5/ITGB1/LAMC1/PIAS2/TP53/SKP2/PIK3CA/CKS1B/PTK2/CDK6/LAMB3/E2F3/BCL2/ITGA6
REACTOME_NUCLEAR_PORE_COMPLEX_NPC_DISASSEMBLY	REACTOME_NUCLEAR_PORE_COMPLEX_NPC_DISASSEMBLY	36	0.51599	1.73254	0.0146341	0.11043	0.0937466	14000	tags=78%, list=38%, signal=48%	NUP155/CDK1/NUP54/NUP35/NUP42/NEK6/NUP133/NUP160/TPR/NUP43/NUP107/NDC1/NUP58/NUP88/SEH1L/NUP153/POM121/NEK9/NEK7/NUP205/NUP62/NUP210/POM121C/NUP93/NUP98/CCNB1/CCNB2/NUP37
WP_CIRCADIAN_RHYTHM_RELATED_GENES	WP_CIRCADIAN_RHYTHM_RELATED_GENES	200	0.305961	1.41761	0.0150376	0.113115	0.0960262	8269	tags=29%, list=23%, signal=23%	SOX14/PASD1/DDC/ARNT2/MTTP/LEP/PRKG2/GHRH/STAR/NLGN1/DRD1/MC3R/ATOH7/ADCY1/CHRM1/PRKCG/PAX4/OPN3/CRX/CARTPT/MAPK10/SERPINE1/PRKAA1/F7/TOP2A/MTNR1A/SLC6A4/AHR/NKX2-1/KCNH7/OPRL1/RORB/MAPK8/BHLHE41/PROX1/HCRTR2/CHRNB2/KCNMA1/PPARGC1A/IL6/TP53/PPARG/HCRTR1/NTRK1/TPH1/MAGED1/KCND2/ARNTL/NGFR/RBM4B/TYMS/SIK1/HDAC2/ADORA1/PRKDC/HNF1B/ZFHX3/DHX9
KEGG_ALPHA_LINOLENIC_ACID_METABOLISM	KEGG_ALPHA_LINOLENIC_ACID_METABOLISM	19	-0.610758	-1.70287	0.0152284	0.113666	0.0964936	610	tags=37%, list=2%, signal=36%	ACOX3/PLA2G2D/PLA2G2E/PLA2G4B/PLA2G2F/PLA2G3/PLA2G4E
PID_RAS_PATHWAY	PID_RAS_PATHWAY	30	-0.521487	-1.63044	0.0152542	0.113666	0.0964936	4714	tags=27%, list=13%, signal=23%	RASGRP4/PRKCB/RASGRP2/HRAS/CAMK2B/RIN1/RASGRP1/RASAL1
WP_EICOSANOID_METABOLISM_VIA_CYCLO_OXYGENASES_COX	WP_EICOSANOID_METABOLISM_VIA_CYCLO_OXYGENASES_COX	30	-0.523999	-1.6383	0.0152542	0.113666	0.0964936	5225	tags=37%, list=14%, signal=31%	PTGDR2/ACOX3/PTGS1/PTGFR/PPARD/CYP4F2/CYP4A22/ACAA1/PTGDS/CYP4A11/PLA2G4B
KEGG_SPHINGOLIPID_METABOLISM	KEGG_SPHINGOLIPID_METABOLISM	39	-0.495231	-1.64833	0.0153322	0.113889	0.0966836	3830	tags=21%, list=11%, signal=18%	ARSA/SGPP2/UGCG/SMPD2/SMPD3/DEGS2/ACER1/NEU2
WP_PATHOGENESIS_OF_SARSCOV2_MEDIATED_BY_NSP9NSP10_COMPLEX	WP_PATHOGENESIS_OF_SARSCOV2_MEDIATED_BY_NSP9NSP10_COMPLEX	21	-0.58131	-1.65579	0.0155709	0.115303	0.0978832	5252	tags=57%, list=14%, signal=49%	CD247/CD2/LCK/CD8B/HLA-DRB1/CD3E/CD8A/CD3G/ZAP70/HLA-DRB5/MMP25/IGLL1
REACTOME_GLYCOGEN_STORAGE_DISEASES	REACTOME_GLYCOGEN_STORAGE_DISEASES	16	-0.630576	-1.6543	0.015873	0.117174	0.0994723	9975	tags=50%, list=27%, signal=36%	RPS27A/GYG1/UBC/PPP1R3C/GYS1/UBA52/G6PC/GYS2
BIOCARTA_SHH_PATHWAY	BIOCARTA_SHH_PATHWAY	16	0.625092	1.73738	0.016092	0.118423	0.100532	2993	tags=31%, list=8%, signal=29%	SHH/GLI2/PTCH1/GLI1/PRKAR2B
KEGG_DORSO_VENTRAL_AXIS_FORMATION	KEGG_DORSO_VENTRAL_AXIS_FORMATION	24	0.540787	1.65604	0.0166667	0.121897	0.103482	1636	tags=21%, list=4%, signal=20%	PIWIL2/PIWIL3/PIWIL1/FMN2/PIWIL4
WP_OLIGODENDROCYTE_SPECIFICATION_AND_DIFFERENTIATION_LEADING_TO_MYELIN_COMPONENTS_FOR_CNS	WP_OLIGODENDROCYTE_SPECIFICATION_AND_DIFFERENTIATION_LEADING_TO_MYELIN_COMPONENTS_FOR_CNS	29	0.548353	1.75449	0.0166667	0.121897	0.103482	3782	tags=38%, list=10%, signal=34%	SHH/FGF2/NKX2-2/SOX5/MYT1/NKX2-6/GLI2/ASCL1/LIF/PDGFB/SOX8
KEGG_RETINOL_METABOLISM	KEGG_RETINOL_METABOLISM	64	0.415682	1.58677	0.0169492	0.123205	0.104592	2233	tags=28%, list=6%, signal=26%	UGT1A3/UGT2A1/UGT2B28/UGT1A7/UGT1A9/ADH1C/ALDH1A1/UGT1A6/CYP2A7/UGT2B4/UGT1A1/UGT1A4/CYP26C1/CYP26A1/UGT2B10/CYP2C8/UGT1A8/ADH6
WP_G1_TO_S_CELL_CYCLE_CONTROL	WP_G1_TO_S_CELL_CYCLE_CONTROL	64	0.41866	1.59814	0.0169492	0.123205	0.104592	10345	tags=48%, list=28%, signal=35%	MYT1/CCNE2/CREB3L1/PRIM2/CREB3L4/CDK1/CDKN2C/ORC6/CDC45/ORC2/ORC3/CREB3L3/TP53/TFDP2/PRIM1/CDK6/MCM4/ATM/WEE1/E2F3/ORC4/MNAT1/RPA1/PCNA/ORC1/CDK2/ORC5/MCM6/CREB1/ATF6B/MCM3
WP_METAPATHWAY_BIOTRANSFORMATION_PHASE_I_AND_II	WP_METAPATHWAY_BIOTRANSFORMATION_PHASE_I_AND_II	184	0.321398	1.47025	0.0174129	0.126191	0.107126	6924	tags=33%, list=19%, signal=27%	UGT1A3/GLYATL2/UGT2A1/UGT2B28/UGT1A7/UGT1A9/GSTA1/SULT2A1/UGT1A6/CYP2A7/GSTM1/UGT2B4/GAL3ST2/GSTT2B/UGT1A1/UGT1A4/SULT4A1/GSTM2/AKR1C1/CYP26C1/CYP26A1/CHST10/CYP2W1/CYP4F11/CYP1B1/GSTM3/CYP2C8/AKR1C4/CYP4F3/GSTT2/CHST8/NAT8L/CYP4Z1/SULT1A2/CHST5/CHST9/AKR1C3/GAL3ST1/UGT2B11/AKR1C2/GPX2/GSTA2/NAT2/BAAT/CHST7/SULT1C4/CHST14/HS2ST1/CYP11A1/CYP2U1/MGST3/GSTO2/CYP20A1/NAA40/FMO5/HS3ST3B1/CYP4V2/CYP2F1…
SIG_BCR_SIGNALING_PATHWAY	SIG_BCR_SIGNALING_PATHWAY	46	-0.467669	-1.59606	0.0189655	0.136875	0.116196	7573	tags=30%, list=21%, signal=24%	SYK/BAD/NFATC2/CSK/INPP5D/BTK/PTPRC/MAP4K1/ITPR2/CD22/MAPK3/BLNK/CD19/CR2
REACTOME_DOWNSTREAM_SIGNALING_OF_ACTIVATED_FGFR3	REACTOME_DOWNSTREAM_SIGNALING_OF_ACTIVATED_FGFR3	25	0.555348	1.70979	0.0190024	0.136875	0.116196	4946	tags=28%, list=14%, signal=24%	FGF5/FGF4/FGF2/FGF20/FGF17/FGF23/FGF1
REACTOME_DNA_REPAIR	REACTOME_DNA_REPAIR	330	0.270817	1.33298	0.0191257	0.136967	0.116275	11659	tags=45%, list=32%, signal=31%	EYA1/RAD51AP1/UBE2T/RBBP8/DTL/EXO1/RAD1/POT1/RMI1/ACTL6A/H2BC17/BARD1/POLR2F/ABRAXAS1/CHEK2/SPIDR/DNA2/RAD9B/CLSPN/H2BC14/H2BC15/DCLRE1A/H2BC3/FANCB/BRIP1/H4C14/MSH2/POLR2K/NEIL3/FANCL/TCEA1/SPRTN/CCNA2/XRCC2/MAPK8/FANCF/RHNO1/RFC3/H3-4/H4C5/COPS8/RFC4/TERF1/TP53/USP1/BRCA1/BRCA2/H4C8/EME1/MRE11/ASCC1/FANCC/PARP1/RAD51D/SMARCA5/POLD3/H4C1/ERCC8/MSH6/EYA2/CHD1L/GEN1/ATM/SUMO1/POLR2B/CHEK1/POLK/FAN…
REACTOME_GLYCOGEN_METABOLISM	REACTOME_GLYCOGEN_METABOLISM	27	-0.534118	-1.61885	0.0191304	0.136967	0.116275	5050	tags=44%, list=14%, signal=38%	RPS27A/PHKG2/GYG1/UBC/PPP1R3C/CALM1/PYGL/PGM2/GYS1/UBA52/PYGM/GYS2
BIOCARTA_TCR_PATHWAY	BIOCARTA_TCR_PATHWAY	44	-0.46806	-1.57912	0.0192644	0.137512	0.116738	10254	tags=45%, list=28%, signal=33%	MAP2K4/MAP3K1/RAC1/VAV1/JUN/FOS/LAT/NFATC2/PTPN7/CD247/CALM1/LCK/PRKCB/CD3E/CD3G/ZAP70/HRAS/CD3D/PIK3CG/MAPK3
REACTOME_SIGNALING_BY_HEDGEHOG	REACTOME_SIGNALING_BY_HEDGEHOG	150	0.329265	1.46898	0.0194175	0.13819	0.117313	5513	tags=22%, list=15%, signal=19%	ADCY10/SHH/HHIP/ADCY5/GPC5/PSMB11/PTCH2/PSMA8/GLI2/DYNC2H1/WDR35/SCUBE2/PTCH1/GPR161/ADCY8/ADCY1/INTU/GLI1/PRKAR2B/HHAT/EFCAB7/CDON/TTC21B/WDR19/DZIP1/RPGRIP1L/EVC2/IFT52/IFT172/TUBA1A/IFT140/CDC73/SMURF2
REACTOME_INTEGRIN_CELL_SURFACE_INTERACTIONS	REACTOME_INTEGRIN_CELL_SURFACE_INTERACTIONS	84	0.363472	1.45683	0.0195122	0.138449	0.117533	7186	tags=38%, list=20%, signal=31%	COL9A2/FN1/VCAM1/FGB/COL10A1/FGG/COL9A1/FGA/ITGB6/COL2A1/ICAM5/COL4A5/COL4A6/ITGAV/TNC/LUM/ITGA2/COL5A2/COL6A3/COL8A1/COL9A3/COL5A1/ITGB1/ITGB8/JAM3/ITGA1/COL8A2/FBN1/COL1A2/COL3A1/ITGA11/AGRN
REACTOME_EICOSANOIDS	REACTOME_EICOSANOIDS	12	-0.691076	-1.67642	0.0197842	0.139961	0.118817	3174	tags=58%, list=9%, signal=53%	CYP4B1/CYP4F2/CYP4A22/CYP4F8/CYP4A11/CYP8B1/CYP4F22
REACTOME_KERATAN_SULFATE_DEGRADATION	REACTOME_KERATAN_SULFATE_DEGRADATION	13	0.635241	1.67962	0.0202247	0.142131	0.120659	11587	tags=69%, list=32%, signal=47%	KERA/OGN/GLB1L/LUM/ACAN/OMD/GALNS/PRELP/GLB1
NABA_ECM_AFFILIATED	NABA_ECM_AFFILIATED	169	-0.335045	-1.43366	0.0202703	0.142131	0.120659	3540	tags=21%, list=10%, signal=19%	LGALS14/LGALS16/LGALS9C/OPRPN/CLEC4F/SEMA3F/SDC1/MUC5AC/LGALS2/CLEC2B/C1QTNF7/LGALS9B/CLEC4M/SFTPA2/CLEC3B/FREM1/CLEC6A/CLEC4E/LGALS7/SFTPA1/MUC15/ANXA9/SFTPD/MUCL1/CLEC4D/ANXA1/FCN1/CLEC4G/CLEC10A/SFTA2/LGALSL/CLEC4C/MUC22/C1QTNF9/MUC7/MUC21
REACTOME_PEPTIDE_HORMONE_BIOSYNTHESIS	REACTOME_PEPTIDE_HORMONE_BIOSYNTHESIS	14	0.623791	1.67874	0.0202703	0.142131	0.120659	9633	tags=79%, list=26%, signal=58%	CGB8/CGA/CGB3/INHBC/POMC/INHBA/LHB/INHA/INHBB/INHBE/PCSK1
KEGG_REGULATION_OF_ACTIN_CYTOSKELETON	KEGG_REGULATION_OF_ACTIN_CYTOSKELETON	213	0.29288	1.36924	0.0204082	0.142677	0.121122	5472	tags=20%, list=15%, signal=17%	FGF3/FGF5/PAK5/FGF4/FGF21/FGF2/FN1/MYL7/CHRM3/FGF20/RAC3/FGFR2/CHRM5/FGF17/CHRM2/FGF12/MYL9/ITGB6/FGF13/MYLK/CHRM1/ABI2/ITGAV/WASF1/PDGFB/FGF23/PDGFC/IQGAP3/ITGA2/PFN2/PAK3/PDGFA/ACTN3/F2R/TIAM2/PIK3R3/FGFR4/FGF1/DIAPH3/FGF6/ITGB1/ITGB8/CRKL
REACTOME_SHC1_EVENTS_IN_ERBB2_SIGNALING	REACTOME_SHC1_EVENTS_IN_ERBB2_SIGNALING	22	-0.56325	-1.62781	0.0205832	0.143479	0.121803	4659	tags=36%, list=13%, signal=32%	PRKCD/HBEGF/ERBB2/EREG/ERBB3/NRG1/ERBB4/HRAS
REACTOME_REGULATION_OF_TP53_ACTIVITY_THROUGH_PHOSPHORYLATION	REACTOME_REGULATION_OF_TP53_ACTIVITY_THROUGH_PHOSPHORYLATION	92	0.350451	1.44226	0.0207373	0.14413	0.122356	11726	tags=52%, list=32%, signal=35%	NUAK1/RBBP8/EXO1/RAD1/PRKAA1/RMI1/BARD1/CHEK2/DNA2/RAD9B/BRIP1/PRKAB2/CCNA2/TAF9B/RHNO1/RFC3/TAF2/RFC4/TP53/BRCA1/TPX2/MRE11/AURKA/PRKAG2/ATM/MDM4/TAF7L/TAF4B/CHEK1/BLM/NBN/TBP/RPA1/TAF6/CDK2/ATR/TAF5/TOPBP1/WRN/RFC5/RAD17/RMI2/TAF1/TAF4/RPA2/SUPT16H/TAF11/DYRK2
REACTOME_TRP_CHANNELS	REACTOME_TRP_CHANNELS	28	0.531354	1.68376	0.020979	0.145385	0.123421	2161	tags=32%, list=6%, signal=30%	TRPM5/TRPV5/TRPC5/TRPM1/TRPM8/TRPV6/TRPC1/TRPC4/TRPA1
REACTOME_G0_AND_EARLY_G1	REACTOME_G0_AND_EARLY_G1	27	0.523147	1.63423	0.0210773	0.145642	0.123639	9953	tags=56%, list=27%, signal=40%	LIN9/CCNE2/E2F5/TOP2A/LIN52/CDK1/CCNA2/RBBP4/TFDP2/CDC6/RBL1/PCNA/CDK2/LIN54/DYRK1A
REACTOME_DEFECTIVE_B4GALT7_CAUSES_EDS_PROGEROID_TYPE	REACTOME_DEFECTIVE_B4GALT7_CAUSES_EDS_PROGEROID_TYPE	20	0.581567	1.70906	0.0212766	0.146593	0.124446	7186	tags=50%, list=20%, signal=40%	GPC5/GPC3/GPC2/SDC2/GPC4/GPC6/BCAN/BGN/VCAN/AGRN
PID_BARD1_PATHWAY	PID_BARD1_PATHWAY	29	0.529631	1.69458	0.0214286	0.147213	0.124973	10619	tags=59%, list=29%, signal=42%	RBBP8/BARD1/FANCL/FANCF/TP53/BRCA1/MRE11/FANCC/ATM/PRKDC/NBN/PCNA/CDK2/ATR/TOPBP1/FANCE/XRCC5
WP_DNA_REPLICATION	WP_DNA_REPLICATION	42	0.450785	1.57795	0.0215311	0.147491	0.125209	11704	tags=67%, list=32%, signal=45%	PRIM2/CDC7/ORC6/DBF4/CDC45/ORC2/RFC3/ORC3/RFC4/POLD3/PRIM1/POLA1/MCM4/CDC6/ORC4/RPA1/PCNA/ORC1/CDK2/ORC5/MCM6/MCM10/MCM3/GMNN/RFC5/RFC1/RPA2/RPA4
REACTOME_INTERFERON_ALPHA_BETA_SIGNALING	REACTOME_INTERFERON_ALPHA_BETA_SIGNALING	71	-0.406661	-1.53391	0.0218487	0.149237	0.126691	8042	tags=32%, list=22%, signal=25%	IFNA10/MX1/HLA-A/IFNA14/RSAD2/PSMB8/HLA-E/IFI35/IFNA4/MX2/SAMHD1/IRF7/GBP2/IFI6/OASL/IRF8/IRF5/BST2/IFNA8/IFI27/ISG20/IRF4/ISG15
PID_BCR_5PATHWAY	PID_BCR_5PATHWAY	63	-0.420799	-1.54113	0.0220713	0.150325	0.127615	4674	tags=30%, list=13%, signal=26%	MAP3K1/MALT1/RAC1/JUN/FOS/SYK/CSK/POU2F2/BTK/PTPRC/MAP4K1/FCGR2B/HRAS/CD22/MAPK3/CD79B/BLNK/CD19/CD79A
REACTOME_RESPIRATORY_ELECTRON_TRANSPORT_ATP_SYNTHESIS_BY_CHEMIOSMOTIC_COUPLING_AND_HEAT_PRODUCTION_BY_UNCOUPLING_PROTEINS_	REACTOME_RESPIRATORY_ELECTRON_TRANSPORT_ATP_SYNTHESIS_BY_CHEMIOSMOTIC_COUPLING_AND_HEAT_PRODUCTION_BY_UNCOUPLING_PROTEINS_	111	-0.363336	-1.47655	0.0224138	0.152222	0.129225	16621	tags=66%, list=46%, signal=36%	SURF1/ETFDH/NDUFB9/NDUFB6/NDUFS6/ETFA/NDUFA10/UQCRC2/NDUFA9/NDUFA4/NDUFS4/UCP2/ECSIT/NDUFA12/UQCRFS1/TACO1/UQCR10/ATP5F1C/NDUFAF2/NDUFA8/ATP5MC3/NDUFS3/ATP5F1A/UQCRB/NDUFV1/ATP5MC2/COX14/ATP5MG/NDUFAB1/NDUFA7/COX6C/ACAD9/ATP5PF/NDUFC1/NDUFV3/NDUFAF3/ATP5F1B/NDUFB2/ATP5PD/NDUFAF1/NDUFB1/ATP5MF/NDUFS5/UQCRC1/NDUFC2/COX7B/COX8A/COX6A1/NDUFA1/COX5A/NDUFA2/ATP5MC1/UQCR11/ATP5F1E/NDUFB8/NDUFB10/COX5B/C…
REACTOME_SUMOYLATION_OF_DNA_METHYLATION_PROTEINS	REACTOME_SUMOYLATION_OF_DNA_METHYLATION_PROTEINS	16	0.607748	1.68917	0.0229885	0.15568	0.132161	9706	tags=69%, list=27%, signal=50%	BMI1/PHC1/RNF2/DNMT3A/CBX2/SUMO1/SCMH1/CBX8/PCGF2/DNMT1/PHC3
REACTOME_FATTY_ACID_METABOLISM	REACTOME_FATTY_ACID_METABOLISM	177	-0.324353	-1.40313	0.0231788	0.156114	0.132529	5248	tags=22%, list=14%, signal=19%	ACSL5/DBI/ACSBG1/ALOX5AP/OLAH/ACOX3/PTGS1/SCD/DPEP1/PTGES2/ACOXL/ELOVL1/LTA4H/ACOT7/ACSL6/ACSL1/CYP4B1/TECR/CYP1A1/ACOT11/LTC4S/PPARD/CYP4F2/ALOX12/CYP4A22/ACAA1/ALOX15B/CYP4F8/PTGDS/ELOVL7/CYP2C9/CYP2C19/THEM5/ELOVL4/CYP4A11/ALOXE3/CYP8B1/ALOX12B/CYP4F22
REACTOME_METABOLISM_OF_AMINO_ACIDS_AND_DERIVATIVES	REACTOME_METABOLISM_OF_AMINO_ACIDS_AND_DERIVATIVES	374	-0.271634	-1.29181	0.0231839	0.156114	0.132529	6639	tags=25%, list=18%, signal=21%	RPS4Y2/RPS24/PSME1/PSMB8/RPL23A/SDSL/FAU/RPL8/BHMT2/RPS4Y1/RPS5/IL4I1/TPH2/RPS15A/RPL39/RPL10/RPL21/GSTZ1/RPL12/RPS10/SAT1/PSMB10/SMOX/OGDH/RPS21/RPL13A/HSD17B10/HAO1/QARS1/RPS4X/RPS16/NMRAL1/HDC/RPL34/SEM1/GLDC/RPL19/CARNS1/RPS17/SLC6A12/TST/PSMB3/RPL27A/RPS14/RPL37A/RPL36AL/RPS2/RPL4/RPL11/RPL18A/RPL32/RPSA/GADL1/PSME2/RPLP1/RPL28/PAOX/UBA52/SLC6A11/RPS29/PNMT/RPS9/RPL14/RPS19/DUOX2/MPST/AANAT/…
WP_GLYCOGEN_SYNTHESIS_AND_DEGRADATION	WP_GLYCOGEN_SYNTHESIS_AND_DEGRADATION	40	-0.479045	-1.60695	0.0236486	0.158465	0.134525	10423	tags=38%, list=29%, signal=27%	PPP2CA/PPP2R1A/PHKG2/HK1/GYG1/PPP2R3B/PPP2CB/CALM1/PYGL/GYS1/PPP2R2C/HK3/HK2/PYGM/GYS2
REACTOME_CHONDROITIN_SULFATE_DERMATAN_SULFATE_METABOLISM	REACTOME_CHONDROITIN_SULFATE_DERMATAN_SULFATE_METABOLISM	50	0.420329	1.52345	0.023753	0.158465	0.134525	7186	tags=36%, list=20%, signal=29%	GPC5/GPC3/GPC2/SDC2/GPC4/GPC6/DSEL/CHST9/CHSY3/UST/CHST7/CHST14/BCAN/CSGALNACT2/BGN/VCAN/CHST15/AGRN
REACTOME_G1_S_SPECIFIC_TRANSCRIPTION	REACTOME_G1_S_SPECIFIC_TRANSCRIPTION	29	0.523809	1.67596	0.0238095	0.158465	0.134525	9499	tags=59%, list=26%, signal=43%	LIN9/E2F5/FBXO5/LIN52/CDK1/CDC45/RBBP4/TFDP2/POLA1/TYMS/DHFR/CDC6/E2F6/RBL1/PCNA/ORC1/LIN54
PID_IL8_CXCR2_PATHWAY	PID_IL8_CXCR2_PATHWAY	34	-0.485511	-1.56142	0.0238501	0.158465	0.134525	4678	tags=32%, list=13%, signal=28%	GNA14/RAB5A/PRKCB/FGR/DOCK2/RAB11A/ARRB1/GNA15/PIK3CG/PLD2/CXCR2
WP_SUDDEN_INFANT_DEATH_SYNDROME_SIDS_SUSCEPTIBILITY_PATHWAYS	WP_SUDDEN_INFANT_DEATH_SYNDROME_SIDS_SUSCEPTIBILITY_PATHWAYS	160	0.309763	1.39932	0.0238663	0.158465	0.134525	7114	tags=28%, list=20%, signal=22%	PHOX2A/DDC/PHOX2B/GABRA1/CHAT/SOX2/TLX3/NTRK2/NKX2-2/PAH/NANOG/AR/BDNF/MYB/SSTR2/CHRM2/ASCL1/RYR2/POU5F1/PRKAR2B/HDAC9/GCK/SLC6A4/CDCA7L/HTR2A/CXCL8/CHRNA7/SCN5A/ECE1/TPPP/POU3F2/SNAP25/ACADM/CHRNB2/SCN4B/PPARGC1A/IL6/CASP3/PBX1/TPH1/GRIN1/NKX3-1/NFYA/FOXM1
WP_NRF2_PATHWAY	WP_NRF2_PATHWAY	145	0.31985	1.41953	0.0241546	0.159653	0.135533	3750	tags=20%, list=10%, signal=18%	SLC5A7/UGT1A3/SLC2A14/UGT1A7/SLC5A8/UGT1A9/GSTA1/UGT1A6/GSTM1/UGT1A1/UGT1A4/GSTM2/SLC5A12/SLC6A3/GSTM3/SLC2A10/GCLC/SLC39A10/FGF13/GSTT2/SLC6A16/SLC5A2/TGFB2/ABCC5/GGT2/TXNRD1/SLC2A11/EPHA3/PDGFB
REACTOME_RESPIRATORY_ELECTRON_TRANSPORT	REACTOME_RESPIRATORY_ELECTRON_TRANSPORT	89	-0.375769	-1.47381	0.0241796	0.159653	0.135533	10113	tags=65%, list=28%, signal=47%	SURF1/ETFDH/NDUFB9/NDUFB6/NDUFS6/ETFA/NDUFA10/UQCRC2/NDUFA9/NDUFA4/NDUFS4/ECSIT/NDUFA12/UQCRFS1/TACO1/UQCR10/NDUFAF2/NDUFA8/NDUFS3/UQCRB/NDUFV1/COX14/NDUFAB1/NDUFA7/COX6C/ACAD9/NDUFC1/NDUFV3/NDUFAF3/NDUFB2/NDUFAF1/NDUFB1/NDUFS5/UQCRC1/NDUFC2/COX7B/COX8A/COX6A1/NDUFA1/COX5A/NDUFA2/UQCR11/NDUFB8/NDUFB10/COX5B/COX7C/NDUFB11/COX4I1/NDUFS7/NDUFA3/NDUFB7/COX6B1/ETFB/NDUFS8/NDUFV2/NDUFA11/UQCRQ/NDUFA13
REACTOME_G2_M_CHECKPOINTS	REACTOME_G2_M_CHECKPOINTS	168	0.304306	1.38077	0.0242718	0.159818	0.135673	11472	tags=48%, list=32%, signal=33%	PSMB11/PSMA8/RBBP8/EXO1/RAD1/RMI1/H2BC17/BARD1/ABRAXAS1/GTSE1/CHEK2/DNA2/RAD9B/CLSPN/H2BC14/H2BC15/H2BC3/CDK1/BRIP1/CDC7/H4C14/MCM8/ORC6/DBF4/CDC45/ORC2/RHNO1/RFC3/ORC3/H3-4/H4C5/RFC4/TP53/BRCA1/H4C8/MRE11/H4C1/MCM4/PSMD10/ATM/SUMO1/WEE1/CHEK1/CDC6/PSMD5/ORC4/BLM/NBN/H2BU1/NSD2/H2BC6/UBE2V2/H4C9/H2BC10/RPA1/MDC1/H2BC12/ORC1/CDK2/ATR/TP53BP1/ORC5/MCM6/PSMC2/TOPBP1/MCM10/MCM3/H2BC9/WRN/YWHAE/CDC25C…
PID_P75_NTR_PATHWAY	PID_P75_NTR_PATHWAY	68	0.390439	1.51266	0.0243902	0.160154	0.135958	9297	tags=38%, list=26%, signal=29%	NTF3/PLG/BDNF/MMP7/BIRC2/MAPK10/BEX1/BIRC3/MAPK8/CASP6/TP53/CASP3/RTN4R/MAGEH1/APP/NTRK1/PIK3CA/MMP3/MAGED1/NGFR/NSMCE3/PRKCI/NCSTN/DIABLO/PRKACB/APH1A
REACTOME_DOWNSTREAM_SIGNALING_OF_ACTIVATED_FGFR4	REACTOME_DOWNSTREAM_SIGNALING_OF_ACTIVATED_FGFR4	27	0.512101	1.59973	0.0257611	0.168226	0.142811	5317	tags=30%, list=15%, signal=25%	FGF4/FGF2/FGF20/FGF17/FGF23/FGFR4/FGF1/FGF6
REACTOME_INSULIN_PROCESSING	REACTOME_INSULIN_PROCESSING	27	0.514894	1.60845	0.0257611	0.168226	0.142811	1772	tags=19%, list=5%, signal=18%	SLC30A8/KIF5A/ERO1B/PCSK2/CLTRN
REACTOME_TCR_SIGNALING	REACTOME_TCR_SIGNALING	122	-0.357689	-1.46119	0.0259965	0.168889	0.143374	13293	tags=43%, list=37%, signal=28%	BTRC/PSMB9/PSMB6/PSMA4/FBXW11/PSMC3/EVL/PSMB1/CD101/PTPRJ/PSMD6/HLA-DPA1/HLA-DRA/RPS27A/MALT1/LCP2/HLA-DQA1/PSMC5/UBC/PSMB7/LAT/CD4/PSME1/PSMB8/PSMB10/CSK/CD247/CDC34/LCK/SEM1/WAS/INPP5D/HLA-DPB1/PSMB3/PTPRC/HLA-DRB1/PIK3R2/CD3E/PSME2/UBA52/GRAP2/ITK/HLA-DQB1/CD3G/ZAP70/PTPN22/TRAV29DV5/HLA-DRB5/TRBV12-3/TRAV19/CD3D/TRAV8-4/TRBV7-9
REACTOME_MEIOSIS	REACTOME_MEIOSIS	117	0.335349	1.43421	0.0260047	0.168889	0.143374	9474	tags=43%, list=26%, signal=32%	SMC1B/SYCP2/SYCP1/TEX15/RBBP8/SYCE2/DMC1/POT1/H2BC17/H2BC14/H2BC15/H2BC3/RAD21/H4C14/PSMC3IP/FKBP6/MSH5/H3-4/H4C5/STAG3/SYCP3/TERF1/BRCA1/BRCA2/H4C8/MRE11/H3C12/H4C1/SUN1/H3-3A/ATM/BLM/NBN/H2BU1/MND1/H2AZ1/MLH3/H2BC6/H3C11/STAG2/H4C9/H2BC10/RPA1/H3C13/H2BC12/SMC3/LMNB1/CDK2/ATR/H2AZ2
BIOCARTA_HER2_PATHWAY	BIOCARTA_HER2_PATHWAY	23	-0.553577	-1.61131	0.026087	0.168961	0.143435	3422	tags=26%, list=9%, signal=24%	ERBB2/ERBB3/ERBB4/HRAS/PIK3CG/MAPK3
WNT_SIGNALING	WNT_SIGNALING	88	0.361506	1.46696	0.0261905	0.169171	0.143613	5559	tags=24%, list=15%, signal=20%	FGF4/TBXT/WNT6/FZD7/WNT16/DKK1/WIF1/WNT1/CXXC4/WNT9A/FZD6/LEF1/WNT5B/FZD8/WNT2B/WNT3A/LRP6/FZD1/WNT3/BCL9/CCN4
REACTOME_ROLE_OF_SECOND_MESSENGERS_IN_NETRIN_1_SIGNALING	REACTOME_ROLE_OF_SECOND_MESSENGERS_IN_NETRIN_1_SIGNALING	10	0.685138	1.68236	0.0263158	0.169467	0.143864	3897	tags=50%, list=11%, signal=45%	TRPC5/TRPC1/TRPC4/NTN1/TRPC7
WP_MIR5093P_ALTERATION_OF_YAP1ECM_AXIS	WP_MIR5093P_ALTERATION_OF_YAP1ECM_AXIS	18	0.596	1.69236	0.0263789	0.169467	0.143864	9505	tags=72%, list=26%, signal=53%	FN1/GPC6/YAP1/EDNRA/TEAD2/TWIST1/COL5A1/SPARC/COL3A1/THBS2/SNAI2/COL1A1/PBX3
REACTOME_ESTABLISHMENT_OF_SISTER_CHROMATID_COHESION	REACTOME_ESTABLISHMENT_OF_SISTER_CHROMATID_COHESION	11	0.653246	1.65807	0.0266667	0.170144	0.144439	10090	tags=64%, list=28%, signal=46%	RAD21/ESCO2/ESCO1/STAG2/SMC3/PDS5B/STAG1
KEGG_WNT_SIGNALING_PATHWAY	KEGG_WNT_SIGNALING_PATHWAY	150	0.305797	1.36428	0.026699	0.170144	0.144439	7447	tags=25%, list=20%, signal=20%	WNT6/FZD7/WNT16/WNT8B/DKK1/PLCB4/WIF1/SFRP5/WNT1/CXXC4/WNT9A/RAC3/MMP7/FZD6/WNT10B/LEF1/PRKCG/MAPK10/WNT5B/FZD8/WNT2B/WNT3A/SFRP2/VANGL2/PLCB1/LRP6/FZD1/WNT3/MAPK8/NKD2/TP53/DVL3/TCF7L2/WNT2/NKD1/TBL1XR1/APC2/PPP3CA
REACTOME_FGFR1_MUTANT_RECEPTOR_ACTIVATION	REACTOME_FGFR1_MUTANT_RECEPTOR_ACTIVATION	30	0.519992	1.66844	0.026699	0.170144	0.144439	5317	tags=33%, list=15%, signal=28%	FGF5/FGF4/FGF2/FGF20/FGF17/FGF23/BAG4/CNTRL/FGF1/FGF6
REACTOME_REGULATION_OF_GLUCOKINASE_BY_GLUCOKINASE_REGULATORY_PROTEIN	REACTOME_REGULATION_OF_GLUCOKINASE_BY_GLUCOKINASE_REGULATORY_PROTEIN	32	0.513416	1.68372	0.0268949	0.170406	0.144662	13448	tags=69%, list=37%, signal=43%	NUP155/GCK/NUP54/NUP35/NUP42/NUP133/NUP160/TPR/NUP43/NUP107/NDC1/NUP58/NUP88/SEH1L/NUP153/POM121/NUP205/NUP62/NUP210/POM121C/NUP93/NUP98
REACTOME_UNWINDING_OF_DNA	REACTOME_UNWINDING_OF_DNA	12	0.642369	1.66895	0.0269058	0.170406	0.144662	10345	tags=58%, list=28%, signal=42%	MCM8/CDC45/GINS1/MCM4/GINS4/MCM6/MCM3
KEGG_EPITHELIAL_CELL_SIGNALING_IN_HELICOBACTER_PYLORI_INFECTION	KEGG_EPITHELIAL_CELL_SIGNALING_IN_HELICOBACTER_PYLORI_INFECTION	68	-0.40165	-1.49697	0.027027	0.170406	0.144662	5868	tags=26%, list=16%, signal=22%	ATP6V1B1/CSK/CXCL1/ATP6V1F/CXCR1/MAPK11/ATP6V0C/TCIRG1/HBEGF/TJP1/ATP6V1B2/ATP6V0D1/MAPK13/ATP6V0D2/ATP6V0A1/ATP6V1C2/ATP6V0A4/CXCR2
REACTOME_SIGNALING_BY_FGFR_IN_DISEASE	REACTOME_SIGNALING_BY_FGFR_IN_DISEASE	62	0.409628	1.54891	0.027027	0.170406	0.144662	5317	tags=24%, list=15%, signal=21%	FGF3/FGF5/FGF4/FGF2/FGF20/FGFR2/FGF17/FGF23/BAG4/POLR2F/POLR2K/FGFR4/CNTRL/FGF1/FGF6
REACTOME_THE_CANONICAL_RETINOID_CYCLE_IN_RODS_TWILIGHT_VISION_	REACTOME_THE_CANONICAL_RETINOID_CYCLE_IN_RODS_TWILIGHT_VISION_	23	-0.549395	-1.59914	0.0278261	0.17498	0.148545	3067	tags=39%, list=8%, signal=36%	HSD17B1/RDH16/RPE65/STRA6/DHRS9/LRAT/TTR/RDH12/SDR9C7
REACTOME_SLC_MEDIATED_TRANSMEMBRANE_TRANSPORT	REACTOME_SLC_MEDIATED_TRANSMEMBRANE_TRANSPORT	249	0.278677	1.3329	0.0280612	0.175993	0.149405	3936	tags=17%, list=11%, signal=16%	SLC5A7/SLCO4C1/SLC2A14/SLC5A8/SLC26A3/SLC30A8/SLC30A3/SLC22A11/FGF21/LCN1/SLCO1A2/SLC44A4/CP/SLC34A2/SLC5A12/SLC6A3/SLC26A7/LCN15/SLC9A2/SLC7A10/SLC9A4/SLC29A4/SLC2A10/SLC7A3/SLC22A8/SLC16A8/SLC13A3/SLC7A9/SLC39A10/SLC17A7/SLC17A8/SLC15A2/SLC7A2/SLC47A1/SLC5A2/SLC1A6/SLC4A9/LCN12/SLC2A11/ALB/SLC12A7/SLC24A2/SLC29A2
BIOCARTA_NPP1_PATHWAY	BIOCARTA_NPP1_PATHWAY	10	0.674112	1.65529	0.0285088	0.17833	0.151389	3108	tags=30%, list=9%, signal=27%	ENPP1/COL4A5/COL4A6
REACTOME_ERBB2_ACTIVATES_PTK6_SIGNALING	REACTOME_ERBB2_ACTIVATES_PTK6_SIGNALING	13	-0.65672	-1.6334	0.0287253	0.178825	0.151809	4191	tags=54%, list=12%, signal=48%	HBEGF/ERBB2/EREG/ERBB3/NRG1/ERBB4/PTK6
REACTOME_CYTOCHROME_P450_ARRANGED_BY_SUBSTRATE_TYPE	REACTOME_CYTOCHROME_P450_ARRANGED_BY_SUBSTRATE_TYPE	64	-0.408246	-1.4999	0.0288625	0.178825	0.151809	3174	tags=23%, list=9%, signal=21%	CYP4B1/CYP1A1/CYP4F2/FDXR/CYP2A6/NR1H4/CYP4A22/CYP4F8/CYP2C9/CYP2C19/CYP2C18/CYP4A11/CYP8B1/CYP3A4/CYP4F22
PID_ALK2_PATHWAY	PID_ALK2_PATHWAY	11	0.643136	1.63241	0.0288889	0.178825	0.151809	10038	tags=82%, list=28%, signal=59%	TLX2/BMP7/ACVR1/AMH/SMAD1/SMAD4/BMPR2/SMAD5/SMAD9
PID_INTEGRIN4_PATHWAY	PID_INTEGRIN4_PATHWAY	11	0.631117	1.6019	0.0288889	0.178825	0.151809	10822	tags=73%, list=30%, signal=51%	LAMA3/LAMC2/LAMB1/LAMC1/LAMB3/ITGA6/LAMA2/LAMA1
REACTOME_SYNTHESIS_SECRETION_AND_INACTIVATION_OF_GLUCOSE_DEPENDENT_INSULINOTROPIC_POLYPEPTIDE_GIP_	REACTOME_SYNTHESIS_SECRETION_AND_INACTIVATION_OF_GLUCOSE_DEPENDENT_INSULINOTROPIC_POLYPEPTIDE_GIP_	13	0.622529	1.64601	0.0292135	0.180365	0.153116	9633	tags=69%, list=26%, signal=51%	ISL1/PAX6/GIP/FFAR1/GPR119/GATA4/SPCS2/SPCS3/PCSK1
REACTOME_DNA_STRAND_ELONGATION	REACTOME_DNA_STRAND_ELONGATION	32	0.497528	1.63162	0.0293399	0.180676	0.15338	11472	tags=59%, list=32%, signal=41%	DNA2/PRIM2/MCM8/CDC45/GINS1/RFC3/RFC4/POLD3/PRIM1/POLA1/MCM4/GINS4/RPA1/PCNA/MCM6/MCM3/RFC5/RFC1/RPA2
REACTOME_SIGNALING_BY_ERBB2_IN_CANCER	REACTOME_SIGNALING_BY_ERBB2_IN_CANCER	26	-0.51857	-1.55376	0.0297723	0.182865	0.155239	4191	tags=31%, list=12%, signal=27%	HBEGF/GAB1/ERBB2/EREG/ERBB3/NRG1/ERBB4/HRAS
REACTOME_FORMATION_OF_ATP_BY_CHEMIOSMOTIC_COUPLING	REACTOME_FORMATION_OF_ATP_BY_CHEMIOSMOTIC_COUPLING	16	-0.606504	-1.59115	0.0299824	0.183681	0.155931	13913	tags=88%, list=38%, signal=54%	ATP5F1C/ATP5MC3/ATP5F1A/ATP5MC2/ATP5MG/ATP5PF/ATP5F1B/ATP5PD/ATP5MF/ATP5MC1/ATP5F1E/ATP5PO/ATP5ME/ATP5F1D
WP_DEVELOPMENT_AND_HETEROGENEITY_OF_THE_ILC_FAMILY	WP_DEVELOPMENT_AND_HETEROGENEITY_OF_THE_ILC_FAMILY	32	-0.494099	-1.5707	0.0303541	0.185125	0.157157	3920	tags=31%, list=11%, signal=28%	IFNG/EOMES/IL1B/IL18/RORA/TBX21/IL12B/ZBTB16/IL17A/IL22
KEGG_AXON_GUIDANCE	KEGG_AXON_GUIDANCE	129	0.320183	1.3952	0.0303738	0.185125	0.157157	4207	tags=19%, list=12%, signal=17%	EPHA7/PAK5/L1CAM/NTN3/NTNG1/EFNA2/ROBO2/SEMA3D/SEMA3A/EPHA6/SEMA6D/RAC3/EPHA5/DPYSL5/EFNB3/SEMA3C/SEMA5A/UNC5C/EPHB1/SEMA6A/EPHA3/NTN1/LRRC4C/PAK3/EPHB2
REACTOME_P2Y_RECEPTORS	REACTOME_P2Y_RECEPTORS	12	-0.661766	-1.60532	0.0305755	0.185877	0.157796	4764	tags=67%, list=13%, signal=58%	P2RY11/P2RY13/P2RY2/LPAR6/P2RY1/P2RY14/P2RY10/P2RY4
REACTOME_RESOLUTION_OF_SISTER_CHROMATID_COHESION	REACTOME_RESOLUTION_OF_SISTER_CHROMATID_COHESION	126	0.321217	1.3917	0.0308057	0.186736	0.158524	9875	tags=41%, list=27%, signal=30%	DYNC1I1/KIF2B/NUF2/CENPL/NSL1/CENPF/KIF18A/SGO2/CENPQ/CENPK/MAD2L1/CENPE/CDCA8/MIS12/CENPI/CDK1/RAD21/NDC80/TUBA4B/TUBA1A/SPC25/AHCTF1/TUBA8/KNTC1/ZWINT/CENPU/SGO1/KIF2C/CENPA/NUP133/ERCC6L/NUP160/ITGB3BP/CENPC/BUB1B/CENPH/BUB1/DSN1/STAG2/KNL1/NUP43/NUP107/SMC3/SPDL1/TUBA1B/XPO1/SKA1/PDS5B/CENPN/TUBB8B/BUB3/CENPS
REACTOME_PURINERGIC_SIGNALING_IN_LEISHMANIASIS_INFECTION	REACTOME_PURINERGIC_SIGNALING_IN_LEISHMANIASIS_INFECTION	24	-0.541173	-1.59801	0.0309278	0.186736	0.158524	4772	tags=33%, list=13%, signal=29%	P2RX7/TXN/IL1B/IL18/PSTPIP1/CTSG/PYCARD/MEFV
REACTOME_NEGATIVE_REGULATION_OF_FGFR3_SIGNALING	REACTOME_NEGATIVE_REGULATION_OF_FGFR3_SIGNALING	29	0.506117	1.61935	0.0309524	0.186736	0.158524	4946	tags=28%, list=14%, signal=24%	FGF5/FGF4/FGF2/FGF20/FGF17/FGF23/SPRY2/FGF1
PID_ARF6_DOWNSTREAM_PATHWAY	PID_ARF6_DOWNSTREAM_PATHWAY	15	-0.612781	-1.58437	0.0314136	0.188941	0.160397	9868	tags=60%, list=27%, signal=44%	RAC1/PLD1/NME1/ARF6/RAB11A/MAPK3/TIAM1/PLD2/KALRN
REACTOME_CELL_CELL_JUNCTION_ORGANIZATION	REACTOME_CELL_CELL_JUNCTION_ORGANIZATION	64	0.392851	1.49962	0.031477	0.188941	0.160397	3565	tags=22%, list=10%, signal=20%	CLDN19/CDH12/CDH2/CLDN3/CDH8/CLDN18/CLDN20/CLDN8/CDH11/CDH10/CDH7/CLDN16/CDH13/NECTIN3
WP_PREIMPLANTATION_EMBRYO	WP_PREIMPLANTATION_EMBRYO	59	0.403873	1.50897	0.0320988	0.192188	0.163153	3782	tags=25%, list=10%, signal=23%	SOX2/ARGFX/DNMT3L/ZFP42/NANOG/TPRX1/SOX11/PADI6/LEUTX/MYBL1/POU5F1/E2F5/NR3C2/ZAR1/SOX8
REACTOME_SIGNALING_BY_PTK6	REACTOME_SIGNALING_BY_PTK6	54	-0.417008	-1.47994	0.0322034	0.19233	0.163274	4792	tags=22%, list=13%, signal=19%	CCNE1/HBEGF/ERBB2/UBA52/EREG/ERBB3/NRG1/STAP2/ERBB4/HRAS/LRRK2/PTK6
REACTOME_GABA_B_RECEPTOR_ACTIVATION	REACTOME_GABA_B_RECEPTOR_ACTIVATION	43	0.423788	1.50529	0.0323326	0.192618	0.163518	3177	tags=23%, list=9%, signal=21%	GABBR2/ADCY5/GNG13/KCNJ3/KCNJ6/GNAT3/ADCY8/KCNJ16/ADCY1/KCNJ5
KEGG_ALZHEIMERS_DISEASE	KEGG_ALZHEIMERS_DISEASE	159	-0.323875	-1.36605	0.0325342	0.193335	0.164127	8832	tags=35%, list=24%, signal=26%	NDUFC1/PLCB3/NDUFV3/ATP5F1B/NDUFB2/ATP5PD/COX6CP3/NDUFB1/NDUFS5/UQCRC1/NDUFC2/CAPN1/BAD/COX7B/COX8A/COX6A1/NDUFA1/COX6B2/COX5A/NDUFA2/ATP5MC1/UQCR11/ATP5F1E/HSD17B10/NDUFB8/CALM1/NDUFB10/COX5B/CHP1/COX7C/ATP5PO/COX4I1/PPP3R2/NDUFS7/NDUFA3/ITPR2/NDUFB7/COX4I2/COX6B1/NDUFS8/CACNA1S/COX6A2/CDK5R1/NDUFV2/LPL/IL1B/ATP5MC1P5/UQCRQ/MAPK3/COX7A1/NDUFA4L2/ATP5F1D/ATP2A1/CALML5/CALML3
WP_CANNABINOID_RECEPTOR_SIGNALING	WP_CANNABINOID_RECEPTOR_SIGNALING	29	-0.50257	-1.55132	0.032646	0.193515	0.16428	5153	tags=34%, list=14%, signal=30%	ADORA2A/MAPK11/ADCY7/MAPK13/CYP1A1/MAPK3/CYP2C9/CNR2/CYP2C19/CYP3A4
REACTOME_INTERLEUKIN_4_AND_INTERLEUKIN_13_SIGNALING	REACTOME_INTERLEUKIN_4_AND_INTERLEUKIN_13_SIGNALING	111	-0.349899	-1.42194	0.0327586	0.1937	0.164436	5715	tags=30%, list=16%, signal=25%	TNFRSF1B/BCL2L1/IL23R/CCL11/CD36/JAK2/JUNB/IL4R/MUC1/ITGB2/CDKN1A/ITGAM/FASLG/FCER2/IL1B/HMOX1/IL18/ITGAX/BATF/RORA/MMP9/PIM1/SAA1/CCL22/IL12B/IGHG4/LCN2/IRF4/ANXA1/IL17F/IL17A/IGHE/IGHG1
KEGG_MELANOGENESIS	KEGG_MELANOGENESIS	101	0.342769	1.42191	0.0330969	0.195193	0.165704	5303	tags=25%, list=15%, signal=21%	ADCY5/WNT6/FZD7/WNT16/WNT8B/PLCB4/WNT1/WNT9A/FZD6/ADCY8/WNT10B/ADCY1/LEF1/PRKCG/KITLG/WNT5B/FZD8/CREB3L1/WNT2B/WNT3A/POMC/CREB3L4/PLCB1/FZD1/WNT3
REACTOME_SUMOYLATION_OF_DNA_REPLICATION_PROTEINS	REACTOME_SUMOYLATION_OF_DNA_REPLICATION_PROTEINS	46	0.423429	1.51556	0.0331754	0.195193	0.165704	13535	tags=63%, list=37%, signal=40%	TOP2A/NUP155/CDCA8/NUP54/NUP35/NUP42/NUP133/NUP160/AURKA/SUMO1/TPR/NUP43/NUP107/NDC1/PCNA/NUP58/SUMO3/NUP88/SEH1L/NUP153/POM121/NUP205/NUP62/NUP210/POM121C/NUP93/TOP2B/NUP98/PIAS3
REACTOME_NUCLEAR_IMPORT_OF_REV_PROTEIN	REACTOME_NUCLEAR_IMPORT_OF_REV_PROTEIN	34	0.47218	1.57071	0.0337349	0.197995	0.168083	13652	tags=68%, list=37%, signal=42%	NUP155/NUP54/NUP35/NUP42/NUP133/NUP160/TPR/NUP43/NUP107/NDC1/NUP58/NUP88/SEH1L/NUP153/POM121/RCC1/NUP205/NUP62/NUP210/POM121C/NUP93/NUP98/KPNB1
REACTOME_THE_CITRIC_ACID_TCA_CYCLE_AND_RESPIRATORY_ELECTRON_TRANSPORT	REACTOME_THE_CITRIC_ACID_TCA_CYCLE_AND_RESPIRATORY_ELECTRON_TRANSPORT	162	-0.31926	-1.35045	0.0340136	0.19845	0.168469	16621	tags=60%, list=46%, signal=33%	SURF1/ETFDH/PDHB/NDUFB9/NDUFB6/NDUFS6/ETFA/NDUFA10/CS/BSG/UQCRC2/NDUFA9/NDUFA4/NDUFS4/PDK2/UCP2/ECSIT/NDUFA12/UQCRFS1/TACO1/FAHD1/IDH3B/PDHA1/PDK3/UQCR10/ATP5F1C/NDUFAF2/LDHA/NDUFA8/IDH3G/ATP5MC3/NDUFS3/SUCLA2/ATP5F1A/MDH2/UQCRB/D2HGDH/NDUFV1/ATP5MC2/COX14/ATP5MG/VDAC1/NDUFAB1/NDUFA7/COX6C/ACAD9/HAGH/ATP5PF/RXRA/NDUFC1/NDUFV3/NDUFAF3/ATP5F1B/NDUFB2/ATP5PD/NDUFAF1/SUCLG1/NDUFB1/ATP5MF/NDUFS5/UQCRC…
KEGG_BASAL_TRANSCRIPTION_FACTORS	KEGG_BASAL_TRANSCRIPTION_FACTORS	35	0.466469	1.55268	0.0340633	0.19845	0.168469	11612	tags=60%, list=32%, signal=41%	GTF2A1L/STON1/TBPL1/TAF9B/TAF5L/TAF2/TBPL2/TAF7L/TAF4B/TBP/GTF2H4/TAF6/GTF2H1/GTF2H3/TAF5/GTF2E1/GTF2A1/TAF1/TAF4/GTF2I/TAF11
KEGG_RENIN_ANGIOTENSIN_SYSTEM	KEGG_RENIN_ANGIOTENSIN_SYSTEM	17	-0.583442	-1.57415	0.0340716	0.19845	0.168469	7570	tags=53%, list=21%, signal=42%	ACE2/AGT/THOP1/ACE/AGTR2/CPA3/CTSG/MAS1/CMA1
NABA_BASEMENT_MEMBRANES	NABA_BASEMENT_MEMBRANES	40	0.438269	1.51243	0.0341463	0.19845	0.168469	10118	tags=62%, list=28%, signal=45%	NTN3/NTNG1/LAMA3/COL4A5/COL4A6/LAMC2/NTN1/HMCN1/COL6A3/LAMB1/USH2A/NPNT/LAMC1/NID1/AGRN/LAMB3/COL6A1/NTN4/COL6A2/NID2/COL18A1/NTN5/LAMA4/LAMA2/HSPG2
BIOCARTA_TH1TH2_PATHWAY	BIOCARTA_TH1TH2_PATHWAY	21	-0.550222	-1.56724	0.0346021	0.200608	0.170301	3920	tags=38%, list=11%, signal=34%	IFNG/IL4R/HLA-DRB1/CD28/IL18/HLA-DRB5/CD40LG/IL12B
KEGG_CELL_CYCLE	KEGG_CELL_CYCLE	124	0.317252	1.37378	0.0351288	0.203166	0.172473	10557	tags=44%, list=29%, signal=31%	SMC1B/CCNE2/CCNB3/E2F5/TGFB2/MAD2L1/CHEK2/ANAPC10/CDK1/RAD21/TTK/CDC7/CDKN2C/ORC6/CDC14A/CCNA2/WEE2/DBF4/CDC45/ORC2/ORC3/TP53/TFDP2/SKP2/CDK6/MCM4/ATM/BUB1B/WEE1/CHEK1/CDC6/E2F3/ORC4/HDAC2/PRKDC/RBL1/BUB1/STAG2/SMAD4/PCNA/SMC3/ORC1/CDK2/ATR/TGFB3/ORC5/MCM6/BUB3/ANAPC13/STAG1/MCM3/YWHAE/CDC27/CDC25C
REACTOME_HSF1_DEPENDENT_TRANSACTIVATION	REACTOME_HSF1_DEPENDENT_TRANSACTIVATION	38	-0.46021	-1.52554	0.0355932	0.204561	0.173657	6093	tags=29%, list=17%, signal=24%	DEDD2/GML/HSPA6/DNAJB6/DNAJB1/HSPB2/CRYAB/CAMK2B/HSPB8/CAMK2A/HSPB1
REACTOME_SIGNALING_BY_ROBO_RECEPTORS	REACTOME_SIGNALING_BY_ROBO_RECEPTORS	218	-0.297044	-1.33737	0.0355987	0.204561	0.173657	10186	tags=39%, list=28%, signal=28%	RPL24/RPL41/RPL26/RPL3L/RPS27A/RPL27/RPS11/RAC1/RPL7A/PAK6/RPS6/RPS3/RPS23/PSMC5/RPL3/UBC/PSMB7/PRKAR2A/RPLP0/RPL6/EIF4A3/DCC/RPS12/RPL23/FLRT3/RPS4Y2/RPS24/PSME1/PSMB8/RPL23A/FAU/RPL8/RPS4Y1/RPS5/RPS15A/RPL39/RPL10/RPL21/RPL12/RPS10/PSMB10/RPS21/RPL13A/RPS4X/RPS16/RPL34/SEM1/RPL19/RPS17/PSMB3/RPL27A/RPS14/CXCL12/RPL37A/RPL36AL/RPS2/RPL4/RPL11/RPL18A/RPL32/RPSA/PSME2/RPLP1/RPL28/UBA52/RPS29/RPS9/…
PID_HEDGEHOG_GLI_PATHWAY	PID_HEDGEHOG_GLI_PATHWAY	47	0.413009	1.4805	0.0356295	0.204561	0.173657	8172	tags=30%, list=22%, signal=23%	SHH/GNAZ/GLI2/PTCH1/GLI1/RAB23/FOXA2/IFT172/RBBP4/SAP30/IFT88/STK36/HDAC2/KIF3A
REACTOME_PIWI_INTERACTING_RNA_PIRNA_BIOGENESIS	REACTOME_PIWI_INTERACTING_RNA_PIRNA_BIOGENESIS	29	0.487045	1.55833	0.0357143	0.204561	0.173657	5860	tags=45%, list=16%, signal=38%	MAEL/PIWIL2/PIWIL1/PIWIL4/DDX4/MOV10L1/MYBL1/PLD6/POLR2F/TDRKH/POLR2K/FKBP6/TDRD12
REACTOME_TRANSCRIPTION_OF_E2F_TARGETS_UNDER_NEGATIVE_CONTROL_BY_DREAM_COMPLEX	REACTOME_TRANSCRIPTION_OF_E2F_TARGETS_UNDER_NEGATIVE_CONTROL_BY_DREAM_COMPLEX	19	0.56789	1.63278	0.0364964	0.208166	0.176718	9499	tags=53%, list=26%, signal=39%	LIN9/E2F5/TOP2A/LIN52/RBBP4/TFDP2/CDC6/RBL1/PCNA/LIN54
REACTOME_THE_NLRP3_INFLAMMASOME	REACTOME_THE_NLRP3_INFLAMMASOME	15	-0.607546	-1.57084	0.0366492	0.208166	0.176718	4772	tags=33%, list=13%, signal=29%	P2RX7/TXN/PSTPIP1/PYCARD/MEFV
WP_GABA_RECEPTOR_SIGNALING	WP_GABA_RECEPTOR_SIGNALING	31	0.477501	1.54683	0.0367647	0.208166	0.176718	6111	tags=42%, list=17%, signal=35%	GABRA5/GABRG3/GABRA1/GABBR2/GABRG2/GABRA2/GABRP/GAD1/GABRB2/GABRA3/ABAT/GAD2/GABRB3
REACTOME_TRANSCRIPTION_OF_E2F_TARGETS_UNDER_NEGATIVE_CONTROL_BY_P107_RBL1_AND_P130_RBL2_IN_COMPLEX_WITH_HDAC1	REACTOME_TRANSCRIPTION_OF_E2F_TARGETS_UNDER_NEGATIVE_CONTROL_BY_P107_RBL1_AND_P130_RBL2_IN_COMPLEX_WITH_HDAC1	16	0.5936	1.64985	0.0367816	0.208166	0.176718	9499	tags=56%, list=26%, signal=42%	LIN9/E2F5/LIN52/CDK1/CCNA2/RBBP4/TFDP2/RBL1/LIN54
WP_HEDGEHOG_SIGNALING_PATHWAY_NETPATH	WP_HEDGEHOG_SIGNALING_PATHWAY_NETPATH	16	0.59569	1.65566	0.0367816	0.208166	0.176718	2982	tags=31%, list=8%, signal=29%	SHH/PTCH2/GLI2/PTCH1/GLI1
REACTOME_ACETYLCHOLINE_NEUROTRANSMITTER_RELEASE_CYCLE	REACTOME_ACETYLCHOLINE_NEUROTRANSMITTER_RELEASE_CYCLE	17	0.571284	1.59788	0.0385542	0.217164	0.184356	1652	tags=24%, list=5%, signal=22%	SLC5A7/CHAT/SLC18A3/SYT1
WP_REGULATION_OF_WNTBCATENIN_SIGNALING_BY_SMALL_MOLECULE_COMPOUNDS	WP_REGULATION_OF_WNTBCATENIN_SIGNALING_BY_SMALL_MOLECULE_COMPOUNDS	17	0.569433	1.5927	0.0385542	0.217164	0.184356	4964	tags=41%, list=14%, signal=36%	FZD7/WNT1/LEF1/FZD8/MBOAT1/DKK3/FZD1
WP_IL17_SIGNALING_PATHWAY	WP_IL17_SIGNALING_PATHWAY	32	-0.483709	-1.53767	0.0387858	0.217953	0.185025	4934	tags=38%, list=14%, signal=32%	NFKBIB/STAT3/TRAF3IP2/CEBPD/CEBPB/IL17C/JAK2/IL17RC/IL17RE/MAPK3/IL17F/IL17A
WP_CILIARY_LANDSCAPE	WP_CILIARY_LANDSCAPE	216	0.281988	1.31494	0.038961	0.218421	0.185423	7915	tags=27%, list=22%, signal=21%	USH1C/TFAP2D/CBS/EFHC2/LCA5/CEP170/INTU/NINL/YAP1/IFT80/WHRN/CEP290/IFT81/IQGAP3/LZTFL1/CDR2/TTC26/TTC30B/APMAP/MSH2/MCM8/CEP97/IFT52/IFT172/SPATA7/IFT22/BBS9/NME8/CDH23/IFT140/TTC30A/TIPRL/ARFGAP3/CCDC40/COPS8/CEP170P1/DVL3/IFT88/NUP133/MCM9/TTC8/IFT20/FUZ/IQCB1/BBIP1/BBS4/H3-3A/MCM4/SMC4/DGKE/IFT74/BBS5/WEE1/DYNLRB2/IFT27/XPNPEP3/HDAC2/CALM2
REACTOME_INTERACTION_BETWEEN_L1_AND_ANKYRINS	REACTOME_INTERACTION_BETWEEN_L1_AND_ANKYRINS	31	0.471969	1.52891	0.0392157	0.219331	0.186196	2265	tags=23%, list=6%, signal=21%	SCN9A/SCN2A/L1CAM/SCN1A/NRCAM/KCNQ3/KCNQ2
KEGG_AUTOIMMUNE_THYROID_DISEASE	KEGG_AUTOIMMUNE_THYROID_DISEASE	50	-0.428298	-1.48579	0.0395869	0.220888	0.187517	10801	tags=50%, list=30%, signal=35%	HLA-DPA1/HLA-DMB/HLA-DRA/HLA-DQA1/IL2/IFNA10/CTLA4/HLA-A/IFNA14/HLA-DOA/PRF1/HLA-DMA/HLA-E/IFNA4/HLA-DPB1/HLA-DRB1/CD28/HLA-DOB/FASLG/HLA-DQB1/HLA-DRB5/CD40LG/TSHR/GZMB/IFNA8
REACTOME_CELL_CELL_COMMUNICATION	REACTOME_CELL_CELL_COMMUNICATION	129	0.308748	1.34538	0.0397196	0.221109	0.187705	4298	tags=19%, list=12%, signal=16%	CLDN19/CDH12/CDH2/NPHS2/CLDN3/CDH8/CLDN18/CLDN20/KIRREL3/KIRREL2/LAMA3/CLDN8/MAGI2/CDH11/CDH10/CDH7/FERMT2/CLDN16/LAMC2/CDH13/NECTIN3/NPHS1/CDH4/ACTN3
REACTOME_SPHINGOLIPID_DE_NOVO_BIOSYNTHESIS	REACTOME_SPHINGOLIPID_DE_NOVO_BIOSYNTHESIS	44	-0.441114	-1.48821	0.0402802	0.223494	0.18973	2378	tags=18%, list=7%, signal=17%	SGPP2/SPTSSB/CERS4/SPTLC3/CERS3/ALDH3B2/DEGS2/ACER1
WP_OXIDATION_BY_CYTOCHROME_P450	WP_OXIDATION_BY_CYTOCHROME_P450	62	-0.393772	-1.43858	0.0403361	0.223494	0.18973	3174	tags=21%, list=9%, signal=19%	CYP4B1/CYP1A1/CYP4F2/CYP2A6/CYP4A22/CYP4F8/CYP2C9/CYP2C19/CYP2C18/CYP4A11/CYP8B1/CYP3A4/CYP4F22
WP_CELLTYPE_DEPENDENT_SELECTIVITY_OF_CCK2R_SIGNALING	WP_CELLTYPE_DEPENDENT_SELECTIVITY_OF_CCK2R_SIGNALING	13	0.608121	1.60791	0.0404494	0.223601	0.18982	4693	tags=38%, list=13%, signal=34%	CCKBR/TRPC1/RYR2/RYR3/PLCB1
REACTOME_METABOLISM_OF_FAT_SOLUBLE_VITAMINS	REACTOME_METABOLISM_OF_FAT_SOLUBLE_VITAMINS	48	0.408489	1.46606	0.0408654	0.224875	0.190902	3342	tags=31%, list=9%, signal=28%	RBP4/GPC5/RBP2/GPC3/TTPA/AKR1C1/GPC2/CLPS/SDC2/APOA2/GPC4/GPC6/AKR1C4/LRP12/APOC3
PID_AURORA_B_PATHWAY	PID_AURORA_B_PATHWAY	39	0.441548	1.51387	0.0409639	0.224875	0.190902	10468	tags=56%, list=29%, signal=40%	KLHL13/MYLK/STMN1/CDCA8/NCAPD2/NDC80/CBX5/SMC2/SGO1/KIF2C/CENPA/TACC1/AURKA/SMC4/NCAPG/BUB1/NCAPH/NSUN2/KIF20A/VIM/KIF23/KLHL9
REACTOME_SIGNALING_BY_FGFR1_IN_DISEASE	REACTOME_SIGNALING_BY_FGFR1_IN_DISEASE	37	0.446771	1.50754	0.0409639	0.224875	0.190902	5317	tags=27%, list=15%, signal=23%	FGF5/FGF4/FGF2/FGF20/FGF17/FGF23/BAG4/CNTRL/FGF1/FGF6
REACTOME_SUMOYLATION_OF_SUMOYLATION_PROTEINS	REACTOME_SUMOYLATION_OF_SUMOYLATION_PROTEINS	35	0.458998	1.52781	0.0413625	0.226541	0.192316	13654	tags=66%, list=37%, signal=41%	NUP155/NUP54/NUP35/NUP42/NUP133/NUP160/SUMO1/TPR/NUP43/NUP107/NDC1/NUP58/NUP88/SEH1L/NUP153/POM121/NUP205/NUP62/NUP210/POM121C/NUP93/NUP98/TOPORS
REACTOME_PYRIMIDINE_SALVAGE	REACTOME_PYRIMIDINE_SALVAGE	11	-0.651829	-1.53933	0.0416667	0.227682	0.193285	2081	tags=27%, list=6%, signal=26%	TYMP/UPP1/CDA
REACTOME_GRB2_SOS_PROVIDES_LINKAGE_TO_MAPK_SIGNALING_FOR_INTEGRINS_	REACTOME_GRB2_SOS_PROVIDES_LINKAGE_TO_MAPK_SIGNALING_FOR_INTEGRINS_	15	0.587174	1.5971	0.041958	0.228225	0.193746	2474	tags=27%, list=7%, signal=25%	FN1/FGB/FGG/FGA
REACTOME_P130CAS_LINKAGE_TO_MAPK_SIGNALING_FOR_INTEGRINS	REACTOME_P130CAS_LINKAGE_TO_MAPK_SIGNALING_FOR_INTEGRINS	15	0.584538	1.58992	0.041958	0.228225	0.193746	2474	tags=27%, list=7%, signal=25%	FN1/FGB/FGG/FGA
REACTOME_ATF6_ATF6_ALPHA_ACTIVATES_CHAPERONES	REACTOME_ATF6_ATF6_ALPHA_ACTIVATES_CHAPERONES	11	0.617051	1.5662	0.0422222	0.229137	0.194521	11449	tags=73%, list=31%, signal=50%	NFYA/NFYB/MBTPS2/HSPA5/HSP90B1/ATF6/MBTPS1/DDIT3
WP_SULFATION_BIOTRANSFORMATION_REACTION	WP_SULFATION_BIOTRANSFORMATION_REACTION	18	-0.554611	-1.51579	0.042735	0.231392	0.196435	1637	tags=28%, list=4%, signal=27%	G6PD/SULT1C2/SULT1B1/SULT2B1/SULT1C3
REACTOME_CHOLESTEROL_BIOSYNTHESIS	REACTOME_CHOLESTEROL_BIOSYNTHESIS	24	-0.510805	-1.50834	0.0429553	0.232056	0.196998	10930	tags=62%, list=30%, signal=44%	IDI1/CYP51A1/SQLE/IDI2/PLPP6/FDFT1/MSMO1/PMVK/NSDHL/EBP/DHCR24/HMGCR/MVD/MVK/TM7SF2
REACTOME_INFLAMMASOMES	REACTOME_INFLAMMASOMES	20	-0.537626	-1.50542	0.0431779	0.23273	0.19757	5646	tags=30%, list=16%, signal=25%	BCL2L1/P2RX7/TXN/PSTPIP1/PYCARD/MEFV
REACTOME_CLASS_A_1_RHODOPSIN_LIKE_RECEPTORS_	REACTOME_CLASS_A_1_RHODOPSIN_LIKE_RECEPTORS_	326	-0.270167	-1.26962	0.0434109	0.233456	0.198187	5809	tags=26%, list=16%, signal=22%	CCL16/PTAFR/FPR1/CXCL1/C5AR1/TAAR2/CCL19/PTGDR2/CCL11/CXCR1/ADORA2A/ADRA2A/P2RY2/XCL2/CCL3/SSTR5/CCRL2/GPR18/PTGFR/NPB/HTR4/NPS/GPBAR1/LPAR6/CXCL12/CCR6/RGR/CXCL5/SSTR3/CCR5/CCR7/P2RY1/INSL3/GPR37/AGTR2/NMS/F2RL3/XK/P2RY14/S1PR4/AVPR2/GPR31/CXCR6/HCAR2/P2RY10/CXCR3/NPFFR1/FFAR3/CCL21/TSHR/ADRB2/MC5R/GPR55/TACR1/SAA1/CXCL6/CCL22/CCL17/CCL23/NMU/P2RY4/UTS2/FFAR2/EDN3/NTSR2/CCR4/CXCR5/ANXA1/CNR2/LTB…
REACTOME_ORGANELLE_BIOGENESIS_AND_MAINTENANCE	REACTOME_ORGANELLE_BIOGENESIS_AND_MAINTENANCE	293	0.261777	1.27096	0.0437158	0.234464	0.199043	11352	tags=45%, list=31%, signal=31%	NEK2/TMEM67/DYNC2H1/WDR35/RHO/ARL13B/CEP162/NINL/TFB2M/PRKAR2B/CC2D2A/TCTN2/NPHP1/SDCCAG8/TTC21B/IFT80/ALMS1/CEP290/IFT81/AHI1/KIF24/ARL6/LZTFL1/MTERF1/BBS12/WDR19/TMEM216/RPGRIP1L/TTC26/KIF3C/C2CD3/PKD2/CEP135/CDK1/TTC30B/CEP57/ATF2/CEP97/CNTRL/TCTE3/PRKAB2/IFT52/TUBA4B/IFT172/TUBA1A/IFT22/ATAT1/BBS9/IFT140/PDE6D/CCP110/TUBA8/TCTN1/CENPJ/TTC30A/PLK4/TFAM/BBS10/PPARGC1A/CEP78/SMARCD3/SCLT1/HAUS1/…
KEGG_ECM_RECEPTOR_INTERACTION	KEGG_ECM_RECEPTOR_INTERACTION	83	0.346245	1.38705	0.0437956	0.234464	0.199043	8857	tags=45%, list=24%, signal=34%	FN1/COL11A2/SDC2/LAMA3/SV2A/ITGB6/COL2A1/COL4A6/COL11A1/LAMC2/ITGAV/TNC/ITGA2/SV2B/COL5A2/COL6A3/COL5A1/LAMB1/ITGB1/ITGB8/HMMR/LAMC1/ITGA1/CHAD/COL1A2/COL3A1/ITGA11/AGRN/LAMB3/TNN/COL6A1/THBS2/ITGA6/COL6A2/TNR/THBS3/COL1A1
REACTOME_TRANSPORT_OF_THE_SLBP_DEPENDANT_MATURE_MRNA	REACTOME_TRANSPORT_OF_THE_SLBP_DEPENDANT_MATURE_MRNA	36	0.449229	1.50838	0.0439024	0.234508	0.19908	13448	tags=67%, list=37%, signal=42%	NUP155/NUP54/NUP35/NUP42/NCBP2/NUP133/NUP160/TPR/NUP43/NUP107/NDC1/NUP58/NUP88/SEH1L/NUP153/SLBP/POM121/NCBP1/NUP205/NUP62/NUP210/POM121C/NUP93/NUP98
KEGG_PARKINSONS_DISEASE	KEGG_PARKINSONS_DISEASE	115	-0.339284	-1.39044	0.0441426	0.235262	0.19972	8832	tags=39%, list=24%, signal=30%	NDUFC1/UBA7/NDUFV3/ATP5F1B/NDUFB2/ATP5PD/COX6CP3/NDUFB1/NDUFS5/UQCRC1/NDUFC2/COX7B/COX8A/COX6A1/NDUFA1/COX6B2/COX5A/NDUFA2/UBA1/ATP5MC1/UQCR11/PINK1/ATP5F1E/SEPTIN5/NDUFB8/NDUFB10/COX5B/COX7C/ATP5PO/COX4I1/NDUFS7/NDUFA3/NDUFB7/GPR37/COX4I2/COX6B1/NDUFS8/COX6A2/NDUFV2/ATP5MC1P5/UQCRQ/COX7A1/NDUFA4L2/LRRK2/ATP5F1D
WP_PI3KAKT_SIGNALING_PATHWAY	WP_PI3KAKT_SIGNALING_PATHWAY	339	0.250928	1.23885	0.0443213	0.235686	0.20008	7284	tags=25%, list=20%, signal=20%	FGF3/FGF5/FGF4/NTF3/FGF21/FGF2/COL9A2/NTRK2/FN1/EFNA2/PRL/FGF20/GNG13/BDNF/MYB/COL9A1/LAMA3/FGFR2/FGF17/CHRM2/CCNE2/FGF12/CSH2/ITGB6/FGF13/CSF3/COL2A1/CHRM1/AKT3/KITLG/COL4A5/COL4A6/CREB3L1/PRKAA1/LAMC2/ITGAV/ANGPT1/TNC/LPAR1/PDGFB/FGF23/IFNB1/PDGFC/ITGA2/CREB5/GNG4/THEM4/PDGFA/F2R/CREB3L4/IFNA1/ATF2/COL6A3/COL9A3/PIK3R3/FGFR4/FGF1/LAMB1/FGF6/VEGFC/ITGB1/ITGB8/SGK3/GNG3/IL7/LAMC1/ITGA1/CHAD/RHEB/…
BIOCARTA_CSK_PATHWAY	BIOCARTA_CSK_PATHWAY	20	-0.536688	-1.50279	0.044905	0.238257	0.202262	7743	tags=60%, list=21%, signal=47%	PRKAR2A/CD4/CSK/CD247/LCK/PTPRC/HLA-DRB1/CD3E/CD3G/ZAP70/HLA-DRB5/CD3D
WP_NUCLEOTIDE_GPCRS	WP_NUCLEOTIDE_GPCRS	10	-0.664682	-1.54569	0.0457875	0.242399	0.205778	5153	tags=60%, list=14%, signal=52%	ADORA2A/P2RY2/LPAR6/P2RY1/P2RY4/LTB4R
WP_ENDOCHONDRAL_OSSIFICATION	WP_ENDOCHONDRAL_OSSIFICATION	64	0.368752	1.40763	0.0460048	0.242469	0.205838	9998	tags=41%, list=27%, signal=30%	FGF2/SOX5/CST5/MMP13/COL10A1/NKX3-2/PTCH1/COL2A1/ENPP1/TGFB2/PLAU/BMP7/SERPINH1/MGP/IFT88/PTHLH/CALM2/KIF3A/ACAN/DDR2/ADAMTS1/BMPR1A/RUNX2/FGFR1/VEGFA/IGF2
WP_ENDOCHONDRAL_OSSIFICATION_WITH_SKELETAL_DYSPLASIAS	WP_ENDOCHONDRAL_OSSIFICATION_WITH_SKELETAL_DYSPLASIAS	64	0.368752	1.40763	0.0460048	0.242469	0.205838	9998	tags=41%, list=27%, signal=30%	FGF2/SOX5/CST5/MMP13/COL10A1/NKX3-2/PTCH1/COL2A1/ENPP1/TGFB2/PLAU/BMP7/SERPINH1/MGP/IFT88/PTHLH/CALM2/KIF3A/ACAN/DDR2/ADAMTS1/BMPR1A/RUNX2/FGFR1/VEGFA/IGF2
REACTOME_GENE_SILENCING_BY_RNA	REACTOME_GENE_SILENCING_BY_RNA	136	0.306089	1.34965	0.0464037	0.24403	0.207163	10601	tags=46%, list=29%, signal=32%	MAEL/PIWIL2/PIWIL1/PIWIL4/DDX4/MOV10L1/MIR23B/MYBL1/H2BC17/PLD6/NUP155/POLR2F/TDRKH/H2BC14/H2BC15/H2BC3/NUP54/H4C14/POLR2K/NUP35/NUP42/TSNAX/FKBP6/TDRD12/AGO3/H4C5/H4C8/H3C12/PRKRA/H4C1/NUP133/NUP160/DROSHA/H3-3A/POLR2B/TPR/H2BU1/H2AZ1/TNRC6C/H2BC6/H3C11/NUP43/H4C9/H2BC10/NUP107/H3C13/NDC1/H2BC12/H2AZ2/NUP58/POLR2D/TDRD9/DGCR8/NUP88/SEH1L/H2BC9/H3C10/HENMT1/POLR2C/AGO1/AGO4/BCDIN3D
WP_DISRUPTION_OF_POSTSYNAPTIC_SIGNALLING_BY_CNV	WP_DISRUPTION_OF_POSTSYNAPTIC_SIGNALLING_BY_CNV	33	0.461925	1.52258	0.046798	0.245266	0.208213	3140	tags=27%, list=9%, signal=25%	NRXN3/GRM1/DLGAP1/GRIN2A/NRXN2/NLGN1/NRXN1/RYR2/NLGN3
KEGG_GLIOMA	KEGG_GLIOMA	65	-0.381018	-1.41138	0.0469012	0.245266	0.208213	4747	tags=22%, list=13%, signal=19%	CALM1/PRKCB/IGF1/MAP2K2/PIK3R2/CDKN1A/PIK3R5/HRAS/CAMK2B/PIK3CG/MAPK3/CAMK2A/CALML5/CALML3
REACTOME_CELL_JUNCTION_ORGANIZATION	REACTOME_CELL_JUNCTION_ORGANIZATION	91	0.339185	1.38678	0.0469484	0.245266	0.208213	3565	tags=19%, list=10%, signal=17%	CLDN19/CDH12/CDH2/CLDN3/CDH8/CLDN18/CLDN20/LAMA3/CLDN8/CDH11/CDH10/CDH7/FERMT2/CLDN16/LAMC2/CDH13/NECTIN3
REACTOME_MEIOTIC_SYNAPSIS	REACTOME_MEIOTIC_SYNAPSIS	79	0.34821	1.38852	0.0479616	0.249573	0.211869	9474	tags=41%, list=26%, signal=30%	SMC1B/SYCP2/SYCP1/SYCE2/POT1/H2BC17/H2BC14/H2BC15/H2BC3/RAD21/H4C14/FKBP6/H3-4/H4C5/STAG3/SYCP3/TERF1/BRCA1/H4C8/H4C1/SUN1/H2BU1/H2AZ1/H2BC6/STAG2/H4C9/H2BC10/H2BC12/SMC3/LMNB1/ATR/H2AZ2
REACTOME_CRISTAE_FORMATION	REACTOME_CRISTAE_FORMATION	29	-0.487254	-1.50404	0.04811	0.249573	0.211869	14660	tags=59%, list=40%, signal=35%	TMEM11/ATP5F1C/ATP5MC3/ATP5F1A/ATP5MC2/ATP5MG/MICOS10/ATP5PF/ATP5F1B/ATP5PD/ATP5MF/ATP5MC1/ATP5F1E/MICOS13/ATP5PO/ATP5ME/ATP5F1D
KEGG_PROGESTERONE_MEDIATED_OOCYTE_MATURATION	KEGG_PROGESTERONE_MEDIATED_OOCYTE_MATURATION	85	0.337607	1.35669	0.0481928	0.249573	0.211869	5429	tags=18%, list=15%, signal=15%	SPDYC/RPS6KA6/ADCY5/ADCY8/ADCY1/AKT3/CCNB3/MAD2L1/MAPK10/PDE3B/ANAPC10/CDK1/PIK3R3/CCNA2/MAPK8
PID_INTEGRIN5_PATHWAY	PID_INTEGRIN5_PATHWAY	17	0.5505	1.53974	0.0481928	0.249573	0.211869	6593	tags=47%, list=18%, signal=39%	FN1/VCAM1/EDIL3/ITGB6/ITGAV/PLAU/ITGB8/FBN1
REACTOME_COMPLEX_I_BIOGENESIS	REACTOME_COMPLEX_I_BIOGENESIS	49	-0.421687	-1.45373	0.0483592	0.249891	0.212139	16469	tags=71%, list=45%, signal=39%	NDUFB9/NDUFB6/NDUFS6/NDUFA10/NDUFA9/NDUFS4/ECSIT/NDUFA12/NDUFAF2/NDUFA8/NDUFS3/NDUFV1/NDUFAB1/NDUFA7/ACAD9/NDUFC1/NDUFV3/NDUFAF3/NDUFB2/NDUFAF1/NDUFB1/NDUFS5/NDUFC2/NDUFA1/NDUFA2/NDUFB8/NDUFB10/NDUFB11/NDUFS7/NDUFA3/NDUFB7/NDUFS8/NDUFV2/NDUFA11/NDUFA13
REACTOME_TERMINATION_OF_O_GLYCAN_BIOSYNTHESIS	REACTOME_TERMINATION_OF_O_GLYCAN_BIOSYNTHESIS	23	-0.516005	-1.50195	0.0504348	0.259508	0.220303	3817	tags=26%, list=10%, signal=23%	MUC1/MUC5AC/MUC15/MUCL1/MUC7/MUC21
REACTOME_CALCITONIN_LIKE_LIGAND_RECEPTORS	REACTOME_CALCITONIN_LIKE_LIGAND_RECEPTORS	10	0.638587	1.56806	0.0504386	0.259508	0.220303	3724	tags=40%, list=10%, signal=36%	CALCA/CALCB/IAPP/ADM2
REACTOME_TRANSPORT_OF_MATURE_MRNAS_DERIVED_FROM_INTRONLESS_TRANSCRIPTS	REACTOME_TRANSPORT_OF_MATURE_MRNAS_DERIVED_FROM_INTRONLESS_TRANSCRIPTS	43	0.406535	1.44401	0.0508083	0.260845	0.221438	13545	tags=60%, list=37%, signal=38%	NUP155/NUP54/NUP35/NUP42/NCBP2/NUP133/NUP160/TPR/NUP43/NUP107/NDC1/FIP1L1/NUP58/NUP88/SEH1L/NUP153/SLBP/POM121/NCBP1/NUP205/NUP62/NUP210/POM121C/NUP93/NUP98/CPSF2
REACTOME_GLUTATHIONE_CONJUGATION	REACTOME_GLUTATHIONE_CONJUGATION	35	0.439878	1.46417	0.0510949	0.261751	0.222207	6243	tags=37%, list=17%, signal=31%	GSTA1/GSTM1/GSTT2B/GSTM2/GSTM3/GCLC/GSTT2/GGT7/GSTA2/CHAC2/GCLM/MGST3/GSTO2
BIOCARTA_INTRINSIC_PATHWAY	BIOCARTA_INTRINSIC_PATHWAY	23	0.518114	1.56073	0.0515222	0.263075	0.223331	6314	tags=39%, list=17%, signal=32%	KNG1/FGB/FGG/FGA/COL4A5/COL4A6/F2R/PROC/F8
REACTOME_MITOTIC_TELOPHASE_CYTOKINESIS	REACTOME_MITOTIC_TELOPHASE_CYTOKINESIS	13	0.589929	1.55981	0.0516854	0.263075	0.223331	10381	tags=62%, list=29%, signal=44%	RAD21/STAG2/SMC3/PDS5B/NIPBL/KIF20A/STAG1/KIF23
WP_EDA_SIGNALLING_IN_HAIR_FOLLICLE_DEVELOPMENT	WP_EDA_SIGNALLING_IN_HAIR_FOLLICLE_DEVELOPMENT	13	0.578958	1.5308	0.0516854	0.263075	0.223331	5303	tags=54%, list=15%, signal=46%	SHH/SOSTDC1/DKK1/PTCH1/GLI1/EDARADD/WNT3
WP_BLADDER_CANCER	WP_BLADDER_CANCER	40	-0.444868	-1.4923	0.0523649	0.265846	0.225684	4257	tags=28%, list=12%, signal=24%	UPK3A/CDH1/HBEGF/DAPK2/MAP2K2/PIK3R2/CDKN1A/ERBB2/MMP9/TYMP/HRAS
BIOCARTA_IL12_PATHWAY	BIOCARTA_IL12_PATHWAY	19	-0.539122	-1.50314	0.0524535	0.265846	0.225684	5252	tags=47%, list=14%, signal=41%	CD247/JAK2/IFNG/CCR5/CD3E/CD3G/IL18/CXCR3/CD3D
REACTOME_PI3K_EVENTS_IN_ERBB2_SIGNALING	REACTOME_PI3K_EVENTS_IN_ERBB2_SIGNALING	16	-0.573955	-1.50576	0.0529101	0.26759	0.227164	4191	tags=44%, list=12%, signal=39%	HBEGF/GAB1/ERBB2/EREG/ERBB3/NRG1/ERBB4
WP_COMPLEMENT_ACTIVATION	WP_COMPLEMENT_ACTIVATION	22	-0.510978	-1.47674	0.0531732	0.26835	0.227809	4197	tags=32%, list=12%, signal=28%	C8B/C8A/C6/MASP1/CFD/CFB/CFP
BIOCARTA_GRANULOCYTES_PATHWAY	BIOCARTA_GRANULOCYTES_PATHWAY	15	-0.588365	-1.52124	0.0541012	0.272101	0.230994	4699	tags=60%, list=13%, signal=52%	PECAM1/ICAM2/IFNG/ITGB2/ITGAM/SELPLG/ITGAL/SELL/SELP
PID_FCER1_PATHWAY	PID_FCER1_PATHWAY	60	-0.388344	-1.4045	0.0541455	0.272101	0.230994	10254	tags=37%, list=28%, signal=26%	MAP2K4/MAP3K1/LCP2/VAV1/S1PR1/JUN/FOS/LAT/SYK/NFATC2/PRKCB/BTK/MAP2K2/DUSP1/ITK/GAB2/FCGR2B/HRAS/MAPK3/MS4A2/PLD2/IGHE
WP_THERMOGENESIS	WP_THERMOGENESIS	108	0.318067	1.32973	0.0548926	0.275274	0.233687	6391	tags=23%, list=18%, signal=19%	RPS6KA6/ADCY10/FGF21/ADCY5/PRKG2/PRDM16/ADCY8/ADCY1/BMP8B/CREB3L1/PRKAA1/ACTL6A/UCP1/BMP8A/CREB5/CREB3L4/ATF2/PRKAB2/PPARGC1A/ACSL4/RHEB/SMARCD3/CREB3L3/PPARG/SLC25A29
REACTOME_CRMPS_IN_SEMA3A_SIGNALING	REACTOME_CRMPS_IN_SEMA3A_SIGNALING	16	0.546703	1.5195	0.0551724	0.276094	0.234383	6920	tags=38%, list=19%, signal=30%	SEMA3A/DPYSL5/DPYSL4/DPYSL3/CRMP1/PLXNA4
REACTOME_SYNTHESIS_OF_LEUKOTRIENES_LT_AND_EOXINS_EX_	REACTOME_SYNTHESIS_OF_LEUKOTRIENES_LT_AND_EOXINS_EX_	21	-0.517271	-1.47339	0.0553633	0.276468	0.2347	5073	tags=48%, list=14%, signal=41%	ALOX5AP/DPEP1/LTA4H/CYP4B1/LTC4S/CYP4F2/CYP4A22/CYP4F8/CYP4A11/CYP4F22
REACTOME_PHASE_I_FUNCTIONALIZATION_OF_COMPOUNDS	REACTOME_PHASE_I_FUNCTIONALIZATION_OF_COMPOUNDS	102	-0.343085	-1.37515	0.0556522	0.277327	0.23543	3209	tags=20%, list=9%, signal=18%	PAOX/CYP4B1/CYP1A1/CYP4F2/FDXR/CYP2A6/NR1H4/CES2/CYP4A22/CYP4F8/CBR3/AOC1/CYP2C9/CYP2C19/CYP2C18/CYP4A11/FMO2/CYP8B1/CYP3A4/CYP4F22
REACTOME_SYNTHESIS_OF_PC	REACTOME_SYNTHESIS_OF_PC	28	0.469491	1.48772	0.0559441	0.277618	0.235677	3975	tags=25%, list=11%, signal=22%	CHAT/PCYT1B/SLC44A4/CHKA/BCHE/ABHD3/CHPT1
WP_NEPHROTIC_SYNDROME	WP_NEPHROTIC_SYNDROME	45	0.406117	1.45508	0.0559441	0.277618	0.235677	7779	tags=29%, list=21%, signal=23%	NPHS2/PAX2/GPC5/ARHGAP24/COL4A5/TTC21B/WT1/NPHS1/ANLN/TRPC6/PLCE1/ZMPSTE24/E2F3
REACTOME_NEGATIVE_REGULATION_OF_FGFR4_SIGNALING	REACTOME_NEGATIVE_REGULATION_OF_FGFR4_SIGNALING	31	0.460606	1.4921	0.0563725	0.279162	0.236987	5317	tags=29%, list=15%, signal=25%	FGF4/FGF2/FGF20/FGF17/FGF23/SPRY2/FGFR4/FGF1/FGF6
WP_SELECTIVE_EXPRESSION_OF_CHEMOKINE_RECEPTORS_DURING_TCELL_POLARIZATION	WP_SELECTIVE_EXPRESSION_OF_CHEMOKINE_RECEPTORS_DURING_TCELL_POLARIZATION	29	-0.476395	-1.47052	0.056701	0.280204	0.237873	4623	tags=55%, list=13%, signal=48%	TGFB1/CCL4/IL2/CCR3/CD4/CCL3/IFNG/IL4R/CD28/CCR5/CCR7/CXCR3/CD40LG/IL12B/CCR4/CCR2
REACTOME_NEUROTRANSMITTER_RELEASE_CYCLE	REACTOME_NEUROTRANSMITTER_RELEASE_CYCLE	51	0.386352	1.4083	0.056872	0.280395	0.238034	7826	tags=39%, list=21%, signal=31%	SLC5A7/CHAT/SLC18A3/GLS2/SYN3/SYT1/SYN2/SLC17A7/LIN7A/SLC1A6/GAD1/SLC6A13/SNAP25/ABAT/GAD2/PPFIA1/LIN7C/GLS/RIMS1/STXBP1
WP_CELL_CYCLE	WP_CELL_CYCLE	120	0.308119	1.32174	0.0570071	0.280395	0.238034	10557	tags=43%, list=29%, signal=31%	SMC1B/CCNE2/CCNB3/E2F5/TGFB2/CHEK2/ANAPC10/CDK1/RAD21/TTK/CDC7/CDKN2C/ORC6/CDC14A/CCNA2/WEE2/DBF4/CDC45/ORC2/ORC3/TP53/TFDP2/SKP2/CDK6/MCM4/ATM/WEE1/CHEK1/CDC6/E2F3/ORC4/HDAC2/PRKDC/RBL1/BUB1/STAG2/SMAD4/PCNA/SMC3/ORC1/CDK2/ATR/TGFB3/ORC5/MCM6/BUB3/ANAPC13/STAG1/MCM3/YWHAE/CDC27/CDC25C
REACTOME_TRANSPORT_OF_CONNEXONS_TO_THE_PLASMA_MEMBRANE	REACTOME_TRANSPORT_OF_CONNEXONS_TO_THE_PLASMA_MEMBRANE	21	-0.515177	-1.46742	0.0570934	0.280395	0.238034	4537	tags=38%, list=12%, signal=33%	TUBB6/TUBB4B/TUBA1C/TUBB2B/TUBA3E/TUBA4A/TUBB2A/GJB2
REACTOME_POST_TRANSLATIONAL_MODIFICATION_SYNTHESIS_OF_GPI_ANCHORED_PROTEINS	REACTOME_POST_TRANSLATIONAL_MODIFICATION_SYNTHESIS_OF_GPI_ANCHORED_PROTEINS	93	-0.347069	-1.36419	0.0572917	0.280788	0.238368	3064	tags=19%, list=8%, signal=18%	LY6H/RAET1L/VNN2/CD52/IZUMO1R/GPIHBP1/FCGR3B/VNN3/ART4/RAET1G/TEX101/LY6D/PSCA/LYPD2/LYPD3/LY6G6C/CEACAM7/LYPD5
WP_HEDGEHOG_SIGNALING_PATHWAY	WP_HEDGEHOG_SIGNALING_PATHWAY	43	0.402754	1.43058	0.0577367	0.282269	0.239625	3278	tags=19%, list=9%, signal=17%	SHH/HHIP/PTCH2/GLI2/PTCH1/GPR161/GLI1/CDON
REACTOME_CLASS_C_3_METABOTROPIC_GLUTAMATE_PHEROMONE_RECEPTORS_	REACTOME_CLASS_C_3_METABOTROPIC_GLUTAMATE_PHEROMONE_RECEPTORS_	39	0.422759	1.44945	0.0578313	0.282269	0.239625	9453	tags=51%, list=26%, signal=38%	GABBR2/GRM1/GRM7/TAS2R20/GRM8/TAS2R14/TAS2R13/GRM4/TAS2R31/TAS1R1/TAS2R19/TAS2R46/TAS2R30/TAS2R10/TAS2R38/TAS2R39/GRM5/TAS2R9/TAS2R5/GABBR1
REACTOME_A_TETRASACCHARIDE_LINKER_SEQUENCE_IS_REQUIRED_FOR_GAG_SYNTHESIS	REACTOME_A_TETRASACCHARIDE_LINKER_SEQUENCE_IS_REQUIRED_FOR_GAG_SYNTHESIS	26	0.486975	1.52627	0.0580046	0.282535	0.239851	2061	tags=23%, list=6%, signal=22%	GPC5/GPC3/GPC2/SDC2/GPC4/GPC6
KEGG_LYSOSOME	KEGG_LYSOSOME	121	-0.325569	-1.33112	0.0589255	0.286433	0.24316	4724	tags=16%, list=13%, signal=14%	SORT1/ATP6V0C/CTSD/TCIRG1/CLTA/CTSL/ARSA/ATP6V0D1/ATP6V0D2/ATP6V0A1/ATP6V0A4/CTSG/HYAL1/ACP5/PSAPL1/CTSW/GM2A/CLTB/DNASE2B
REACTOME_EXPORT_OF_VIRAL_RIBONUCLEOPROTEINS_FROM_NUCLEUS	REACTOME_EXPORT_OF_VIRAL_RIBONUCLEOPROTEINS_FROM_NUCLEUS	33	0.450926	1.48633	0.0591133	0.28676	0.243438	13448	tags=67%, list=37%, signal=42%	NUP155/NUP54/NUP35/NUP42/NUP133/NUP160/TPR/NUP43/NUP107/NDC1/XPO1/NUP58/NUP88/SEH1L/NUP153/POM121/NUP205/NUP62/NUP210/POM121C/NUP93/NUP98
REACTOME_OLFACTORY_SIGNALING_PATHWAY	REACTOME_OLFACTORY_SIGNALING_PATHWAY	380	-0.253626	-1.21042	0.059816	0.289577	0.24583	12802	tags=51%, list=35%, signal=33%	OR2T29/OR8H3/OR2T5/OR4A15/OR6C74/OR8H2/OR4F21/OR8J3/OR5K4/OR52M1/OR4A5/OR6C76/OR5B17/OR10J1/OR4D1/OR1L6/OR7G1/OR14I1/OR13D1/OR6B3/OR4P4/OR4C11/OR2T27/OR14A2/OR13C4/OR2T2/OR8K5/OR5B3/OR13C2/OR6N2/OR7A10/OR1L4/OR6C4/OR14A16/OR10J5/OR10H4/OR52N1/OR2A12/OR2D3/OR7E24/OR10A6/OR5B21/OR11A1/OR2B2/OR5C1/OR8U1/OR4F5/OR2AG1/OR10R2/OR51A2/OR2W1/OR10G6/OR2T6/OR4S1/OR5T1/OR8I2/OR5T3/OR4X2/OR4K17/OR11H2/OR6C6/O…
PID_ATM_PATHWAY	PID_ATM_PATHWAY	34	0.444647	1.47912	0.060241	0.290953	0.246997	12333	tags=53%, list=34%, signal=35%	RBBP8/ABRAXAS1/CHEK2/BID/BRCA1/MRE11/ATM/COP1/BLM/NBN/MDC1/SMC3/TP53BP1/CDC25C/RAD17/ABL1/KAT5/MDM2
KEGG_INTESTINAL_IMMUNE_NETWORK_FOR_IGA_PRODUCTION	KEGG_INTESTINAL_IMMUNE_NETWORK_FOR_IGA_PRODUCTION	46	-0.425709	-1.45286	0.0603448	0.290953	0.246997	10801	tags=48%, list=30%, signal=34%	HLA-DPA1/HLA-DMB/HLA-DRA/TGFB1/HLA-DQA1/IL2/ICOS/MADCAM1/HLA-DOA/AICDA/HLA-DMA/HLA-DPB1/CXCL12/ITGB7/HLA-DRB1/CD28/HLA-DOB/HLA-DQB1/HLA-DRB5/CD40LG/TNFRSF13B/TNFRSF17
REACTOME_CONSTITUTIVE_SIGNALING_BY_ABERRANT_PI3K_IN_CANCER	REACTOME_CONSTITUTIVE_SIGNALING_BY_ABERRANT_PI3K_IN_CANCER	75	0.341209	1.34487	0.0605327	0.291218	0.247222	5317	tags=24%, list=15%, signal=21%	FGF3/FGF5/FGF4/FGF2/FGF20/FGFR2/FGF17/KITLG/PDGFB/FGF23/IRS2/BTC/PDGFA/PIK3R3/FGFR4/FGF1/NRG4/FGF6
PID_IL12_STAT4_PATHWAY	PID_IL12_STAT4_PATHWAY	32	-0.457519	-1.45441	0.0607083	0.291218	0.247222	11833	tags=62%, list=32%, signal=42%	IRF1/IL2RA/STAT3/HLA-DRA/TGFB1/IL2/IL13/JUN/FOS/CD4/PRF1/CD247/IL18RAP/IFNG/CD28/CD3E/CD3G/IL18/CD3D/TBX21
WP_AMPACTIVATED_PROTEIN_KINASE_AMPK_SIGNALING	WP_AMPACTIVATED_PROTEIN_KINASE_AMPK_SIGNALING	68	-0.375746	-1.40043	0.0608108	0.291218	0.247222	5946	tags=21%, list=16%, signal=17%	PPARGC1B/FASN/EIF4EBP1/STK11/GYS1/PRKAG3/PIK3R2/CDKN1A/INS-IGF2/HMGCR/RPS6KB2/PIK3CG/ADIPOQ/GYS2
REACTOME_BBSOME_MEDIATED_CARGO_TARGETING_TO_CILIUM	REACTOME_BBSOME_MEDIATED_CARGO_TARGETING_TO_CILIUM	23	0.510047	1.53643	0.0608899	0.291218	0.247222	8900	tags=48%, list=24%, signal=36%	ARL6/LZTFL1/BBS12/BBS9/BBS10/CCT5/TTC8/BBIP1/BBS4/BBS5/BBS1
REACTOME_DEFECTIVE_C1GALT1C1_CAUSES_TN_POLYAGGLUTINATION_SYNDROME_TNPS_	REACTOME_DEFECTIVE_C1GALT1C1_CAUSES_TN_POLYAGGLUTINATION_SYNDROME_TNPS_	17	-0.553483	-1.49331	0.0613288	0.292728	0.248504	3817	tags=35%, list=10%, signal=32%	MUC1/MUC5AC/MUC15/MUCL1/MUC7/MUC21
BIOCARTA_IL2_PATHWAY	BIOCARTA_IL2_PATHWAY	22	-0.500067	-1.44521	0.0617496	0.294146	0.249708	8857	tags=50%, list=24%, signal=38%	JAK3/IL2/STAT5A/IL2RG/JUN/IL2RB/FOS/SYK/LCK/HRAS/MAPK3
REACTOME_IL_6_TYPE_CYTOKINE_RECEPTOR_LIGAND_INTERACTIONS	REACTOME_IL_6_TYPE_CYTOKINE_RECEPTOR_LIGAND_INTERACTIONS	17	0.532703	1.48997	0.0626506	0.297841	0.252845	9698	tags=59%, list=27%, signal=43%	CTF1/LIF/IL11/LIFR/IL31/IL31RA/OSMR/CNTF/IL11RA/CNTFR
PID_FGF_PATHWAY	PID_FGF_PATHWAY	55	0.384112	1.42648	0.0631068	0.299411	0.254177	5317	tags=22%, list=15%, signal=19%	CDH2/FGF4/FGF2/SDC2/FGFR2/FGF17/PLAU/FGF23/SPRY2/FGFR4/FGF1/FGF6
