# Supplementary material for: The prognostic role and metabolic function of GGPS1 in oral squamous cell carcinoma
Source: Front Mol Biosci. 2023 Mar 24;10:1109403. doi: 10.3389/fmolb.2023.1109403 (PMC10081451; doi:10.3389/fmolb.2023.1109403)
Supplement: Supplementary file 4 [file Table1.xlsx]

## Sheet: all correlated genes
gene_name	gene_id	gene_biotype	cor_pearson	p_pearson	cor_spearman	ABS_cor_spearman	p_spearman
LINC02082	ENSG00000242268	lncRNA	0.156318	0.00448234	0.0881332		0.110575
AC090241.2	ENSG00000270112	lncRNA	0.0382919	0.488835	0.11722	0.11722	0.0335516
RAB4B	ENSG00000167578	protein_coding	0.181389	0.000949621	0.198117	0.198117	0.000307291
TIGAR	ENSG00000078237	protein_coding	0.203677	0.000199729	0.197334	0.197334	0.000324904
RNF44	ENSG00000146083	protein_coding	0.352949	4.37271e-11	0.284661	0.284661	1.69964e-07
NUP210P2	ENSG00000225275	unprocessed_pseudogene	0.084156	0.127672	0.049825		0.367661
DNAH3	ENSG00000158486	protein_coding	0.092873	0.0926098	0.0108759		0.844118
RPL23A	ENSG00000198242	protein_coding	0.0614855	0.266115	0.0849999		0.123842
EHD4-AS1	ENSG00000259883	lncRNA	0.0182166	0.742013	0.00841415		0.879155
RPL7L1P12	ENSG00000231981	processed_pseudogene	0.0575118	0.298312	0.0515929		0.350887
AC244102.2	ENSG00000269475	unprocessed_pseudogene	0.0976108	0.0770633	0.105882		0.0550327
Y_RNA	ENSG00000201788	misc_RNA	0.0550339	0.319649	-0.00134162		0.980659
ARL8B	ENSG00000134108	protein_coding	0.174471	0.00148819	0.130465	0.130465	0.0179624
AC007114.2	ENSG00000263089	lncRNA	0.214111	9.06546e-05	0.240297	0.240297	1.04934e-05
CALB2	ENSG00000172137	protein_coding	0.0513364	0.353291	0.0431058		0.43563
MFSD3	ENSG00000167700	protein_coding	0.110397	0.0454003	0.151411	0.151411	0.00596941
AC092839.2	ENSG00000234943	lncRNA	0.105097	0.0568699	0.0643824		0.244199
LINC00636	ENSG00000240423	lncRNA	-0.150731	0.00615755	-0.157733	0.157733	0.00412929
PIGV	ENSG00000060642	protein_coding	0.443339	2.83909e-17	0.438268	0.438268	0
AC055876.5	ENSG00000271616	processed_pseudogene	-0.0453242	0.412559	-0.027583		0.618131
PIGFP2	ENSG00000234881	processed_pseudogene	0.0203488	0.713076	0.0579521		0.294622
CHIAP1	ENSG00000236040	unprocessed_pseudogene	0.0839533	0.128596	0.0323994		0.558152
ECE1-AS1	ENSG00000231105	lncRNA	0.174326	0.00150202	0.160688	0.160688	0.0034719
AC128716.1	ENSG00000243044	processed_pseudogene	-0.0244155	0.659042	-0.0243399		0.660031
ZNF708	ENSG00000182141	protein_coding	0.350301	6.23365e-11	0.314185	0.314185	6.90118e-09
LINC01224	ENSG00000269416	lncRNA	0.163385	0.00295616	0.160043	0.160043	0.00360679
AC127002.2	ENSG00000275265	lncRNA	0.13562	0.0138188	0.138438	0.138438	0.0119505
MYADML2	ENSG00000185105	protein_coding	0.0690153	0.21183	0.104106		0.0592619
DNM3-IT1	ENSG00000233540	lncRNA	0.108489	0.0492837	0.0837404		0.129571
PHEX	ENSG00000102174	protein_coding	0.192071	0.000459604	0.160597	0.160597	0.00352426
KRT8P47	ENSG00000271647	processed_pseudogene	-0.00692967	0.900353	-0.0370329		0.503247
MOGAT2	ENSG00000166391	protein_coding	0.15306	0.00540089	0.105235		0.0565439
AC006557.5	ENSG00000270469	processed_pseudogene	0.087538	0.113013	0.122336	0.122336	0.0264952
PFN2	ENSG00000070087	protein_coding	0.284952	1.45386e-07	0.312901	0.312901	7.9907e-09
AC007861.1	ENSG00000262950	lncRNA	-0.00797299	0.885446	-0.00821243		0.882031
CASC23	ENSG00000255420	lncRNA	0.0771641	0.162598	0.0578408		0.295552
DNM1P41	ENSG00000280038	TEC	0.033123	0.549389	0.0168221		0.761139
AC005324.5	ENSG00000266261	lncRNA	0.1103	0.0455927	0.137928	0.137928	0.0122716
RMND5A	ENSG00000153561	protein_coding	0.257439	2.22607e-06	0.167879	0.167879	0.00227619
AC092301.1	ENSG00000269148	lncRNA	0.220759	5.36998e-05	0.186884	0.186884	0.000656999
AL590730.2	ENSG00000274458	snoRNA	-0.00786979	0.886919	-0.0133717		0.809068
AC245008.1	ENSG00000273406	lncRNA	0.081714	0.139143	0.0955796		0.0834476
RAD23A	ENSG00000179262	protein_coding	0.413061	5.47488e-15	0.401715	0.401715	3.3338e-14
TTC41P	ENSG00000214198	transcribed_unitary_pseudogene	0.35542	3.1314e-11	0.382646	0.382646	8.84302e-13
RNVU1-2A	ENSG00000278099	snRNA	0.10869	0.0488628	0.0894467		0.105342
OR2D2	ENSG00000166368	protein_coding	0.0704427	0.202509	0.0600958		0.277093
SERPINB11	ENSG00000206072	protein_coding	-0.0989987	0.0729334	-0.11806	0.11806	0.0322944
AL135937.1	ENSG00000234900	lncRNA	0.174862	0.00145152	0.194079	0.194079	0.00039921
LINC02292	ENSG00000258630	lncRNA	0.104449	0.0584248	0.0810347		0.14247
SIN3B	ENSG00000127511	protein_coding	0.38496	4.59536e-13	0.328315	0.328315	1.31323e-09
LINC00705	ENSG00000225269	lncRNA	0.0930193	0.092095	0.136897	0.136897	0.0129424
RPL7P17	ENSG00000214062	processed_pseudogene	0.130164	0.0181753	0.0762337		0.167741
TLL2	ENSG00000095587	protein_coding	0.129957	0.0183616	0.211831	0.211831	0.000111913
AC025588.4	ENSG00000274219	unprocessed_pseudogene	0.0560743	0.310572	0.0588141		0.287486
AL606490.3	ENSG00000230100	lncRNA	-0.0510173	0.356294	-0.0646078		0.242549
CTSA	ENSG00000064601	protein_coding	0.202997	0.000209991	0.2177	0.2177	7.12075e-05
AL671277.1	ENSG00000227766	unprocessed_pseudogene	0.0797871	0.148739	0.0679833		0.218635
IL32	ENSG00000008517	protein_coding	0.0812329	0.141493	0.0928282		0.0927595
AC116351.1	ENSG00000215246	lncRNA	0.177088	0.00125806	0.180561	0.180561	0.00100293
AC103810.5	ENSG00000266644	lncRNA	0.0622735	0.260024	0.0706538		0.201156
ASS1P7	ENSG00000236893	processed_pseudogene	0.160837	0.00344133	0.204018	0.204018	0.000194758
THAP12P4	ENSG00000254465	processed_pseudogene	0.00999452	0.856683	0.00402296		0.942051
PTPN4	ENSG00000088179	protein_coding	0.391751	1.63673e-13	0.341458	0.341458	2.59584e-10
NUCB2	ENSG00000070081	protein_coding	0.274465	4.26259e-07	0.231175	0.231175	2.40885e-05
AC087741.2	ENSG00000275479	lncRNA	0.0470231	0.395244	0.0703198		0.2033
SERPINB12	ENSG00000166634	protein_coding	-0.0665618	0.228565	-0.081545		0.139965
AC023830.2	ENSG00000261789	lncRNA	0.138958	0.0116318	0.147352	0.147352	0.0074244
AC021613.1	ENSG00000254092	lncRNA	-0.0245309	0.657532	-0.00978989		0.859586
GGT3P	ENSG00000197421	transcribed_unprocessed_pseudogene	0.166382	0.00246553	0.146012	0.146012	0.00798821
TMEM143	ENSG00000161558	protein_coding	0.361256	1.40685e-11	0.383068	0.383068	8.28635e-13
DACH1	ENSG00000276644	protein_coding	0.208701	0.000137205	0.159095	0.159095	0.00381354
AC145350.3	ENSG00000260900	processed_pseudogene	0.105497	0.0559286	0.127921	0.127921	0.020287
Metazoa_SRP	ENSG00000278732	misc_RNA	0.133896	0.0150836	0.0876679		0.112477
COLCA1	ENSG00000196167	lncRNA	0.125024	0.0233285	0.0467667		0.397828
AC008403.1	ENSG00000268465	protein_coding	0.100343	0.0691081	0.0885142		0.109037
RN7SL560P	ENSG00000264438	misc_RNA	0.0208993	0.70567	0.00845073		0.878634
BMP2KL	ENSG00000204113	processed_pseudogene	0.0675822	0.221495	0.0821295		0.137137
RNU6-820P	ENSG00000207000	snRNA	-0.116226	0.0350933	-0.0780144		0.158003
AC093367.1	ENSG00000254131	processed_pseudogene	0.0831292	0.132403	0.0636436		0.249665
FGF23	ENSG00000118972	protein_coding	0.0915696	0.0973002	0.0444805		0.421322
AC114689.1	ENSG00000264104	processed_pseudogene	0.0277964	0.615414	0.0238859		0.665985
SERTAD2	ENSG00000179833	protein_coding	0.166819	0.00240058	0.104577		0.0581436
ST3GAL6	ENSG00000064225	protein_coding	0.0296221	0.592394	0.0161451		0.77036
AP001029.1	ENSG00000267108	lncRNA	0.169834	0.00199301	0.14472	0.14472	0.00856762
PKP2	ENSG00000057294	protein_coding	0.126715	0.0215094	0.108283	0.108283	0.0497557
AL357315.1	ENSG00000227535	lncRNA	0.0154655	0.779886	-0.0250195		0.651157
RNU6-453P	ENSG00000252628	snRNA	0.0685507	0.21493	0.0506205		0.360052
TRIM51HP	ENSG00000166007	transcribed_unprocessed_pseudogene	-0.0416806	0.451169	-0.0282617		0.609511
AC005046.1	ENSG00000273055	lncRNA	0.17831	0.00116218	0.145731	0.145731	0.00811133
RPL35AP28	ENSG00000242041	processed_pseudogene	0.0990712	0.0727228	0.0713461		0.196766
AP005242.3	ENSG00000278923	lncRNA	-0.0156221	0.777715	-0.0331431		0.549147
KRT1	ENSG00000167768	protein_coding	-0.247239	5.67649e-06	-0.239016	0.239016	1.17306e-05
AC016583.1	ENSG00000280159	TEC	0.191089	0.000492118	0.163525	0.163525	0.00293148
AC026185.1	ENSG00000235240	unprocessed_pseudogene	0.0675093	0.221995	0.0500506		0.365493
PDLIM1P3	ENSG00000264172	processed_pseudogene	0.0910951	0.0990541	0.109623	0.109623	0.0469446
RNU6-1273P	ENSG00000199903	snRNA	-0.000657589	0.99052	0.021033		0.703876
RNA5SP218	ENSG00000200058	rRNA_pseudogene	0.0868718	0.115791	0.0720432		0.192416
AL080312.2	ENSG00000275358	lncRNA	-0.0155198	0.779133	0.0302279		0.584845
RAET1K	ENSG00000218358	transcribed_unprocessed_pseudogene	0.340176	2.34708e-10	0.434269	0.434269	1.45173e-16
AC021506.1	ENSG00000266460	lncRNA	0.0231172	0.676116	0.0245023		0.657906
AC026464.3	ENSG00000260371	protein_coding
AC022150.3	ENSG00000269349	lncRNA	0.11582	0.035741	0.13217	0.13217	0.016451
Y_RNA	ENSG00000200291	misc_RNA	0.0975534	0.0772383	0.0654564		0.236404
DDX11L10	ENSG00000233614	transcribed_unprocessed_pseudogene	0.0825257	0.135246	0.04501		0.415809
SLC45A4	ENSG00000022567	protein_coding	0.372388	2.92063e-12	0.323818	0.323818	2.24717e-09
AC022743.1	ENSG00000278933	TEC	0.110081	0.0460259	0.126521	0.126521	0.0217109
RNA5SP128	ENSG00000202175	rRNA_pseudogene	0.096167	0.0815591	0.0922854		0.0947015
MTRF1	ENSG00000120662	protein_coding	0.442947	3.04984e-17	0.411684	0.411684	2.07621e-15
AL135924.2	ENSG00000235523	lncRNA	-0.0929714	0.0922634	-0.0884196		0.109417
AC112673.1	ENSG00000249848	processed_pseudogene	-0.0545158	0.324232	-0.0417366		0.45056
AL157858.2	ENSG00000277826	misc_RNA	-0.0352529	0.523998	-0.0469841		0.395637
MTND5P14	ENSG00000230225	unprocessed_pseudogene	-0.107669	0.0510361	-0.109027	0.109027	0.0481621
IGSF11-AS1	ENSG00000239877	lncRNA	0.119678	0.0299837	0.158082	0.158082	0.00404621
U8	ENSG00000201398	snoRNA	-0.0703896	0.20285	-0.0876668		0.112482
AC018648.1	ENSG00000272905	lncRNA	0.25546	2.6778e-06	0.215978	0.215978	7.83832e-05
AC009133.2	ENSG00000259952	lncRNA	0.0310274	0.574948	0.0250976		0.65014
RARRES2P7	ENSG00000260812	processed_pseudogene	0.0399021	0.470731	0.0378699		0.493641
MTND2P28	ENSG00000225630	unprocessed_pseudogene	0.158241	0.00400881	0.11784	0.11784	0.0326707
FMO7P	ENSG00000230231	unprocessed_pseudogene	0.118638	0.0314523	0.130194	0.130194	0.0181485
ESM1	ENSG00000164283	protein_coding	0.296655	4.15092e-08	0.299254	0.299254	3.64293e-08
KF459542.1	ENSG00000231880	lncRNA
AC006458.1	ENSG00000227489	lncRNA	-0.0342787	0.535538	-0.0448919		0.417035
AP003730.1	ENSG00000254555	processed_pseudogene	0.0468518	0.39697	0.0532544		0.33557
RWDD2A	ENSG00000013392	protein_coding	0.427416	4.82459e-16	0.41016	0.41016	3.88999e-15
LINC00592	ENSG00000258279	lncRNA	-0.122687	0.0260618	-0.119698	0.119698	0.0299561
ENTPD1-AS1	ENSG00000226688	lncRNA	0.423619	9.27794e-16	0.381348	0.381348	1.07857e-12
LINC01181	ENSG00000250929	lncRNA	0.0712866	0.19714	-0.00721723		0.89624
ACOXL-AS1	ENSG00000204581	lncRNA	0.183104	0.000847417	0.164596	0.164596	0.00274813
AC104463.1	ENSG00000225620	lncRNA	0.105351	0.0562696	0.0605886		0.273165
PPIAP6	ENSG00000258477	processed_pseudogene	0.135228	0.0140979	0.121032	0.121032	0.0281602
AC092447.4	ENSG00000225488	lncRNA	0.0341803	0.53671	0.0205782		0.709987
SCFD2	ENSG00000184178	protein_coding	0.413468	5.1191e-15	0.330603	0.330603	9.95804e-10
GFOD1-AS1	ENSG00000237786	lncRNA	0.0706208	0.201368	0.0280793		0.611822
YWHAB	ENSG00000166913	protein_coding	0.296388	4.27432e-08	0.301424	0.301424	2.87658e-08
AL669914.2	ENSG00000275856	misc_RNA
TMEM155	ENSG00000164112	protein_coding	0.187905	0.000612806	0.175283	0.175283	0.00141296
AC013652.1	ENSG00000259345	lncRNA	0.390728	1.9149e-13	0.363272	0.363272	1.46479e-11
TOMM40	ENSG00000130204	protein_coding	0.11034	0.0455131	0.0993469		0.0719401
AL109806.1	ENSG00000280387	TEC	0.105264	0.0564752	0.0803434		0.145918
PRSS48	ENSG00000189099	protein_coding	0.0561655	0.309784	0.0192491		0.727952
AL591806.1	ENSG00000232879	processed_pseudogene	0.179527	0.00107342	0.145408	0.145408	0.00825445
ADTRP	ENSG00000111863	protein_coding	0.276605	3.43488e-07	0.282775	0.282775	2.06143e-07
NDUFAF2	ENSG00000164182	protein_coding	0.148233	0.00707349	0.176546	0.176546	0.00132261
SEPSECS	ENSG00000109618	protein_coding	0.441917	3.67895e-17	0.396428	0.396428	9.13497e-14
AC138894.3	ENSG00000271623	processed_pseudogene	0.0957108	0.0830226	0.0630856		0.253849
Z98885.3	ENSG00000279345	lncRNA	0.187609	0.000625307	0.159979	0.159979	0.00362039
DCDC2C	ENSG00000214866	protein_coding	0.0476756	0.388712	0.0446205		0.41986
CWC27	ENSG00000153015	protein_coding	0.373441	2.50925e-12	0.336686	0.336686	4.71854e-10
RNA5SP37	ENSG00000202290	rRNA_pseudogene	0.135427	0.0139557	0.079381		0.150823
AC084125.1	ENSG00000254578	lncRNA
AL512306.3	ENSG00000240710	lncRNA	0.113253	0.0400709	0.106741		0.0530808
AC105391.1	ENSG00000248778	processed_pseudogene
FO082796.1	ENSG00000250210	unprocessed_pseudogene	0.16268	0.00308385	0.111059	0.111059	0.0441148
SMARCE1P1	ENSG00000225215	processed_pseudogene	0.149137	0.00672885	0.16099	0.16099	0.00341047
PHBP19	ENSG00000257246	processed_pseudogene	0.252737	3.44436e-06	0.210877	0.210877	0.000116282
LINC02453	ENSG00000245017	lncRNA	0.227277	3.16393e-05	0.203938	0.203938	0.000195911
AL117327.1	ENSG00000281091	lncRNA	0.260079	1.73565e-06	0.261438	0.261438	1.5253e-06
LINC02061	ENSG00000250885	lncRNA	0.0926051	0.0935587	0.114352	0.114352	0.0381656
AL133445.2	ENSG00000273797	lncRNA	0.263809	1.21547e-06	0.26545	0.26545	1.03739e-06
LHX5	ENSG00000089116	protein_coding	0.226089	3.48832e-05	0.259566	0.259566	1.82195e-06
MYOM2	ENSG00000036448	protein_coding	0.0773455	0.161609	0.0734437		0.183793
AL158151.2	ENSG00000234055	lncRNA	0.0571185	0.301634	0.0459523		0.406106
AC093227.2	ENSG00000267552	protein_coding	0.0807775	0.143746	0.133143	0.133143	0.0156673
MTND6P7	ENSG00000224695	processed_pseudogene
EVX1	ENSG00000106038	protein_coding	0.208622	0.00013802	0.217077	0.217077	7.1911e-05
GLYATL1P1	ENSG00000255189	unprocessed_pseudogene	0.154483	0.00498061	0.123992	0.123992	0.0245034
MAP9	ENSG00000164114	protein_coding	0.210151	0.000122908	0.189668	0.189668	0.000554526
RNU7-147P	ENSG00000238698	snRNA
RNU1-47P	ENSG00000199836	snRNA	0.143965	0.0089232	0.100755		0.0679667
APIP	ENSG00000149089	protein_coding	0.416424	3.13131e-15	0.417603	0.417603	0
AC097063.1	ENSG00000224570	processed_pseudogene	0.186561	0.000671531	0.152623	0.152623	0.0055361
MAF1	ENSG00000179632	protein_coding	0.429103	3.59917e-16	0.408179	0.408179	7.28856e-15
Z82195.1	ENSG00000271677	unprocessed_pseudogene	0.0837984	0.129305	0.0907816		0.100226
FOXP1	ENSG00000114861	protein_coding	0.193015	0.000430213	0.202919	0.202919	0.000217332
OR5L2	ENSG00000205030	protein_coding	-0.169787	0.0019988	-0.115513	0.115513	0.0362376
PLCE1	ENSG00000138193	protein_coding	0.284669	1.49754e-07	0.279132	0.279132	2.98098e-07
PRAMEF4	ENSG00000243073	protein_coding	-0.0538146	0.330504	-0.0742852		0.178903
RAD17	ENSG00000152942	protein_coding	0.505145	1.0431e-22	0.453511	0.453511	0
AC026877.1	ENSG00000240809	processed_pseudogene	0.201408	0.000235941	0.132095	0.132095	0.0165128
AC005086.4	ENSG00000280004	pseudogene	0.115889	0.0356299	0.113528	0.113528	0.0395877
AC108043.1	ENSG00000224560	processed_pseudogene	-0.0246623	0.655814	-0.0421558		0.446021
CICP17	ENSG00000227233	processed_pseudogene	0.040232	0.467067	-0.0101831		0.854009
SPCS2	ENSG00000118363	protein_coding	0.412917	5.60665e-15	0.41528	0.41528	0
PPIAP45	ENSG00000258116	processed_pseudogene	0.264701	1.11538e-06	0.236663	0.236663	1.43702e-05
DGCR11	ENSG00000273311	lncRNA	0.184881	0.000752307	0.179123	0.179123	0.00112013
SETDB2	ENSG00000136169	protein_coding	0.405398	1.91063e-14	0.338216	0.338216	3.90017e-10
AC131212.2	ENSG00000279700	TEC	0.141265	0.0103044	0.0890968		0.106717
DESI2	ENSG00000121644	protein_coding	0.6185	4.12261e-36	0.568034	0.568034	0
PAX3	ENSG00000135903	protein_coding	0.0895377	0.104987	0.06286		0.255554
COX17	ENSG00000138495	protein_coding	0.187412	0.00063379	0.171614	0.171614	0.00180687
PSORS1C3	ENSG00000204528	lncRNA	0.180234	0.00102477	0.201407	0.201407	0.00023595
NLGN2	ENSG00000169992	protein_coding	0.342338	1.77549e-10	0.302338	0.302338	2.60272e-08
AC090686.1	ENSG00000239344	processed_pseudogene	0.0484725	0.380823	0.0438082		0.428381
SERPINE3	ENSG00000253309	protein_coding	0.105153	0.0567385	0.0870645		0.114982
HAO1	ENSG00000101323	protein_coding	0.058439	0.290577	0.0256419		0.643072
AC087045.2	ENSG00000272456	lncRNA	0.0620947	0.261398	0.0869767		0.11535
LINC02201	ENSG00000251538	lncRNA	0.0942988	0.087688	0.158991	0.158991	0.00383682
LINC02864	ENSG00000263711	lncRNA	0.106635	0.0533186	0.0661077		0.231763
AC127496.4	ENSG00000262662	lncRNA	0.111733	0.0428382	0.112486	0.112486	0.041447
PKMYT1	ENSG00000127564	protein_coding	0.154173	0.00506956	0.155445	0.155445	0.00475201
HSPA8P15	ENSG00000219395	processed_pseudogene	0.259498	1.83383e-06	0.257845	0.257845	2.14286e-06
OR4A7P	ENSG00000255349	unprocessed_pseudogene	0.068134	0.217737	0.0913301		0.0981823
XIAPP2	ENSG00000254843	processed_pseudogene	0.122641	0.0261189	0.109806	0.109806	0.046575
AC107075.1	ENSG00000277998	unprocessed_pseudogene	0.212977	9.897e-05	0.224804	0.224804	4.05342e-05
AL355810.1	ENSG00000275248	lncRNA	0.103861	0.0598643	0.10074		0.0680089
EIF3LP3	ENSG00000226086	processed_pseudogene	0.193389	0.000419089	0.211895	0.211895	0.000107565
AP001626.1	ENSG00000235023	lncRNA	0.0402931	0.466391	0.0192253		0.728275
FAM89B	ENSG00000176973	protein_coding	0.148238	0.00707168	0.180611	0.180611	0.00101659
AL356215.1	ENSG00000255521	lncRNA	0.178265	0.00116554	0.186515	0.186515	0.000686938
IGLJ6	ENSG00000211682	IG_J_gene	-0.0406569	0.462372	-0.0446114		0.419955
AL592464.1	ENSG00000231630	lncRNA	0.0223454	0.686348	0.00446741		0.935662
TMEM251P1	ENSG00000249514	processed_pseudogene	0.100731	0.0680329	0.0788037		0.153826
Z97832.2	ENSG00000272374	lncRNA	0.316636	4.2749e-09	0.33188	0.33188	6.71456e-10
MED8	ENSG00000159479	protein_coding	0.135876	0.0136386	0.158513	0.158513	0.00398129
PHF1	ENSG00000112511	protein_coding	0.461303	9.67068e-19	0.400992	0.400992	3.85721e-14
ZNF781	ENSG00000196381	protein_coding	0.202053	0.000225068	0.212604	0.212604	0.000101855
IGHV1-24	ENSG00000211950	IG_V_gene	-0.0529447	0.338392	-0.0729092		0.18711
RNU6-1329P	ENSG00000202534	snRNA	-0.0383912	0.487708	-0.0470591		0.394881
AC103563.2	ENSG00000231062	lncRNA	-0.196628	0.000333197	-0.236591	0.236591	1.446e-05
DIPK1A	ENSG00000154511	protein_coding	0.276255	3.55894e-07	0.236762	0.236762	1.50807e-05
AC008489.1	ENSG00000253946	processed_pseudogene	0.046246	0.403109	0.0235238		0.67075
ANKMY1	ENSG00000144504	protein_coding	0.365321	7.97958e-12	0.380282	0.380282	1.26784e-12
PSMB6	ENSG00000142507	protein_coding	0.24537	6.70967e-06	0.267639	0.267639	9.23328e-07
AC027176.2	ENSG00000259677	processed_pseudogene	0.204973	0.000181437	0.193787	0.193787	0.000407527
GUCY1A1	ENSG00000164116	protein_coding	0.268889	7.41712e-07	0.237669	0.237669	1.39617e-05
AC009237.15	ENSG00000273305	lncRNA	0.314345	5.5959e-09	0.322943	0.322943	2.01235e-09
PRKG2	ENSG00000138669	protein_coding	0.440932	4.39846e-17	0.44789	0.44789	0
MESTP3	ENSG00000250927	processed_pseudogene	0.272853	5.00947e-07	0.271045	0.271045	5.99631e-07
FBXO45	ENSG00000174013	protein_coding	0.0766788	0.165266	0.0190802		0.730112
AC107421.1	ENSG00000235110	processed_pseudogene	0.0481918	0.383591	-0.0130757		0.813216
AC098657.3	ENSG00000277670	unprocessed_pseudogene	0.117052	0.0338076	0.129626	0.129626	0.0186638
AC002383.1	ENSG00000227863	lncRNA	0.0385631	0.48576	0.0308465		0.57718
AMZ2	ENSG00000196704	protein_coding	0.47568	5.58307e-20	0.453462	0.453462	0
AC021106.2	ENSG00000251332	processed_pseudogene	0.0791643	0.151945	0.0352642		0.523865
AC066612.1	ENSG00000259235	lncRNA	0.127567	0.0206393	0.121677	0.121677	0.0273263
AC116612.1	ENSG00000258507	lncRNA	0.0186042	0.736724	0.0183205		0.740594
TMEM52	ENSG00000178821	protein_coding	0.218682	6.33551e-05	0.260543	0.260543	1.80993e-06
RPS2P24	ENSG00000244019	processed_pseudogene	0.0784601	0.155634	0.0533609		0.334603
RNA5SP177	ENSG00000222054	rRNA_pseudogene	0.0181499	0.742924	0.00855734		0.877114
CHN2	ENSG00000106069	protein_coding	0.151926	0.00575803	0.111555	0.111555	0.043215
RN7SL430P	ENSG00000243911	misc_RNA	0.0664754	0.229172	0.0651583		0.23855
LNCPRESS1	ENSG00000232301	lncRNA	0.110766	0.044681	0.0867385		0.116353
ZNF460-AS1	ENSG00000267871	lncRNA	0.196117	0.000345561	0.192005	0.192005	0.00046172
AC021035.1	ENSG00000227851	lncRNA	0.127648	0.0205582	0.134332	0.134332	0.0147542
AL512504.1	ENSG00000225715	processed_pseudogene	0.0584096	0.29082	0.0457525		0.408152
OR2AS2P	ENSG00000271934	unprocessed_pseudogene
AC005828.7	ENSG00000271919	transcribed_processed_pseudogene	0.0862608	0.118386	0.0554114		0.316335
GCNT4	ENSG00000176928	protein_coding	-0.0788107	0.153789	-0.0896373		0.104578
AC012506.3	ENSG00000233714	lncRNA	0.11714	0.0336735	0.145675	0.145675	0.00813601
KLK8	ENSG00000129455	protein_coding	-0.323749	1.82553e-09	-0.336497	0.336497	3.75508e-10
AC024060.1	ENSG00000253049	snoRNA	-0.0698647	0.206247	-0.0784862		0.155496
RN7SL541P	ENSG00000240250	misc_RNA	0.146816	0.00764561	0.161367	0.161367	0.00333501
MIR8081	ENSG00000277889	miRNA	0.0115246	0.835035	0.0126902		0.818625
AL122016.1	ENSG00000216902	processed_pseudogene	-0.0118021	0.831122	-0.0485392		0.380168
AC097527.1	ENSG00000237666	unprocessed_pseudogene	0.0457537	0.40814	0.0102094		0.853636
IP6K3	ENSG00000161896	protein_coding	0.187806	0.000616947	0.214919	0.214919	8.5142e-05
AL136146.1	ENSG00000254672	processed_pseudogene	0.104881	0.0573847	0.12322	0.12322	0.0254154
MTF2	ENSG00000143033	protein_coding	0.398323	5.88984e-14	0.368253	0.368253	7.31623e-12
ITFG2-AS1	ENSG00000256150	lncRNA	0.0786436	0.154666	0.0776604		0.159904
NOBOX	ENSG00000106410	protein_coding	0.0539284	0.329482	0.137228	0.137228	0.0127239
RBM15B	ENSG00000259956	protein_coding	0.255837	2.58544e-06	0.209696	0.209696	0.000131529
PIH1D2	ENSG00000150773	protein_coding	0.327177	1.20172e-09	0.348807	0.348807	1.01279e-10
AL390778.1	ENSG00000227958	lncRNA	0.0797277	0.149042	0.148464	0.148464	0.00698398
KRT18P61	ENSG00000267083	processed_pseudogene	0.0574116	0.299156	0.0182486		0.741576
LINC02126	ENSG00000259847	lncRNA	0.110538	0.0451256	0.157358	0.157358	0.0042205
AL136981.1	ENSG00000226668	transcribed_unprocessed_pseudogene	0.0559383	0.311749	0.0676632		0.220941
PCGF7P	ENSG00000268140	processed_pseudogene	0.261192	1.56159e-06	0.271165	0.271165	5.92496e-07
AL031009.1	ENSG00000278987	TEC	0.196325	0.000340463	0.175171	0.175171	0.00142312
AC008638.2	ENSG00000250006	processed_pseudogene	0.0936124	0.0900305	0.0786093		0.154847
VN1R53P	ENSG00000236313	processed_pseudogene	0.0823048	0.136298	0.0516795		0.350078
OR52E1	ENSG00000273085	polymorphic_pseudogene
AC009690.1	ENSG00000260729	protein_coding	0.149461	0.00660896	0.100318		0.0691762
MT1A	ENSG00000205362	protein_coding	-0.027401	0.620452	-0.00696968		0.89978
AC006064.1	ENSG00000245667	lncRNA	0.114053	0.0386763	0.108793	0.108793	0.0486477
AC004817.1	ENSG00000258517	lncRNA	0.170193	0.0019489	0.095177		0.0847622
AC104009.1	ENSG00000254768	lncRNA	0.052353	0.343826	0.0616565		0.264785
RNU6-391P	ENSG00000202050	snRNA	0.0903127	0.102	0.10709		0.0523036
AL356234.2	ENSG00000230533	lncRNA	0.0310627	0.574513	-0.013817		0.802838
ATP2A1	ENSG00000196296	protein_coding	0.0779391	0.158406	0.161901	0.161901	0.00326301
AC093424.1	ENSG00000270457	lncRNA	0.104396	0.0585534	0.0990081		0.0729062
IGKV1OR22-5	ENSG00000230481	IG_V_pseudogene	-0.133279	0.0155608	-0.119418	0.119418	0.0303444
RNU6-448P	ENSG00000252861	snRNA	0.0857693	0.120505	0.0830905		0.132584
DPY19L1P2	ENSG00000231952	unprocessed_pseudogene	0.382502	6.63821e-13	0.371862	0.371862	3.1502e-12
OR6C72P	ENSG00000205331	unprocessed_pseudogene	0.00080075	0.988456	-0.0286299		0.604857
AC027281.1	ENSG00000279123	TEC	0.0665663	0.228534	0.0732842		0.184846
RNU1-129P	ENSG00000206791	snRNA	0.119778	0.0298454	0.160774	0.160774	0.00345436
NCAPG	ENSG00000109805	protein_coding	0.349615	6.83027e-11	0.350339	0.350339	8.29642e-11
IGHV5-78	ENSG00000211978	IG_V_pseudogene	-0.0551837	0.318332	-0.0550098		0.319861
FANK1	ENSG00000203780	protein_coding	0.208892	0.000135236	0.197171	0.197171	0.000328665
NOP2	ENSG00000111641	protein_coding	0.297475	3.79384e-08	0.280172	0.280172	2.68436e-07
ZNF880	ENSG00000221923	protein_coding	0.176818	0.00128015	0.194281	0.194281	0.000402933
MELTF	ENSG00000163975	protein_coding	0.296833	4.07117e-08	0.283438	0.283438	1.92649e-07
ZNF736P9Y	ENSG00000239893	transcribed_processed_pseudogene	0.0683783	0.216088	0.0392527		0.477988
PTPRB	ENSG00000127329	protein_coding	0.129625	0.0186643	0.081679		0.139256
PRANCR	ENSG00000257815	lncRNA	0.241724	9.26252e-06	0.243387	0.243387	8.52958e-06
AC116914.1	ENSG00000262358	lncRNA	0.0372592	0.50064	0.0437873		0.428602
RNF14P2	ENSG00000250594	processed_pseudogene	0.0823974	0.135856	0.0474688		0.390774
DGKD	ENSG00000077044	protein_coding	0.340724	2.18729e-10	0.334855	0.334855	5.91828e-10
TMCO1	ENSG00000143183	protein_coding	0.652696	2.56114e-41	0.618344	0.618344	0
PDE11A-AS1	ENSG00000229941	lncRNA	0.0983355	0.0748839	0.047771		0.387762
AC117500.5	ENSG00000279455	TEC	0.0112259	0.839252	-0.0585568		0.289604
RAB5C	ENSG00000108774	protein_coding	0.388977	2.50234e-13	0.314574	0.314574	6.60026e-09
NPBWR2	ENSG00000125522	protein_coding	0.0414168	0.454042	-0.00342058		0.950716
UPP1	ENSG00000183696	protein_coding	-0.355162	3.24279e-11	-0.351107	0.351107	7.5031e-11
AP001610.2	ENSG00000228318	lncRNA	0.0825547	0.135108	0.039422		0.476089
AC064859.1	ENSG00000279874	TEC	0.0570064	0.302586	0.0689571		0.212217
AC008760.1	ENSG00000269680	lncRNA	0.214556	8.75797e-05	0.203343	0.203343	0.000204703
AC093323.2	ENSG00000279859	TEC	0.0817949	0.13875	0.0432111		0.434709
RNA5SP36	ENSG00000222129	rRNA_pseudogene	-0.0111995	0.839625	0.000886072		0.987226
RPS17P17	ENSG00000225758	processed_pseudogene	0.0197308	0.721424	0.00836838		0.879807
TRABD2B	ENSG00000269113	protein_coding	0.0862235	0.118545	0.0532474		0.335452
RPL36P2	ENSG00000231302	processed_pseudogene	0.0509839	0.35661	0.0309069		0.576434
AC073534.1	ENSG00000268442	processed_pseudogene	0.110373	0.0454479	0.0800674		0.147312
RPS3AP17	ENSG00000244031	processed_pseudogene	-0.0259559	0.639009	-0.0740192		0.180468
AC020914.3	ENSG00000268957	unprocessed_pseudogene	0.0390005	0.480822	0.019029		0.730942
AC244157.1	ENSG00000231392	unprocessed_pseudogene	-0.0477416	0.388054	-0.037392		0.499114
AMN	ENSG00000166126	protein_coding	0.0581171	0.293247	0.0322151		0.560204
KCNE1B	ENSG00000276289	protein_coding	0.125954	0.0223126	0.031035		0.574854
KLK10	ENSG00000129451	protein_coding	-0.303192	2.01039e-08	-0.330807	0.330807	9.71406e-10
AL133338.1	ENSG00000260000	lncRNA	0.407135	1.44321e-14	0.381423	0.381423	1.06635e-12
MRPL57P7	ENSG00000254312	processed_pseudogene	0.0170962	0.757367	-0.0402938		0.466382
AF096876.1	ENSG00000259981	lncRNA
KDM5B	ENSG00000117139	protein_coding	0.296072	4.42474e-08	0.250976	0.250976	4.35421e-06
KRTAP19-3	ENSG00000244025	protein_coding	-0.00333982	0.951878	0.0489007		0.376625
STPG1	ENSG00000001460	protein_coding	0.399358	5.00382e-14	0.401185	0.401185	3.71077e-14
AC004951.3	ENSG00000241057	transcribed_unprocessed_pseudogene	0.052931	0.338517	0.0586412		0.288908
FHOD1	ENSG00000135723	protein_coding	0.123293	0.0253284	0.116763	0.116763	0.0343038
PTPRH	ENSG00000080031	protein_coding	0.0681069	0.217921	0.0400542		0.46884
PCMTD1	ENSG00000168300	protein_coding	0.471232	1.36876e-19	0.441993	0.441993	0
AL121957.1	ENSG00000234206	lncRNA	0.156216	0.0045089	0.15735	0.15735	0.00422238
OR14A16	ENSG00000196772	protein_coding	0.0378849	0.49347	0.0780432		0.157849
NDUFS5P6	ENSG00000255531	processed_pseudogene	0.035756	0.518089	0.0111508		0.840312
AL136038.1	ENSG00000200693	snoRNA	0.121762	0.0272181	0.184461	0.184461	0.000773857
AC002128.1	ENSG00000268947	lncRNA	0.19335	0.000420243	0.182575	0.182575	0.00087783
AC112907.2	ENSG00000231982	unprocessed_pseudogene	0.0695221	0.208486	0.082584		0.134969
GLRA3	ENSG00000145451	protein_coding	0.212026	0.000106489	0.159792	0.159792	0.00366047
AACSP1	ENSG00000250420	transcribed_unprocessed_pseudogene	0.126984	0.0212316	0.0540687		0.328222
RPS28P7	ENSG00000227097	processed_pseudogene	-0.0384411	0.487143	0.00183078		0.973598
COX7A2P2	ENSG00000236764	processed_pseudogene	0.0489419	0.376223	0.0690742		0.21144
MINDY4	ENSG00000106125	protein_coding	0.250514	4.22124e-06	0.295237	0.295237	5.61358e-08
MAP2K7	ENSG00000076984	protein_coding	0.364235	9.29118e-12	0.383171	0.383171	8.15597e-13
AC013733.2	ENSG00000234595	lncRNA	-0.0676626	0.220944	0.0290052		0.60013
AP000281.2	ENSG00000232360	lncRNA	0.0652028	0.238229	0.0546562		0.322987
SMIM32	ENSG00000271824	protein_coding	0.10378	0.0600657	0.100689		0.0681497
RBM38-AS1	ENSG00000218018	lncRNA	0.182829	0.000863116	0.19809	0.19809	0.000300063
ZNF767P	ENSG00000133624	transcribed_unprocessed_pseudogene	0.262969	1.31761e-06	0.236894	0.236894	1.49126e-05
AC010376.1	ENSG00000253801	processed_pseudogene	-0.00266045	0.961658	-0.0411159		0.45733
MT-TL1	ENSG00000209082	Mt_tRNA	0.102293	0.0638507	0.067538		0.221798
AP5S1	ENSG00000125843	protein_coding	0.283106	1.76276e-07	0.254942	0.254942	3.03822e-06
GRIP1	ENSG00000155974	protein_coding	0.252658	3.46957e-06	0.220676	0.220676	5.63577e-05
RPS29P12	ENSG00000243664	processed_pseudogene	0.0658237	0.233779	0.0377267		0.495277
VRK3	ENSG00000105053	protein_coding	0.347869	8.60878e-11	0.309239	0.309239	1.20952e-08
H2BP8	ENSG00000235976	processed_pseudogene	-0.00525115	0.924406	0.00785222		0.88717
SRSF10P1	ENSG00000267717	processed_pseudogene	0.0394997	0.47522	0.0134908		0.807401
LINC01880	ENSG00000232002	lncRNA	-0.0162601	0.768889	-0.00467219		0.93272
SNORD99	ENSG00000221539	snoRNA	0.115835	0.0357173	0.127467	0.127467	0.0207397
FP236315.1	ENSG00000279064	lncRNA	0.00707292	0.898304	-0.00946607		0.864185
AC027369.4	ENSG00000254920	unprocessed_pseudogene	0.0356787	0.518995	0.0405742		0.463284
NDUFAF4P4	ENSG00000231378	processed_pseudogene	0.0615044	0.265968	0.0242354		0.661399
AC123904.2	ENSG00000257323	processed_pseudogene
VENTXP3	ENSG00000257364	processed_pseudogene	0.0772985	0.161865	0.0557454		0.313423
ARMH2	ENSG00000260286	protein_coding	0.0609407	0.270383	0.0678046		0.219975
SLC2A1	ENSG00000117394	protein_coding	0.116567	0.0345588	0.10944	0.10944	0.0473538
LEMD1-AS1	ENSG00000226235	lncRNA	0.197245	0.000318826	0.268953	0.268953	7.37069e-07
AL360270.2	ENSG00000261654	lncRNA	0.256325	2.47044e-06	0.226528	0.226528	3.36496e-05
WNT1	ENSG00000125084	protein_coding	0.0685662	0.214826	0.101468		0.0660332
MIR4635	ENSG00000263834	miRNA	0.158157	0.00402863	0.139811	0.139811	0.0111244
AC104825.1	ENSG00000251615	lncRNA	0.154863	0.00487357	0.131559	0.131559	0.0170156
AC024681.2	ENSG00000254227	lncRNA	0.0865823	0.117014	0.0492411		0.373308
AC012414.3	ENSG00000259443	lncRNA	0.0865482	0.117159	0.0964034		0.0808087
AC134050.1	ENSG00000241537	processed_pseudogene	0.135404	0.0139715	0.0880851		0.110771
MUSK	ENSG00000030304	protein_coding	0.120565	0.028778	0.200638	0.200638	0.000249562
CDY1	ENSG00000172288	protein_coding	-0.0285941	0.605308	-0.0372083		0.501226
AL591684.3	ENSG00000270369	processed_pseudogene	-0.138456	0.0119398	-0.0894683		0.105258
LINC02317	ENSG00000258678	lncRNA	0.134417	0.0146909	0.11239	0.11239	0.0416229
ST6GALNAC4P1	ENSG00000233469	processed_pseudogene	0.243418	7.97879e-06	0.211827	0.211827	0.000108129
POLR2LP1	ENSG00000238211	processed_pseudogene	0.00763609	0.890255	-0.00879063		0.873792
AC093802.1	ENSG00000220256	lncRNA	0.139303	0.0114239	0.090794		0.10018
RNA5SP465	ENSG00000212497	rRNA_pseudogene	0.0589961	0.285995	0.0423939		0.443454
DUX4L5	ENSG00000280799	unprocessed_pseudogene
AC093249.6	ENSG00000261840	lncRNA	0.155132	0.00479893	0.112854	0.112854	0.0408277
WASH4P	ENSG00000234769	unprocessed_pseudogene	0.00749085	0.89233	0.0830781		0.132591
RNU6-175P	ENSG00000252705	snRNA	0.0873194	0.113919	0.0854628		0.121842
RNU6-428P	ENSG00000199812	snRNA	0.0521655	0.34556	0.0468832		0.396653
SPINK1	ENSG00000164266	protein_coding	0.0811352	0.141974	0.15387	0.15387	0.00515805
AL031710.1	ENSG00000261399	lncRNA	0.09747	0.0774928	0.113024	0.113024	0.0404787
PHKBP2	ENSG00000258467	unprocessed_pseudogene	0.0440037	0.426321	0.0619852		0.262242
AC107015.1	ENSG00000241815	processed_pseudogene	0.0398876	0.470892	0.0564126		0.307657
VSTM2B	ENSG00000187135	protein_coding	0.0302213	0.584926	0.107994		0.0503354
HCG27	ENSG00000206344	lncRNA	0.203509	0.000202211	0.191001	0.191001	0.000506009
AL132655.4	ENSG00000274491	misc_RNA
RN7SL521P	ENSG00000240877	misc_RNA	0.0983882	0.0747274	0.0857757		0.120478
AC139768.1	ENSG00000278126	lncRNA	0.313831	5.94309e-09	0.309215	0.309215	1.21287e-08
AC091819.2	ENSG00000253713	lncRNA	-0.133503	0.015386	-0.0751962		0.173618
AC079298.1	ENSG00000278981	lncRNA	0.108237	0.0498172	0.125139	0.125139	0.0232007
SPATA31D1	ENSG00000214929	protein_coding	-0.00679178	0.902325	0.0257753		0.641345
MTND4P8	ENSG00000248548	unprocessed_pseudogene	-0.0425525	0.441749	-0.0697472		0.207013
GLYCTK	ENSG00000168237	protein_coding	-0.103208	0.0614976	-0.0972321		0.0782299
MASP2	ENSG00000009724	protein_coding	0.234503	1.72825e-05	0.217799	0.217799	6.79335e-05
FOXD2-AS1	ENSG00000237424	lncRNA	0.242365	8.75514e-06	0.230914	0.230914	2.46142e-05
DNAJA1P6	ENSG00000228045	processed_pseudogene	-0.00936708	0.865592	-0.0389493		0.481399
RPRM	ENSG00000177519	protein_coding	0.180665	0.000996141	0.162264	0.162264	0.00316149
TNNT1	ENSG00000105048	protein_coding	-0.00777006	0.888343	0.0299372		0.588279
AC008555.6	ENSG00000280106	TEC	0.276337	3.52938e-07	0.252965	0.252965	3.6377e-06
AC009220.1	ENSG00000228360	processed_pseudogene	0.0165913	0.764318	-0.0185319		0.73771
MTND1P11	ENSG00000228166	unprocessed_pseudogene	0.0679163	0.219214	0.025095		0.650174
AC138869.1	ENSG00000260414	processed_pseudogene
MT-ND1	ENSG00000198888	protein_coding	0.141345	0.0102613	0.128837	0.128837	0.0194558
PPOX	ENSG00000143224	protein_coding	0.414863	4.0618e-15	0.431124	0.431124	0
OR2U2P	ENSG00000242524	unprocessed_pseudogene	0.108091	0.0501269	0.0766722		0.165302
MTATP6P26	ENSG00000236878	processed_pseudogene	0.205411	0.000175631	0.15281	0.15281	0.00547787
DEFA1	ENSG00000206047	protein_coding
AL136369.2	ENSG00000231496	lncRNA	0.0312613	0.572068	0.0515811		0.350998
LINC02301	ENSG00000258743	lncRNA	0.182441	0.000885686	0.114463	0.114463	0.0379778
H6PD	ENSG00000049239	protein_coding	0.330794	7.68746e-10	0.241294	0.241294	1.02296e-05
RCOR1	ENSG00000089902	protein_coding	0.105234	0.0565452	0.0138166		0.802741
GRAMD1C	ENSG00000178075	protein_coding	0.0409449	0.459204	0.012525		0.820854
LINC01429	ENSG00000227964	lncRNA	0.218654	6.34974e-05	0.252923	0.252923	3.38609e-06
RPS6KB1	ENSG00000108443	protein_coding	0.289271	9.21514e-08	0.20507	0.20507	0.000185627
AC068620.1	ENSG00000269921	lncRNA	0.241326	9.59093e-06	0.211028	0.211028	0.000114952
ADIRF-AS1	ENSG00000272734	lncRNA	0.100176	0.0695733	0.102676		0.0628797
GLI3	ENSG00000106571	protein_coding	0.244491	7.25563e-06	0.240012	0.240012	1.14245e-05
MIR378D1	ENSG00000263631	miRNA
MTATP6P19	ENSG00000228316	processed_pseudogene	0.0252676	0.647929	0.00114762		0.983456
OFD1P4Y	ENSG00000229406	unprocessed_pseudogene	0.0711882	0.197761	0.0891249		0.106606
AC006001.2	ENSG00000226824	lncRNA	0.217923	6.7274e-05	0.170358	0.170358	0.00195376
KCNE4	ENSG00000152049	protein_coding	0.220775	5.36345e-05	0.198081	0.198081	0.000308067
AL589987.1	ENSG00000230707	processed_pseudogene	0.103004	0.0620169	0.0952916		0.0843863
EIF1P5	ENSG00000266563	unprocessed_pseudogene	0.0579671	0.294497	0.0565824		0.306202
HOXC13	ENSG00000123364	protein_coding	0.0890311	0.106976	0.0976993		0.0767945
DAP3P1	ENSG00000225082	unprocessed_pseudogene	0.0750975	0.174184	0.0878524		0.11172
TOLLIP-AS1	ENSG00000255153	lncRNA	0.266097	9.74333e-07	0.26858	0.26858	8.43272e-07
AC009065.8	ENSG00000261663	lncRNA	0.172175	0.00172137	0.179167	0.179167	0.00111695
FAM217B	ENSG00000196227	protein_coding	0.334762	4.67684e-10	0.291772	0.291772	8.10825e-08
PPIC-AS1	ENSG00000249996	lncRNA	0.218984	6.18559e-05	0.178251	0.178251	0.00116665
AC011396.1	ENSG00000248842	lncRNA	0.0545116	0.324271	0.0712316		0.197487
AC139143.1	ENSG00000230080	processed_pseudogene	0.0580818	0.293541	-0.0480183		0.385307
AC067817.2	ENSG00000253829	lncRNA	0.11308	0.0403787	0.0971703		0.0784131
FCGR2B	ENSG00000072694	protein_coding	-0.0777806	0.159257	-0.116365	0.116365	0.0349241
LAMTOR4	ENSG00000188186	protein_coding	0.187925	0.000611979	0.269205	0.269205	7.93804e-07
PHYKPL	ENSG00000175309	protein_coding	0.283601	1.67422e-07	0.230157	0.230157	2.6202e-05
U3	ENSG00000212211	snoRNA	0.119922	0.0296484	0.113742	0.113742	0.0392132
VN1R7P	ENSG00000275592	processed_pseudogene	0.0273652	0.620909	-0.100207		0.0694856
AC034234.1	ENSG00000248935	lncRNA	0.00139977	0.979821	-0.0320342		0.5626
KIAA1328	ENSG00000150477	protein_coding	0.298094	3.54425e-08	0.292274	0.292274	7.68997e-08
KRT8P10	ENSG00000231203	processed_pseudogene	-0.243648	7.81838e-06	-0.227925	0.227925	2.99935e-05
AC133473.1	ENSG00000236489	processed_pseudogene	0.0619241	0.262713	0.0173958		0.753253
RNU7-90P	ENSG00000238731	snRNA	0.0524001	0.343392	0.0559281		0.311837
NME1-NME2	ENSG00000011052	protein_coding	0.170823	0.00187377	0.173951	0.173951	0.00156009
AC007274.2	ENSG00000236690	unprocessed_pseudogene	0.0887531	0.108081	0.10054		0.0685613
PHLDA2	ENSG00000181649	protein_coding	-0.0532782	0.335354	-0.0394702		0.47535
CBL	ENSG00000110395	protein_coding	0.206822	0.000158054	0.127507	0.127507	0.0207556
ASS1P2	ENSG00000223922	processed_pseudogene	0.245432	6.6732e-06	0.282069	0.282069	1.9628e-07
AC022690.1	ENSG00000254425	processed_pseudogene	-0.00697708	0.899674	0.0459074		0.406565
RLN1	ENSG00000107018	protein_coding	0.0489348	0.376293	0.0543879		0.325371
AC093801.2	ENSG00000248480	processed_pseudogene	0.00406349	0.941468	-0.0216921		0.695052
IGHV1-12	ENSG00000254174	IG_V_pseudogene	-0.0800795	0.147251	-0.0818979		0.138252
RN7SL193P	ENSG00000239679	misc_RNA	0.0428222	0.438858	0.0564399		0.307423
AC245128.2	ENSG00000228790	unprocessed_pseudogene	0.0403117	0.466184	0.080057		0.147365
KRT8P50	ENSG00000260799	processed_pseudogene	0.024507	0.657844	-0.0371234		0.502204
CLN6	ENSG00000128973	protein_coding	0.133058	0.0157345	0.118673	0.118673	0.0314529
EFS	ENSG00000100842	protein_coding	0.18962	0.000544741	0.15617	0.15617	0.00455867
PPIAP27	ENSG00000234363	processed_pseudogene	-0.0114775	0.835699	-0.0666762		0.227765
AC103592.1	ENSG00000223905	processed_pseudogene	0.0401648	0.467811	-0.0326966		0.554544
ERRFI1	ENSG00000116285	protein_coding	0.174105	0.00152328	0.149718	0.149718	0.00655905
AL049874.2	ENSG00000244756	processed_pseudogene	0.0637633	0.248774	0.100008		0.0700447
EVPL	ENSG00000167880	protein_coding	-0.337814	3.17601e-10	-0.397313	0.397313	7.77953e-14
AC015878.2	ENSG00000265948	lncRNA	0.0817991	0.13873	0.0703499		0.203106
GRAMD4P8	ENSG00000270930	processed_pseudogene	0.169295	0.00206083	0.121191	0.121191	0.0279528
AC120024.4	ENSG00000279273	TEC	0.0981851	0.075332	0.077987		0.15815
SMIM2	ENSG00000139656	protein_coding	0.119789	0.0298308	0.138036	0.138036	0.012203
AC073257.1	ENSG00000232140	lncRNA	0.0440429	0.425909	0.00457857		0.934065
SPON1-AS1	ENSG00000254418	lncRNA	0.191423	0.000480812	0.216531	0.216531	7.506e-05
IL27RA	ENSG00000104998	protein_coding	0.283874	1.62717e-07	0.278566	0.278566	3.15552e-07
CHMP1B2P	ENSG00000278530	transcribed_unitary_pseudogene	0.123105	0.0255543	0.0577593		0.296234
AC068787.1	ENSG00000279952	TEC	-0.00383351	0.944775	0.0520562		0.346572
SRGAP2-AS1	ENSG00000230806	lncRNA	0.102056	0.0644702	0.0984013		0.0746884
WDR70	ENSG00000082068	protein_coding	0.45859	1.63199e-18	0.461722	0.461722	0
AC073612.1	ENSG00000258064	protein_coding	-0.0177892	0.747858	-0.0222806		0.687209
OR10H1	ENSG00000186723	protein_coding	-0.163582	0.00292147	-0.163141	0.163141	0.00299986
BRDT	ENSG00000137948	protein_coding	0.131163	0.0172976	0.0739606		0.180814
OTUD1	ENSG00000165312	protein_coding	0.064471	0.24355	0.0454977		0.410573
AL162724.2	ENSG00000235204	lncRNA	0.170262	0.00194055	0.202474	0.202474	0.000218223
TTC5	ENSG00000136319	protein_coding	0.490772	2.41165e-21	0.433206	0.433206	0
PDCD6	ENSG00000249915	protein_coding	0.433191	1.757e-16	0.422459	0.422459	0
AC137675.1	ENSG00000232167	processed_pseudogene	0.0177857	0.747906	0.0215498		0.696954
MIR6131	ENSG00000277073	miRNA	-0.0228961	0.679041	-0.0171911		0.756064
AC008267.6	ENSG00000244657	transcribed_unprocessed_pseudogene	-0.0691065	0.211225	-0.0181901		0.742375
AC068308.1	ENSG00000241231	lncRNA	0.0620501	0.261742	0.0830466		0.132789
LINC02747	ENSG00000255774	lncRNA	0.0588895	0.286868	0.0912129		0.0986162
MRPS11	ENSG00000181991	protein_coding	0.343496	1.5275e-10	0.347427	0.347427	1.21108e-10
RPL7P22	ENSG00000226544	processed_pseudogene	0.119497	0.0302346	0.12602	0.12602	0.0222419
RNA5SP442	ENSG00000201920	rRNA_pseudogene	0.141703	0.0100684	0.101883		0.0649265
EPB41L2	ENSG00000079819	protein_coding	0.279731	2.49763e-07	0.211749	0.211749	0.000112614
AL772337.3	ENSG00000234460	transcribed_unprocessed_pseudogene	0.159554	0.00371205	0.105485		0.0559563
EPHA3	ENSG00000044524	protein_coding	0.134995	0.0142661	0.149688	0.149688	0.006526
CENPBD1P1	ENSG00000213753	transcribed_processed_pseudogene	0.422191	1.18376e-15	0.382173	0.382173	9.50848e-13
C2orf27A	ENSG00000197927	transcribed_unprocessed_pseudogene	0.417541	2.5976e-15	0.403473	0.403473	2.30494e-14
RNU6ATAC25P	ENSG00000221725	snRNA	0.142565	0.00961741	0.138523	0.138523	0.0118983
WWC2-AS2	ENSG00000251359	lncRNA	0.188569	0.000585593	0.132028	0.132028	0.0165677
HMGB1P46	ENSG00000254146	processed_pseudogene	0.199949	0.000262378	0.184358	0.184358	0.000779225
AC109329.1	ENSG00000253346	processed_pseudogene	0.0779478	0.158359	0.0613372		0.267272
DIO1	ENSG00000211452	protein_coding	0.125155	0.023183	0.217318	0.217318	7.05579e-05
C1orf35	ENSG00000143793	protein_coding	0.441999	3.6244e-17	0.435531	0.435531	0
LDHA	ENSG00000134333	protein_coding	0.141838	0.00999621	0.126686	0.126686	0.0215951
LINC02826	ENSG00000275212	lncRNA	0.0860438	0.119318	0.0628423		0.255688
RN7SL446P	ENSG00000244544	misc_RNA	0.0895142	0.105079	0.101761		0.0652499
AC079945.2	ENSG00000277250	misc_RNA	0.0196878	0.722005	0.0239276		0.665438
XCL1	ENSG00000143184	protein_coding	0.231048	2.31327e-05	0.204254	0.204254	0.00019138
MIR4740	ENSG00000266392	miRNA	0.0421579	0.445998	0.0640769		0.246449
AL033527.2	ENSG00000261798	lncRNA	0.0974488	0.0775575	0.12749	0.12749	0.0207171
UBE3A	ENSG00000114062	protein_coding	0.371956	3.10782e-12	0.300857	0.300857	3.06031e-08
DNMT3A	ENSG00000119772	protein_coding	0.38003	9.5809e-13	0.34716	0.34716	1.25354e-10
PPIAP16	ENSG00000213509	processed_pseudogene	-0.00957886	0.862583	-0.00576908		0.916975
AL662844.3	ENSG00000271821	lncRNA	0.137289	0.0126838	0.0796022		0.149685
AC087857.1	ENSG00000229642	lncRNA	0.00674591	0.902982	0.0324388		0.557673
PDE5A	ENSG00000138735	protein_coding	0.285093	1.43258e-07	0.254189	0.254189	3.25471e-06
AC061997.1	ENSG00000251838	snoRNA	0.014582	0.792165	0.014154		0.798131
RN7SL648P	ENSG00000265727	misc_RNA	0.149291	0.00667157	0.126951	0.126951	0.0212647
LINC01730	ENSG00000275491	lncRNA	-0.0412422	0.455948	-0.0312812		0.571823
RNU6-1045P	ENSG00000252130	snRNA	0.0660992	0.231823	0.0344942		0.532975
AC110774.1	ENSG00000279013	TEC	0.16907	0.00208977	0.0880686		0.110838
ZNF304	ENSG00000131845	protein_coding	0.311063	8.19808e-09	0.281371	0.281371	2.37767e-07
AL359258.3	ENSG00000280186	TEC	0.181511	0.000941997	0.153349	0.153349	0.00531314
AC104316.2	ENSG00000259631	lncRNA	0.00674884	0.90294	-0.00942586		0.864756
ATP6AP2	ENSG00000182220	protein_coding	0.368869	4.83263e-12	0.346526	0.346526	1.36031e-10
RN7SL714P	ENSG00000241757	misc_RNA	0.0518454	0.348531	0.0619683		0.262372
AP001207.1	ENSG00000253153	processed_pseudogene	0.184921	0.000750272	0.139106	0.139106	0.011542
ATP23	ENSG00000166896	protein_coding	0.359742	1.73402e-11	0.327847	0.327847	1.38932e-09
PLIN4	ENSG00000167676	protein_coding	0.0725873	0.189069	0.156517	0.156517	0.00446854
AC008079.1	ENSG00000280007	lncRNA	0.286524	1.23261e-07	0.326802	0.326802	1.57487e-09
MTND4P24	ENSG00000232177	processed_pseudogene	0.0602596	0.275783	0.0335298		0.544494
AC244100.3	ENSG00000275944	lncRNA	0.0353974	0.522297	0.0400878		0.468667
Y_RNA	ENSG00000201683	misc_RNA	0.0598664	0.278934	0.0805979		0.144641
AL035411.1	ENSG00000185839	processed_pseudogene	0.176283	0.00132505	0.140288	0.140288	0.0109003
AL157944.1	ENSG00000233290	lncRNA	0.0199541	0.718403	-0.0030307		0.956327
DSCR4-IT1	ENSG00000223608	lncRNA	0.0248405	0.653489	-0.0232539		0.67431
HMGN2P10	ENSG00000231261	processed_pseudogene	0.172572	0.00167879	0.166438	0.166438	0.00245714
ARL17B	ENSG00000228696	protein_coding	0.219615	5.883e-05	0.22152	0.22152	5.05256e-05
RLIMP1	ENSG00000229456	processed_pseudogene	0.11363	0.0394082	0.0819562		0.137971
COPS5P1	ENSG00000213187	processed_pseudogene	0.112706	0.0410487	0.086968		0.115386
Y_RNA	ENSG00000207176	misc_RNA	0.102459	0.0634186	0.0615002		0.266001
MIR129-2	ENSG00000199077	miRNA	0.0208475	0.706366	0.018296		0.740928
PLP2	ENSG00000102007	protein_coding	0.116274	0.0350175	0.148927	0.148927	0.00685193
AC011506.1	ENSG00000242411	processed_pseudogene	0.0670043	0.22548	0.0710451		0.198666
TREH	ENSG00000118094	protein_coding	-0.00232226	0.966529	0.141233	0.141233	0.010322
AL049861.1	ENSG00000270507	processed_pseudogene	-0.146207	0.00790368	0.00688308		0.901019
NOP16	ENSG00000048162	protein_coding	0.125243	0.0230859	0.0982127		0.0752602
GNA12	ENSG00000146535	protein_coding	0.438727	6.54942e-17	0.358913	0.358913	2.65543e-11
HEY2	ENSG00000135547	protein_coding	0.285356	1.3936e-07	0.244426	0.244426	7.7887e-06
ACOX2	ENSG00000168306	protein_coding	0.114405	0.0380761	0.0834967		0.130646
AP000542.3	ENSG00000280341	lncRNA	0.0911612	0.098808	0.0798823		0.148253
INTS13	ENSG00000064102	protein_coding	0.403243	2.69979e-14	0.37463	0.37463	2.9329e-12
PROSER2	ENSG00000148426	protein_coding	0.0228968	0.679032	0.0351903		0.524541
PPP1R7	ENSG00000115685	protein_coding	0.202452	0.000218572	0.254159	0.254159	3.26362e-06
AC119150.1	ENSG00000249916	lncRNA	0.195468	0.000361861	0.137214	0.137214	0.0127325
AC099791.2	ENSG00000271200	lncRNA	0.0632191	0.252844	0.070126		0.204551
Metazoa_SRP	ENSG00000276669	misc_RNA	0.0529896	0.337982	0.0626202		0.257375
AP001468.1	ENSG00000228404	lncRNA	0.125367	0.0229498	0.0913186		0.0982246
AC008662.2	ENSG00000253538	lncRNA	0.014055	0.799514	0.01686		0.760617
MIR6720	ENSG00000275859	miRNA
AC020703.1	ENSG00000249309	lncRNA	0.057823	0.295701	0.0835682		0.130364
OR51E2	ENSG00000167332	protein_coding	-0.0521789	0.345435	0.0520158		0.346947
AP002992.1	ENSG00000255236	lncRNA	0.134953	0.0142962	0.130308	0.130308	0.0180465
MTND4P31	ENSG00000235382	processed_pseudogene	0.129554	0.0187294	0.0749134		0.175246
CYP2E1	ENSG00000130649	protein_coding	0.030237	0.584731	0.00918324		0.868136
PES1	ENSG00000100029	protein_coding	0.24457	7.20509e-06	0.270967	0.270967	6.68981e-07
ADAM20P2	ENSG00000248574	processed_pseudogene	-0.00687697	0.901106	-0.0344385		0.533636
USP3-AS1	ENSG00000259248	lncRNA	0.251242	3.95004e-06	0.224101	0.224101	4.28921e-05
IGLC7	ENSG00000211685	IG_C_gene	-0.127189	0.0210218	-0.149099	0.149099	0.00674286
AC078899.3	ENSG00000268620	unprocessed_pseudogene	0.0809157	0.143059	0.111572	0.111572	0.0431408
MIR516A2	ENSG00000207620	miRNA	0.0719168	0.193199	0.0751033		0.174151
AP002990.1	ENSG00000255508	protein_coding	0.252165	3.62996e-06	0.272571	0.272571	5.71902e-07
HSDL2	ENSG00000119471	protein_coding	0.167346	0.0023242	0.213162	0.213162	0.000101109
RNU6-919P	ENSG00000252540	snRNA	-0.0195088	0.72443	-0.0186349		0.736307
LINC01548	ENSG00000229086	lncRNA	0.123768	0.0247653	0.138118	0.138118	0.0121513
RPS13P2	ENSG00000228929	processed_pseudogene	0.0501231	0.364798	0.0605338		0.273444
RPL31P9	ENSG00000264054	processed_pseudogene	-0.00810563	0.883554	-0.0144954		0.793371
LINC00395	ENSG00000231061	lncRNA	-0.0195703	0.723596	-0.0524556		0.34288
STARD5	ENSG00000172345	protein_coding	0.0452417	0.413411	0.0401859		0.467378
IGHV3-74	ENSG00000224650	IG_V_gene	-0.0631949	0.253026	-0.0790534		0.152522
AL162425.1	ENSG00000236461	lncRNA	0.084089	0.127977	0.0804001		0.145633
PTCD3	ENSG00000132300	protein_coding	0.428927	3.71136e-16	0.369907	0.369907	5.78846e-12
ABHD17AP4	ENSG00000229107	processed_pseudogene	0.216985	7.24305e-05	0.165648	0.165648	0.00257837
TRAV5	ENSG00000211779	TR_V_gene	0.0155582	0.778601	-0.0199556		0.718383
TSPEAR	ENSG00000175894	protein_coding	0.15948	0.00372819	0.138156	0.138156	0.0121272
AC011487.1	ENSG00000213777	transcribed_processed_pseudogene	0.108416	0.049438	0.122106	0.122106	0.0267825
LINC01874	ENSG00000223985	lncRNA	0.0560716	0.310596	0.0532282		0.335809
CYP2D6	ENSG00000100197	protein_coding	0.17113	0.00183806	0.160955	0.160955	0.00345068
FLYWCH2	ENSG00000162076	protein_coding	0.147695	0.00728587	0.151164	0.151164	0.00605257
NTM	ENSG00000182667	protein_coding	0.244814	7.05008e-06	0.223209	0.223209	4.6071e-05
SERF1AP1	ENSG00000250813	processed_pseudogene	0.0779424	0.158388	0.0808205		0.143532
ZFP91P1	ENSG00000274010	processed_pseudogene	0.0503158	0.362955	0.0398098		0.471758
AC091489.2	ENSG00000260933	processed_pseudogene	0.0315862	0.568078	0.00188795		0.972786
IFNA1	ENSG00000197919	protein_coding	0.168446	0.00217211	0.122217	0.122217	0.0266445
DLGAP1-AS4	ENSG00000263878	lncRNA	0.159121	0.00380767	0.143382	0.143382	0.00920665
LCT-AS1	ENSG00000226806	lncRNA	0.0554193	0.316267	0.0570719		0.302029
ZDHHC20P3	ENSG00000255460	processed_pseudogene	0.055546	0.31516	0.0284486		0.607146
AC008736.2	ENSG00000267567	lncRNA	0.0277352	0.616194	0.0396389		0.473664
AC010387.1	ENSG00000250694	lncRNA	-0.0520661	0.346481	-0.0337895		0.54138
RN7SL177P	ENSG00000242976	misc_RNA	0.0997465	0.0707842	0.0839775		0.128485
LINC01771	ENSG00000225675	lncRNA	0.128495	0.0197278	0.141477	0.141477	0.0101897
AC093890.1	ENSG00000249741	processed_pseudogene	0.170313	0.00193445	0.0874581		0.113343
RNY1P5	ENSG00000206617	misc_RNA	0.116446	0.0347478	0.0887319		0.108165
SNORA72	ENSG00000207249	snoRNA	-0.0521702	0.345516	-0.0580936		0.293442
AC091027.2	ENSG00000266586	lncRNA	0.0828953	0.133499	0.0716529		0.194843
AC103808.1	ENSG00000264212	lncRNA	0.147836	0.00722986	0.106835		0.0528706
ZNF551	ENSG00000204519	protein_coding	0.372677	2.80177e-12	0.325396	0.325396	1.86283e-09
RNVU1-24	ENSG00000201699	snRNA	0.110869	0.0444821	0.118428	0.118428	0.031756
RPL41	ENSG00000229117	protein_coding	0.144144	0.00883785	0.156812	0.156812	0.00439331
ELOCP13	ENSG00000225716	processed_pseudogene
RN7SKP132	ENSG00000251810	misc_RNA	-0.0669283	0.226008	-0.0897553		0.104141
SERPINB3	ENSG00000057149	protein_coding	-0.173944	0.00153904	-0.236809	0.236809	1.50196e-05
RNU4-73P	ENSG00000200034	snRNA	-0.0403463	0.465802	-0.000674411		0.990277
AC108706.1	ENSG00000277746	processed_pseudogene	-0.0451177	0.414693	-0.0551326		0.31878
ASB2	ENSG00000100628	protein_coding	0.18885	0.000574409	0.163129	0.163129	0.00303309
RNU7-105P	ENSG00000251919	snRNA	-0.0258973	0.639767	-0.0322271		0.560248
RPS6P16	ENSG00000243250	processed_pseudogene	0.0311689	0.573204	0.00724381		0.89586
AP005328.1	ENSG00000272461	lncRNA	0.138812	0.0117207	0.144315	0.144315	0.00875647
CD1C	ENSG00000158481	protein_coding	0.0585987	0.289259	0.0358838		0.516594
WFDC6	ENSG00000243543	protein_coding	0.088748	0.108101	0.0520268		0.346846
AL035410.2	ENSG00000271419	processed_pseudogene	0.0508314	0.358052	0.0425353		0.441933
DDX55P1	ENSG00000270863	processed_pseudogene	0.214623	8.71218e-05	0.206632	0.206632	0.00016032
MZT2A	ENSG00000173272	protein_coding	0.128612	0.0196147	0.186903	0.186903	0.000669155
MIR548C	ENSG00000207546	miRNA	-0.0221792	0.688558	-0.0462128		0.403447
FOXO1B	ENSG00000214295	processed_pseudogene	0.158084	0.00404579	0.167683	0.167683	0.0022766
EXOSC7	ENSG00000075914	protein_coding	0.188499	0.0005884	0.19875	0.19875	0.000293692
RNA5SP237	ENSG00000222346	rRNA_pseudogene	0.0734814	0.183664	0.060596		0.273107
AP003031.3	ENSG00000254814	lncRNA	-0.00456644	0.934239	-0.00115596		0.983335
TPI1P4	ENSG00000225455	processed_pseudogene	0.0884663	0.109229	0.0451365		0.414499
OGDHL	ENSG00000197444	protein_coding	0.100858	0.0676849	0.0570446		0.302261
AL117382.3	ENSG00000233376	lncRNA	0.0717854	0.194016	0.045299		0.412819
IL12A	ENSG00000168811	protein_coding	0.192398	0.000449215	0.181419	0.181419	0.000947747
LINC01299	ENSG00000254081	lncRNA	0.112815	0.0408532	0.105453		0.056031
FGFBP1	ENSG00000137440	protein_coding	-0.0807352	0.143956	-0.0516589		0.350084
BRD9P2	ENSG00000249908	transcribed_unprocessed_pseudogene	0.142854	0.00947017	0.102573		0.0631219
RN7SL150P	ENSG00000240626	misc_RNA	-0.00103631	0.98506	-0.0282794		0.609287
RN7SKP7	ENSG00000222472	misc_RNA
FAM86C1P	ENSG00000158483	transcribed_unprocessed_pseudogene	0.393618	1.22695e-13	0.360734	0.360734	2.07404e-11
HNRNPA1P40	ENSG00000212961	processed_pseudogene	0.242508	8.64573e-06	0.208889	0.208889	0.000135267
MATN3	ENSG00000132031	protein_coding	0.225863	3.55337e-05	0.224464	0.224464	4.16579e-05
AL021578.1	ENSG00000275894	lncRNA	-0.0262472	0.635249	-0.0131632		0.81199
AP001610.3	ENSG00000232806	lncRNA	-0.0204299	0.711984	-0.00584058		0.91595
PIGA	ENSG00000165195	protein_coding	0.185851	0.000704629	0.14086	0.14086	0.0105785
AP002512.1	ENSG00000254411	processed_pseudogene	0.0634584	0.251048	0.0230959		0.676399
AP006565.1	ENSG00000265737	lncRNA	0.0821608	0.136987	0.12238	0.12238	0.0264406
AC107074.1	ENSG00000249184	lncRNA	0.0363177	0.511533	-0.0824817		0.135455
MNT	ENSG00000070444	protein_coding	0.175582	0.00138609	0.128521	0.128521	0.0197583
AC009145.3	ENSG00000260694	lncRNA	0.0921472	0.0951988	0.10346		0.0608642
AL354794.2	ENSG00000236998	processed_pseudogene	0.12926	0.0190018	0.114909	0.114909	0.0372301
MSANTD3	ENSG00000066697	protein_coding	0.360141	1.64125e-11	0.365256	0.365256	1.11317e-11
AC104333.2	ENSG00000236317	processed_pseudogene	0.105572	0.055752	0.0823286		0.136184
WDR45BP1	ENSG00000265574	processed_pseudogene	0.0146853	0.790726	0.0431877		0.434957
LINC01776	ENSG00000226053	lncRNA	0.117751	0.032751	0.120335	0.120335	0.0290863
AL139130.1	ENSG00000237390	lncRNA	0.0835535	0.130432	0.12091	0.12091	0.0283204
OR2V2	ENSG00000182613	protein_coding	0.0921936	0.0950314	0.0995522		0.0713374
PLOD1	ENSG00000083444	protein_coding	0.345518	1.17307e-10	0.324535	0.324535	2.0638e-09
SNCA-AS1	ENSG00000247775	lncRNA	0.153729	0.00519946	0.0513053		0.353583
CLPSL2	ENSG00000196748	protein_coding	0.117232	0.0335332	0.140606	0.140606	0.010669
PSMB3P2	ENSG00000235444	processed_pseudogene	-0.0551842	0.318327	-0.075669		0.170921
Y_RNA	ENSG00000200883	misc_RNA	0.0961464	0.0816245	0.0728948		0.187198
LINC02481	ENSG00000246526	lncRNA	0.0629379	0.254964	0.0350889		0.525932
AL049636.1	ENSG00000236674	processed_pseudogene	0.0624709	0.258514	0.049407		0.371698
RNA5S10	ENSG00000199910	rRNA
RNU6-464P	ENSG00000253026	snRNA	0.0364148	0.510404	0.0476731		0.388736
AC244502.3	ENSG00000259042	lncRNA	0.108317	0.0496478	0.0642411		0.245238
CD79B	ENSG00000007312	protein_coding	-0.0540662	0.328245	-0.0408892		0.459616
AC091812.2	ENSG00000273720	processed_pseudogene	0.142151	0.0098317	0.129739	0.129739	0.0185602
SNORD42	ENSG00000202440	snoRNA	0.135101	0.0141894	0.0943659		0.0874613
FARS2	ENSG00000145982	protein_coding	0.320647	2.65291e-09	0.349695	0.349695	9.02314e-11
AC020656.2	ENSG00000274979	lncRNA	0.0612619	0.267861	0.0487248		0.378346
DDX60L	ENSG00000181381	protein_coding	0.138663	0.0118116	0.134688	0.134688	0.0145446
RN7SL802P	ENSG00000277506	misc_RNA	0.0464738	0.400794	0.0641684		0.245773
VNN2	ENSG00000112303	protein_coding	-0.0415351	0.452752	-0.0389614		0.481063
SH3D21	ENSG00000214193	protein_coding	-0.119962	0.0295931	-0.123326	0.123326	0.0253434
RNU6-1307P	ENSG00000212314	snRNA	0.0735705	0.183132	0.0891083		0.106671
IGHJ1P	ENSG00000227335	IG_J_pseudogene	-0.030129	0.586074	-0.0627909		0.256078
LINC01219	ENSG00000232987	lncRNA	0.105904	0.054982	0.10538		0.0562014
PRKAG2-AS1	ENSG00000239911	lncRNA	0.251047	4.02104e-06	0.218246	0.218246	6.5578e-05
LINC01994	ENSG00000241098	lncRNA	0.173313	0.00160186	0.18168	0.18168	0.000931533
RCN3	ENSG00000142552	protein_coding	0.150715	0.00616295	0.136922	0.136922	0.0129792
PPP4C	ENSG00000149923	protein_coding	0.111149	0.0439439	0.153704	0.153704	0.00524702
COX6CP17	ENSG00000235141	processed_pseudogene	0.0198878	0.7193	0.0118598		0.830308
AC003101.3	ENSG00000278977	TEC
AL121929.1	ENSG00000226431	lncRNA	0.0274152	0.620271	0.0244416		0.6587
MIR638	ENSG00000207972	miRNA	0.0143368	0.795581	0.000342894		0.995056
JAKMIP3	ENSG00000188385	protein_coding	0.279842	2.46944e-07	0.278809	0.278809	2.74475e-07
AL365440.1	ENSG00000231434	processed_pseudogene	0.253993	3.06787e-06	0.260579	0.260579	1.65524e-06
AC099494.1	ENSG00000279410	TEC	0.123244	0.0253866	0.119974	0.119974	0.0295769
AC004233.2	ENSG00000272079	lncRNA	0.0356994	0.518752	0.0329837		0.551072
ALDOA	ENSG00000149925	protein_coding	0.0580087	0.29415	0.0746268		0.176816
AC023866.2	ENSG00000254222	lncRNA	0.15256	0.00555568	0.106719		0.0531292
CTAGE6	ENSG00000271321	protein_coding	0.0810346	0.14247	0.0202314		0.714659
NCEH1	ENSG00000144959	protein_coding	0.353038	4.32055e-11	0.308886	0.308886	1.25843e-08
SMARCC2	ENSG00000139613	protein_coding	0.321009	2.54003e-09	0.247663	0.247663	5.85472e-06
RFX4	ENSG00000111783	protein_coding	0.118247	0.032019	0.03509		0.525919
NRAP	ENSG00000197893	protein_coding	0.0688116	0.213185	0.0665306		0.228784
NPM1P19	ENSG00000223864	processed_pseudogene	0.171138	0.00183721	0.152883	0.152883	0.00545523
RCAN3	ENSG00000117602	protein_coding	0.302627	2.14214e-08	0.279247	0.279247	2.94663e-07
RNU6-18P	ENSG00000207257	snRNA	0.0344227	0.533824	0.0277568		0.615919
GALC	ENSG00000054983	protein_coding	0.291097	7.58154e-08	0.247749	0.247749	5.80987e-06
ZBTB21	ENSG00000173276	protein_coding	0.255179	2.74853e-06	0.201776	0.201776	0.000236182
MIR548AM	ENSG00000265144	miRNA	-0.036706	0.507026	-0.0535671		0.332736
KBTBD8	ENSG00000163376	protein_coding	0.0150857	0.785158	-0.0108418		0.844599
MIR574	ENSG00000207944	miRNA	0.127774	0.0204332	0.106617		0.0533597
ZNF451	ENSG00000112200	protein_coding	0.552646	1.04896e-27	0.512518	0.512518	0
AC012506.2	ENSG00000223634	lncRNA	0.0767524	0.164859	0.0851526		0.123207
AC007557.2	ENSG00000231597	lncRNA	-0.0181924	0.742344	0.0194699		0.724957
LCN6	ENSG00000267206	protein_coding	-0.0299925	0.587773	-0.0634339		0.251232
MED31	ENSG00000108590	protein_coding	0.397611	6.58639e-14	0.409446	0.409446	4.96095e-15
RNF24	ENSG00000101236	protein_coding	0.304743	1.68829e-08	0.237624	0.237624	1.40151e-05
BCL7C	ENSG00000099385	protein_coding	0.194698	0.000382157	0.266724	0.266724	1.00807e-06
SNORD114-6	ENSG00000201263	snoRNA	0.131591	0.0169332	0.121067	0.121067	0.0281151
AC098851.1	ENSG00000250990	lncRNA	0.268874	7.42816e-07	0.294923	0.294923	5.01497e-08
DROSHA	ENSG00000113360	protein_coding	0.457432	2.03766e-18	0.420216	0.420216	0
AC087499.6	ENSG00000264874	processed_pseudogene	-0.0460059	0.405558	-0.0285206		0.606236
MIR569	ENSG00000207963	miRNA	0.0751124	0.174099	0.0614713		0.266225
LEMD2	ENSG00000161904	protein_coding	0.381434	7.78192e-13	0.352498	0.352498	6.25051e-11
BTLA	ENSG00000186265	protein_coding	-0.0464028	0.401515	-0.0453757		0.412028
RNA5-8SP7	ENSG00000200313	rRNA_pseudogene	0.0253125	0.647345	0.0290714		0.599297
TSPAN19	ENSG00000231738	protein_coding	0.0496798	0.36906	0.0217879		0.693773
IGLC3	ENSG00000211679	IG_C_gene	-0.0778093	0.159103	-0.0768225		0.164392
TRAJ36	ENSG00000276699	TR_J_gene	0.0606881	0.272377	0.0618517		0.263273
PRDM10	ENSG00000170325	protein_coding	0.285769	1.33448e-07	0.235438	0.235438	1.68668e-05
LINC01686	ENSG00000261504	lncRNA	0.301095	2.54189e-08	0.292084	0.292084	6.81922e-08
RNU6-78P	ENSG00000199767	snRNA	-0.0143731	0.795075	-0.0146125		0.791739
DUX4L11	ENSG00000278761	unprocessed_pseudogene
AC015712.1	ENSG00000232386	lncRNA	0.141408	0.0102268	0.0853658		0.122268
AC137803.1	ENSG00000277770	unprocessed_pseudogene	-0.00865856	0.875673	-0.0116386		0.833427
AL022316.1	ENSG00000230107	lncRNA	0.169105	0.00208527	0.144589	0.144589	0.0086283
AC008738.4	ENSG00000267714	lncRNA	0.111848	0.0426224	0.118221	0.118221	0.0320576
UQCRB	ENSG00000156467	protein_coding	0.189157	0.000562384	0.226976	0.226976	3.39987e-05
U8	ENSG00000212144	snoRNA	0.086834	0.11595	0.0887099		0.108253
MIR3117	ENSG00000264720	miRNA	0.0882682	0.110028	0.0498043		0.367861
DIPK1B	ENSG00000165716	protein_coding	0.189091	0.000564955	0.137205	0.137205	0.012792
Z98742.1	ENSG00000230248	lncRNA	0.189358	0.000554658	0.158986	0.158986	0.00383791
MRPL20-AS1	ENSG00000224870	lncRNA	0.45243	5.26363e-18	0.435726	0.435726	0
RNF5	ENSG00000204308	protein_coding	0.434606	1.36762e-16	0.434116	0.434116	0
ONECUT1	ENSG00000169856	protein_coding	0.141132	0.0103773	0.195185	0.195185	0.000369194
AC091946.2	ENSG00000272130	lncRNA	0.0690156	0.211828	0.0840032		0.128368
MIR217	ENSG00000207548	miRNA	0.0633176	0.252104	0.0809672		0.142804
POTEC	ENSG00000183206	protein_coding	0.128021	0.0201887	0.0676044		0.221343
RN7SL49P	ENSG00000265802	misc_RNA	0.168927	0.00210836	0.14855	0.14855	0.00695069
BNIP3P32	ENSG00000268830	processed_pseudogene	0.0650322	0.239462	0.08154		0.13999
ITFG1-AS1	ENSG00000260281	lncRNA	0.311921	7.42287e-09	0.262108	0.262108	1.43086e-06
CCDC63	ENSG00000173093	protein_coding	0.0852197	0.122911	0.146187	0.146187	0.00791255
CDK8	ENSG00000132964	protein_coding	0.420785	1.50328e-15	0.390001	0.390001	2.75189e-13
USP9YP34	ENSG00000233378	unprocessed_pseudogene
Z98949.2	ENSG00000232464	lncRNA	0.0571279	0.301554	0.0271561		0.62358
AL162386.2	ENSG00000234740	lncRNA	0.187767	0.000618621	0.138132	0.138132	0.0121425
AL606490.5	ENSG00000231603	processed_pseudogene	0.0760633	0.168696	0.0911205		0.0989594
PCBP3	ENSG00000183570	protein_coding	0.191315	0.000484437	0.220614	0.220614	5.66348e-05
LAMA1	ENSG00000101680	protein_coding	0.211935	0.000107237	0.208278	0.208278	0.000146291
DEFB4B	ENSG00000177257	protein_coding	-0.189291	0.000557256	-0.218022	0.218022	6.67525e-05
TAF9B	ENSG00000187325	protein_coding	0.458571	1.63809e-18	0.42268	0.42268	0
PLK3	ENSG00000173846	protein_coding	0.0816116	0.13964	0.103366		0.0611253
DOC2A	ENSG00000149927	protein_coding	0.183818	0.000807924	0.241589	0.241589	9.37271e-06
ULK4P1	ENSG00000261279	transcribed_unprocessed_pseudogene	0.084235	0.127314	0.0766718		0.165305
MPLKIP	ENSG00000168303	protein_coding	0.386121	3.85833e-13	0.357476	0.357476	3.22294e-11
RN7SL144P	ENSG00000242559	misc_RNA	0.0676518	0.221018	0.0604144		0.274549
LIPJ	ENSG00000204022	protein_coding	0.177715	0.00120793	0.177417	0.177417	0.00123155
RIC8B	ENSG00000111785	protein_coding	0.53953	3.02349e-26	0.510106	0.510106	0
TRAJ23	ENSG00000211866	TR_J_gene	0.0389658	0.481213	0.0263437		0.634007
RPL32P31	ENSG00000213128	processed_pseudogene	0.0113823	0.837043	0.0395496		0.474662
TRIM51	ENSG00000124900	protein_coding	0.0559323	0.311801	0.0553999		0.316436
RNU6-940P	ENSG00000200303	snRNA	0.0177036	0.749031	0.0211218		0.702685
WNK4	ENSG00000126562	protein_coding	0.0705858	0.201591	0.0767777		0.164639
Y_RNA	ENSG00000201501	misc_RNA	0.0294628	0.594388	0.0169576		0.759274
RPL19P14	ENSG00000240870	processed_pseudogene	-0.0112236	0.839284	-0.0112844		0.838425
AP002392.1	ENSG00000256098	processed_pseudogene	0.0781548	0.157254	0.0789886		0.152859
LNPEP	ENSG00000113441	protein_coding	0.296418	4.26025e-08	0.20067	0.20067	0.000255854
AP002518.1	ENSG00000256195	lncRNA	0.14783	0.0072323	0.0960167		0.082039
LINC01562	ENSG00000203356	lncRNA	0.015694	0.776719	-0.0135243		0.806932
AC021146.8	ENSG00000251236	unprocessed_pseudogene	0.00461593	0.933528	-0.00767955		0.889635
AL121757.2	ENSG00000266908	lncRNA	-0.00550302	0.920792	-0.0208167		0.706779
AC079340.2	ENSG00000251377	lncRNA	0.00775599	0.888543	0.0631705		0.253209
PXT1	ENSG00000179165	protein_coding	0.183713	0.000813637	0.203727	0.203727	0.000198982
RNU6-461P	ENSG00000201065	snRNA	-0.0280048	0.612767	-0.0462495		0.403074
MRPL22	ENSG00000082515	protein_coding	0.243452	7.95508e-06	0.243826	0.243826	8.20882e-06
FAM205BP	ENSG00000257198	transcribed_unprocessed_pseudogene	0.0541783	0.327242	0.0921438		0.0952112
LINC02618	ENSG00000242104	transcribed_unitary_pseudogene	0.0912796	0.0983689	0.0790304		0.152641
MIR6737	ENSG00000276584	miRNA	0.0414047	0.454173	0.0166461		0.763564
ARPC3P5	ENSG00000214027	processed_pseudogene	0.0912626	0.098432	0.0694049		0.209256
AC012366.1	ENSG00000278060	lncRNA	0.126479	0.0217556	0.0741354		0.179783
AL391416.1	ENSG00000219951	processed_pseudogene	0.066827	0.226713	0.0209578		0.704885
NCAN	ENSG00000130287	protein_coding	0.0522188	0.345066	0.129852	0.129852	0.0184568
AC244131.1	ENSG00000256657	unprocessed_pseudogene	0.232117	2.11468e-05	0.200652	0.200652	0.000249304
IGHV1OR15-3	ENSG00000271288	IG_V_pseudogene	-0.111294	0.043666	-0.0889136		0.107442
AC017053.1	ENSG00000234275	lncRNA	0.0413147	0.455155	0.02963		0.592297
AL138767.2	ENSG00000223761	lncRNA	0.0597227	0.280092	0.0523006		0.34431
RNU4-22P	ENSG00000222990	snRNA	0.0522713	0.34458	0.0333138		0.547091
AC011491.2	ENSG00000269444	lncRNA	0.165225	0.00264541	0.114669	0.114669	0.0376304
IGLVV-66	ENSG00000254075	IG_V_pseudogene	-0.0109756	0.842789	-0.0166335		0.763738
RNU6-787P	ENSG00000206759	snRNA	0.0832144	0.132005	0.0630898		0.253817
EEF1A1P11	ENSG00000228502	processed_pseudogene	0.17862	0.00113892	0.182276	0.182276	0.000911247
CDRT15P1	ENSG00000141028	unprocessed_pseudogene	0.136856	0.0129699	0.105196		0.0566361
AC073188.6	ENSG00000268181	lncRNA	0.0006208	0.99105	0.0306224		0.579951
ALG3P1	ENSG00000251568	processed_pseudogene	0.0160749	0.771448	0.0101367		0.854666
DOCK10	ENSG00000135905	protein_coding	0.119564	0.0301411	0.0935321		0.0903018
MTND2P5	ENSG00000224354	processed_pseudogene	-0.00486063	0.930013	-0.0309371		0.576062
AC027228.1	ENSG00000259474	lncRNA	0.150159	0.00635721	0.0967764		0.0796364
LINC01592	ENSG00000253658	lncRNA	0.236087	1.50975e-05	0.217963	0.217963	6.70636e-05
AC011195.1	ENSG00000266561	processed_pseudogene	0.040053	0.469053	0.0311884		0.572965
AL136985.1	ENSG00000231740	lncRNA	0.091343	0.0981345	0.124012	0.124012	0.0244805
GABRA3	ENSG00000011677	protein_coding	0.214304	8.93064e-05	0.152415	0.152415	0.00560146
DHDDS	ENSG00000117682	protein_coding	0.314203	5.68951e-09	0.320468	0.320468	3.33443e-09
RPL9P31	ENSG00000239659	processed_pseudogene	-0.0170699	0.757729	0.0345344		0.532497
AC009704.2	ENSG00000276934	lncRNA	0.0536851	0.331671	0.0280307		0.612439
C10orf90	ENSG00000154493	protein_coding	0.212759	0.000100648	0.218538	0.218538	6.40806e-05
AC006042.1	ENSG00000227719	lncRNA	0.0869678	0.115387	0.0363593		0.511049
AC244636.2	ENSG00000233139	processed_pseudogene	0.0132024	0.81144	0.0384429		0.487121
MGA	ENSG00000174197	protein_coding	0.334399	4.89586e-10	0.286585	0.286585	1.39386e-07
AL008636.1	ENSG00000280224	lncRNA	0.104954	0.0572095	0.080691		0.144176
CTNNA1P1	ENSG00000249026	processed_pseudogene	0.119728	0.0299149	0.147597	0.147597	0.00732535
AP003122.2	ENSG00000254971	lncRNA	0.00232096	0.966548	-0.0154396		0.780245
Y_RNA	ENSG00000239180	misc_RNA
RMI2	ENSG00000175643	protein_coding	0.288183	1.03442e-07	0.279858	0.279858	2.77078e-07
LINC01620	ENSG00000168746	lncRNA	0.0799599	0.147858	0.0611398		0.268818
GALNT16	ENSG00000100626	protein_coding	0.0795419	0.149995	0.150168	0.150168	0.00639751
FAM207BP	ENSG00000228797	processed_pseudogene	-0.00426583	0.938559	0.046455		0.400984
Y_RNA	ENSG00000206717	misc_RNA	0.202267	0.000221559	0.193857	0.193857	0.000405516
AC090515.5	ENSG00000259402	lncRNA	0.199178	0.000277439	0.154854	0.154854	0.00487618
PRR23A	ENSG00000206260	protein_coding	0.106756	0.0530461	0.123535	0.123535	0.0250397
LINC01036	ENSG00000230426	lncRNA	0.0391925	0.478663	0.0629266		0.25505
ARFGEF1	ENSG00000066777	protein_coding	0.384389	5.00671e-13	0.310799	0.310799	1.01447e-08
VPS45	ENSG00000136631	protein_coding	0.595621	5.70025e-33	0.584701	0.584701	0
AC147055.4	ENSG00000251101	processed_pseudogene	-0.0645356	0.243076	-0.10667		0.0532393
AC104417.2	ENSG00000261710	lncRNA	-0.0219089	0.692159	-0.00456742		0.934225
LINC02281	ENSG00000257748	lncRNA	0.0169911	0.758813	-0.000471737		0.993199
PGAM1P3	ENSG00000230274	processed_pseudogene	0.061103	0.269107	0.0382994		0.488751
NLGN3	ENSG00000196338	protein_coding	0.263057	1.3066e-06	0.255616	0.255616	2.85655e-06
AIDAP2	ENSG00000251429	transcribed_processed_pseudogene	0.169552	0.00202829	0.12338	0.12338	0.0252245
AC130324.1	ENSG00000263531	lncRNA	0.0561667	0.309774	0.139119	0.139119	0.0115346
CCNYL5	ENSG00000230039	processed_pseudogene	0.0625178	0.258156	0.0439004		0.427409
ITGB6	ENSG00000115221	protein_coding	0.248556	5.04143e-06	0.271998	0.271998	6.04888e-07
USP18	ENSG00000184979	protein_coding	0.265989	9.84545e-07	0.21488	0.21488	8.86175e-05
RPL21P11	ENSG00000242571	processed_pseudogene	0.00280571	0.959567	0.0300229		0.587394
AC093297.2	ENSG00000272335	lncRNA	0.416269	3.21341e-15	0.384889	0.384889	6.24466e-13
GDF9	ENSG00000164404	protein_coding	0.265594	1.02302e-06	0.254231	0.254231	3.00102e-06
AL161756.2	ENSG00000271511	processed_pseudogene	0.0500684	0.365323	0.02153		0.697219
RNA5SP183	ENSG00000199322	rRNA_pseudogene	-0.102392	0.0635925	-0.097841		0.0763654
LPCAT3	ENSG00000111684	protein_coding	0.375181	1.94996e-12	0.293496	0.293496	6.75637e-08
RPL29P2	ENSG00000240480	transcribed_processed_pseudogene	0.0511019	0.355496	0.0579683		0.294487
SOSTDC1	ENSG00000171243	protein_coding	0.190105	0.000526821	0.143888	0.143888	0.00896007
ZNF850	ENSG00000267041	protein_coding	0.239874	1.08879e-05	0.275021	0.275021	4.49238e-07
AC074344.2	ENSG00000250180	lncRNA	0.0975075	0.0773783	0.0737961		0.181789
AC079140.4	ENSG00000251535	processed_pseudogene	0.207969	0.000144997	0.181479	0.181479	0.000943986
DNAJB5P1	ENSG00000230335	processed_pseudogene	-0.0587001	0.288423	-0.10204		0.064512
ATP5F1AP10	ENSG00000277297	processed_pseudogene	0.219336	6.01507e-05	0.206106	0.206106	0.000166756
RN7SKP297	ENSG00000223202	misc_RNA	0.00866833	0.875533	-0.0162917		0.768453
HMGB1P30	ENSG00000244089	processed_pseudogene	0.0553979	0.316454	0.0238598		0.666329
MT-RNR1	ENSG00000211459	Mt_rRNA	-0.171245	0.00182493	-0.17591	0.17591	0.00137753
AC097505.1	ENSG00000272995	lncRNA	0.161582	0.00329259	0.197812	0.197812	0.000306129
Z97353.1	ENSG00000231369	processed_pseudogene	0.082697	0.134434	0.0829213		0.133377
AC024132.2	ENSG00000251080	lncRNA	0.050548	0.360742	0.0280756		0.611869
MTND3P5	ENSG00000251353	unprocessed_pseudogene	0.00806425	0.884144	-0.022315		0.686751
CAND1	ENSG00000111530	protein_coding	0.419008	2.02973e-15	0.401216	0.401216	3.68775e-14
KCNJ5	ENSG00000120457	protein_coding	0.154321	0.00502704	0.161831	0.161831	0.00327653
SKP1P1	ENSG00000231234	transcribed_processed_pseudogene	0.272133	5.38198e-07	0.247821	0.247821	5.77278e-06
TTTY6	ENSG00000131538	lncRNA
AC131956.1	ENSG00000250034	lncRNA	-0.113443	0.0397355	-0.107934		0.0504634
AC006115.1	ENSG00000268407	processed_pseudogene	-0.0222963	0.687001	0.0137216		0.804172
KCNJ11	ENSG00000187486	protein_coding	0.111801	0.042711	0.119531	0.119531	0.03024
LINC02012	ENSG00000272989	lncRNA	-0.0870888	0.11488	-0.136234	0.136234	0.0134448
AL359643.2	ENSG00000271978	lncRNA	0.118135	0.0321841	0.236798	0.236798	1.42045e-05
PLEKHM1P1	ENSG00000214176	transcribed_unprocessed_pseudogene	0.0407395	0.461463	0.0134045		0.808509
CRYBB1	ENSG00000100122	protein_coding	0.170959	0.00185789	0.180574	0.180574	0.00100212
RNU6-188P	ENSG00000201077	snRNA	-0.0504354	0.361814	-0.0501595		0.36445
CAPN3	ENSG00000092529	protein_coding	0.0271809	0.623263	0.0711979		0.1977
MEP1A	ENSG00000112818	protein_coding	0.294481	5.2618e-08	0.247399	0.247399	5.59559e-06
Y_RNA	ENSG00000200842	misc_RNA	0.149264	0.0066816	0.117977	0.117977	0.0324155
AGXT2	ENSG00000113492	protein_coding	0.0281138	0.611384	0.0117343		0.832077
TRAF3IP2	ENSG00000056972	protein_coding	0.145131	0.00837944	0.133964	0.133964	0.0150863
POGK	ENSG00000143157	protein_coding	0.546991	4.55029e-27	0.483027	0.483027	0
OR5M8	ENSG00000181371	protein_coding	-0.0103701	0.851358	0.00146283		0.978913
AC005674.1	ENSG00000250413	lncRNA	-0.0367051	0.507036	-0.0434653		0.432008
AC018630.2	ENSG00000275778	protein_coding	0.38196	7.19625e-13	0.417351	0.417351	2.68142e-15
SMARCC1	ENSG00000173473	protein_coding	0.303873	1.86223e-08	0.248935	0.248935	5.22765e-06
AC021736.1	ENSG00000253735	lncRNA	0.0175556	0.75106	-0.0306084		0.580125
PRKACB	ENSG00000142875	protein_coding	0.321267	2.46283e-09	0.28767	0.28767	1.24559e-07
RN7SL843P	ENSG00000239547	misc_RNA	0.133983	0.0150171	0.170506	0.170506	0.00191127
AL390023.1	ENSG00000237478	processed_pseudogene	-0.0135292	0.806863	0.0121275		0.826538
CLCA4	ENSG00000016602	protein_coding	-0.191049	0.000493491	-0.217935	0.217935	6.99076e-05
RNU2-60P	ENSG00000253099	snRNA	0.088483	0.109162	0.0524609		0.342831
RHOT1P2	ENSG00000203616	processed_pseudogene	0.0465495	0.400027	0.0352409		0.52414
HOOK3	ENSG00000168172	protein_coding	0.262993	1.31464e-06	0.188656	0.188656	0.000594177
AC104164.2	ENSG00000240097	processed_pseudogene	0.0585115	0.289978	0.00305707		0.955948
SNHG27	ENSG00000251676	lncRNA	0.0695821	0.208093	0.0487219		0.378374
AL133271.1	ENSG00000256709	processed_pseudogene	0.0347101	0.530413	0.026463		0.632471
RPL26P15	ENSG00000233829	processed_pseudogene	0.0292155	0.597488	0.010201		0.853755
DHX15	ENSG00000109606	protein_coding	0.459424	1.39008e-18	0.407671	0.407671	8.40024e-15
AC106745.1	ENSG00000261363	lncRNA	0.101512	0.0659145	0.0795338		0.150037
SETP15	ENSG00000226536	processed_pseudogene	-0.0324544	0.557483	-0.0710427		0.198681
RBMS3-AS1	ENSG00000235593	lncRNA	0.123641	0.0249148	0.108325	0.108325	0.0496298
BIRC6-AS2	ENSG00000279897	transcribed_unprocessed_pseudogene	0.165165	0.00265511	0.143553	0.143553	0.00912273
RPL36AP48	ENSG00000213180	processed_pseudogene	0.0575834	0.29771	0.039115		0.479534
WBP2NL	ENSG00000183066	protein_coding	0.262283	1.40711e-06	0.266621	0.266621	1.01811e-06
RNU6V	ENSG00000206832	snRNA	0.102582	0.0630999	0.0674655		0.222296
FTLP16	ENSG00000229735	processed_pseudogene	0.0531921	0.336137	0.0687306		0.213726
Metazoa_SRP	ENSG00000276746	misc_RNA	-0.0470491	0.394982	-0.0463703		0.401845
RNU6-770P	ENSG00000200799	snRNA	0.0399485	0.470214	0.0373313		0.499812
AC004923.2	ENSG00000254850	processed_pseudogene	-0.0284011	0.607747	-0.107658		0.0510586
FRG1HP	ENSG00000276291	transcribed_unprocessed_pseudogene	0.434345	1.43227e-16	0.399022	0.399022	5.65773e-14
CCDC188	ENSG00000234409	protein_coding	0.152852	0.00546497	0.149892	0.149892	0.0064525
ATAD3C	ENSG00000215915	protein_coding	0.252791	3.42729e-06	0.239197	0.239197	1.2253e-05
RAD54L	ENSG00000085999	protein_coding	0.357325	2.41582e-11	0.322987	0.322987	2.47926e-09
AL049844.3	ENSG00000280148	protein_coding	0.115171	0.0367972	0.0799426		0.147946
CHORDC1	ENSG00000110172	protein_coding	0.265998	9.83672e-07	0.237776	0.237776	1.38353e-05
SLC18A2	ENSG00000165646	protein_coding	0.0492817	0.372914	0.0699599		0.205628
ARHGEF7-AS2	ENSG00000235875	lncRNA	0.0578462	0.295507	0.0331132		0.549508
AL031722.1	ENSG00000260541	lncRNA	0.111345	0.0435694	0.0633093		0.252166
AC130895.1	ENSG00000258337	lncRNA	0.100697	0.0681268	0.0546365		0.323161
AC019235.1	ENSG00000248770	unprocessed_pseudogene	-0.0234337	0.671938	-0.0428537		0.438521
DENND5A	ENSG00000184014	protein_coding	0.43644	9.8671e-17	0.382407	0.382407	9.17357e-13
RPL23AP36	ENSG00000225124	processed_pseudogene	0.153244	0.00534479	0.117101	0.117101	0.0337337
AC091435.1	ENSG00000248577	processed_pseudogene	0.0324903	0.557048	0.0218238		0.693295
AL023881.1	ENSG00000276984	lncRNA	0.106575	0.0534532	0.121735	0.121735	0.0272516
AC245033.3	ENSG00000278603	unprocessed_pseudogene	-0.093675	0.0898148	-0.0462085		0.403491
ATP6V0E1	ENSG00000113732	protein_coding	0.222696	4.59648e-05	0.210297	0.210297	0.000125705
XKRYP1	ENSG00000238067	unprocessed_pseudogene	-0.0311306	0.573676	-0.0395338		0.474839
AL353692.3	ENSG00000252891	misc_RNA	0.062604	0.257499	0.0504549		0.361628
BTBD16	ENSG00000138152	protein_coding	0.103134	0.0616859	0.176663	0.176663	0.00131273
AL049542.1	ENSG00000230428	transcribed_unprocessed_pseudogene	0.0489225	0.376413	0.0659631		0.232788
AL592463.1	ENSG00000232896	lncRNA	0.133291	0.015551	0.0671544		0.22444
AC103702.1	ENSG00000257178	lncRNA	0.0374344	0.498627	-0.0113289		0.837797
AC099670.1	ENSG00000213421	processed_pseudogene	-0.0136156	0.805654	-0.0241187		0.66293
Y_RNA	ENSG00000201432	misc_RNA	0.202153	0.000223428	0.181303	0.181303	0.000955043
AC087627.1	ENSG00000253983	lncRNA	0.143513	0.00914211	0.156782	0.156782	0.00436369
DUX4L10	ENSG00000278664	unprocessed_pseudogene
N4BP1	ENSG00000102921	protein_coding	0.218817	6.2683e-05	0.16065	0.16065	0.0035131
ART5	ENSG00000167311	protein_coding	0.10435	0.0586642	0.173182	0.173182	0.00161525
TBX19	ENSG00000143178	protein_coding	0.382725	6.42127e-13	0.321421	0.321421	2.9817e-09
U7	ENSG00000276376	snRNA
CXCR1	ENSG00000163464	protein_coding	-0.0835225	0.130575	-0.114305	0.114305	0.038246
AC073135.1	ENSG00000236246	unprocessed_pseudogene	-0.0757031	0.170728	0.0272819		0.621972
AC090791.1	ENSG00000254526	lncRNA	0.117464	0.0331819	0.129275	0.129275	0.0189883
RBMX2P3	ENSG00000223575	processed_pseudogene	0.0411086	0.45741	0.0428441		0.438624
RNU6-1082P	ENSG00000201444	snRNA	-0.0195709	0.723588	0.00797147		0.885468
RPL3P4	ENSG00000232573	processed_pseudogene	0.0142085	0.79737	0.101776		0.0652329
AL023803.1	ENSG00000261431	lncRNA	0.0519499	0.347559	0.0984572		0.0745228
AC023403.1	ENSG00000253164	lncRNA	0.116741	0.0342883	0.066652		0.227934
AC010343.3	ENSG00000250697	lncRNA	0.0925087	0.0939022	0.067808		0.219952
AL845433.1	ENSG00000238764	snoRNA
AL732314.6	ENSG00000281849	lncRNA	0.225553	3.64474e-05	0.217938	0.217938	6.71926e-05
AC092958.2	ENSG00000241792	lncRNA	0.00816138	0.882759	0.0209718		0.704697
ISLR2	ENSG00000167178	protein_coding	0.153441	0.00528526	0.150778	0.150778	0.00618408
RNU6-377P	ENSG00000251774	snRNA	0.208216	0.000142325	0.195763	0.195763	0.000354359
AC009163.3	ENSG00000260092	protein_coding	0.00639375	0.908024	0.0498449		0.367469
MYH7	ENSG00000092054	protein_coding	0.0682645	0.216855	0.0730167		0.186459
PDRG1	ENSG00000088356	protein_coding	0.29452	5.23969e-08	0.329612	0.329612	1.12291e-09
OR51A1P	ENSG00000176752	unprocessed_pseudogene	0.00718354	0.896722	-0.0308655		0.576946
P4HA2-AS1	ENSG00000237714	lncRNA	0.167339	0.00232528	0.165787	0.165787	0.00255655
SNORA74A	ENSG00000200959	snoRNA	0.120754	0.028527	0.103261		0.0613647
REXO1L8P	ENSG00000270971	processed_pseudogene	-0.0562103	0.309398	-0.0946805		0.0864066
KC6	ENSG00000267313	lncRNA	0.233613	1.86381e-05	0.169572	0.169572	0.00202573
AKR1C2	ENSG00000151632	protein_coding	0.116143	0.0352249	0.0870487		0.115015
AC092329.1	ENSG00000269107	lncRNA	0.0479934	0.385554	0.0607432		0.271941
AC008750.6	ENSG00000268889	lncRNA	0.246262	6.19617e-06	0.234803	0.234803	1.68474e-05
ECM1P1	ENSG00000270639	processed_pseudogene	0.0324168	0.557941	0.023944		0.665223
ADCY2	ENSG00000078295	protein_coding	0.118991	0.0309464	0.208616	0.208616	0.000142633
RGS20	ENSG00000147509	protein_coding	-0.0381415	0.490546	-0.0221922		0.688234
AC112484.2	ENSG00000250796	processed_pseudogene	0.112774	0.040926	0.100703		0.0681105
NTAN1P1	ENSG00000270965	processed_pseudogene	-0.00537572	0.922618	0.0475609		0.389855
RN7SL674P	ENSG00000239899	misc_RNA	0.146198	0.00790768	0.13561	0.13561	0.0138253
AC010655.3	ENSG00000272601	transcribed_unprocessed_pseudogene
EIF3I	ENSG00000084623	protein_coding	0.288859	9.6275e-08	0.305118	0.305118	1.91586e-08
AC092611.1	ENSG00000251455	lncRNA	0.106137	0.0544479	0.0838418		0.129106
AC093423.1	ENSG00000226394	processed_pseudogene	0.00200009	0.97117	-0.00130505		0.981187
AL352979.2	ENSG00000258985	lncRNA
AL158040.1	ENSG00000221042	ribozyme	-0.022888	0.679149	-0.0570086		0.302567
TTLL4	ENSG00000135912	protein_coding	0.310118	9.14342e-09	0.300154	0.300154	3.30382e-08
TRBV5-5	ENSG00000211725	TR_V_gene	-0.0158568	0.774465	-0.0622355		0.260316
HMGB2	ENSG00000164104	protein_coding	0.335468	4.27813e-10	0.308804	0.308804	1.27006e-08
FKBP4P6	ENSG00000268234	processed_pseudogene	0.129619	0.0186701	0.115546	0.115546	0.0361834
SLC15A5	ENSG00000188991	protein_coding	0.0473976	0.391487	0.0418193		0.449663
UBE2N	ENSG00000177889	protein_coding	0.402626	2.97917e-14	0.347124	0.347124	1.25944e-10
AC090541.1	ENSG00000253270	lncRNA	0.147083	0.00753474	0.115102	0.115102	0.0369096
OR51A3P	ENSG00000227023	unprocessed_pseudogene	0.0639429	0.24744	0.0608474		0.271118
FAM185A	ENSG00000222011	protein_coding	0.402293	3.14177e-14	0.378649	0.378649	1.62057e-12
PDE1C	ENSG00000154678	protein_coding	0.222706	4.59252e-05	0.215352	0.215352	8.54453e-05
SNORD35B	ENSG00000200530	snoRNA
LINC01275	ENSG00000237595	lncRNA	0.219151	6.1042e-05	0.246561	0.246561	6.03274e-06
SLC25A5P4	ENSG00000234421	processed_pseudogene	0.0435572	0.431034	0.0295906		0.592788
AC011290.1	ENSG00000227172	lncRNA	0.0963995	0.0808212	0.0951774		0.084761
RNU1-151P	ENSG00000201142	snRNA	0.0284674	0.606909	0.0226713		0.682021
AC010646.1	ENSG00000269095	protein_coding	0.0593151	0.283393	0.073964		0.180795
ABCA1	ENSG00000165029	protein_coding	0.23931	1.14352e-05	0.190569	0.190569	0.000521278
AC087276.1	ENSG00000254577	lncRNA	0.122161	0.0267137	0.0626471		0.257171
MYLK-AS1	ENSG00000239523	lncRNA	0.337378	3.35729e-10	0.344088	0.344088	1.85917e-10
URB1-AS1	ENSG00000256073	lncRNA	0.246739	5.93714e-06	0.261654	0.261654	1.63098e-06
USP17L15	ENSG00000223569	protein_coding
RNU4-53P	ENSG00000222760	snRNA	0.0457601	0.408074	0.0436263		0.430303
FAM197Y1	ENSG00000224336	unprocessed_pseudogene	-0.0155165	0.779179	-0.0136744		0.804832
NIF3L1	ENSG00000196290	protein_coding	0.578907	7.87538e-31	0.55598	0.55598	0
ANKRD1	ENSG00000148677	protein_coding	0.121541	0.0274999	0.121476	0.121476	0.0275837
H2BP3	ENSG00000240912	processed_pseudogene	0.16451	0.00276253	0.11267	0.11267	0.0411141
MCOLN2	ENSG00000153898	protein_coding	0.133168	0.0156481	0.115113	0.115113	0.0369397
MMUT	ENSG00000146085	protein_coding	0.512007	2.20859e-23	0.496662	0.496662	0
AL137074.1	ENSG00000213669	processed_pseudogene	0.143402	0.00919695	0.0847509		0.124992
VTA1	ENSG00000009844	protein_coding	0.503759	1.42139e-22	0.482868	0.482868	0
AC011257.1	ENSG00000253926	lncRNA	0.0922842	0.0947057	0.10841	0.10841	0.0494505
SIM2	ENSG00000159263	protein_coding	0.221203	5.18256e-05	0.244567	0.244567	7.69339e-06
AC074087.1	ENSG00000248847	processed_pseudogene	0.0121596	0.826086	0.0348104		0.529224
TIMM9P1	ENSG00000236900	processed_pseudogene	0.109799	0.0465901	0.0911974		0.0986738
LINC02432	ENSG00000248810	lncRNA	0.0574537	0.298801	0.101763		0.065246
AC027250.1	ENSG00000276605	processed_pseudogene	0.0115013	0.835363	0.0163708		0.76736
AC079331.1	ENSG00000279361	TEC	0.091084	0.0990952	0.0672605		0.223707
ZCCHC17	ENSG00000121766	protein_coding	0.410588	8.22345e-15	0.405167	0.405167	1.57556e-14
EML2	ENSG00000125746	protein_coding	0.116379	0.0348529	0.0970067		0.078926
CSNK1G2-AS1	ENSG00000180846	lncRNA	0.0877965	0.111949	0.049761		0.368277
LINC01501	ENSG00000229613	lncRNA	0.0319037	0.564193	0.0208458		0.706389
PON1	ENSG00000005421	protein_coding	0.148198	0.00708725	0.238012	0.238012	1.27949e-05
RPSAP32	ENSG00000238075	processed_pseudogene	-0.0177063	0.748994	-0.0422623		0.444872
GPR35	ENSG00000178623	protein_coding	0.0762141	0.167851	0.0601113		0.276811
PRG4	ENSG00000116690	protein_coding	0.0712456	0.197399	0.164444	0.164444	0.00277344
AC118345.1	ENSG00000227293	lncRNA	0.0290138	0.600022	0.0429986		0.436972
PCDHGA2	ENSG00000081853	protein_coding	0.11494	0.0371782	0.142173	0.142173	0.00982033
AC091152.3	ENSG00000271222	processed_pseudogene	0.0814482	0.140437	0.0448691		0.417272
RNU6-302P	ENSG00000202119	snRNA	0.0543482	0.325725	0.0461761		0.403821
TULP2	ENSG00000104804	protein_coding	0.0721594	0.191697	0.0432563		0.434227
AC010342.1	ENSG00000226432	processed_pseudogene	0.0274175	0.620241	0.00487395		0.929821
KATNB1	ENSG00000140854	protein_coding	0.243441	7.96267e-06	0.211304	0.211304	0.000116476
DCDC1	ENSG00000170959	protein_coding	0.196964	0.000325292	0.201354	0.201354	0.000236872
RHOXF1-AS1	ENSG00000258545	lncRNA	0.0963418	0.0810037	0.188275	0.188275	0.000597486
AC027455.1	ENSG00000262708	processed_pseudogene	0.0785017	0.155414	0.0146152		0.791702
AC244098.1	ENSG00000223377	unprocessed_pseudogene	0.0276034	0.61787	0.0358594		0.51688
SLC25A1P2	ENSG00000234467	processed_pseudogene
CICP14	ENSG00000281490	processed_pseudogene	0.234924	1.66748e-05	0.190836	0.190836	0.000511807
AC005832.4	ENSG00000272921	protein_coding	0.0898426	0.103804	0.0679208		0.219183
S100A12	ENSG00000163221	protein_coding	-0.310251	9.00394e-09	-0.313446	0.313446	7.50952e-09
IGHV7-56	ENSG00000253131	IG_V_pseudogene	-0.105897	0.0549978	-0.101352		0.0663441
AL357312.1	ENSG00000271322	processed_pseudogene	0.0372279	0.501	0.0499986		0.365992
AC018953.1	ENSG00000253583	lncRNA	0.0707199	0.200734	0.0434576		0.43209
DLX6	ENSG00000006377	protein_coding	0.242342	8.77298e-06	0.197113	0.197113	0.000321856
OSBPL9P4	ENSG00000256420	processed_pseudogene	0.0212749	0.700632	0.0557595		0.313301
AL645568.3	ENSG00000232751	processed_pseudogene	0.0647205	0.241726	0.0736227		0.182821
ZNF248	ENSG00000198105	protein_coding	0.392225	1.52151e-13	0.364554	0.364554	1.22697e-11
CREM	ENSG00000095794	protein_coding	0.344619	1.31953e-10	0.311745	0.311745	9.11402e-09
CFHR2	ENSG00000080910	protein_coding	-0.0490715	0.374959	-0.0642414		0.245236
AL606462.1	ENSG00000242757	processed_pseudogene
MORF4L1P5	ENSG00000231857	processed_pseudogene	0.0493633	0.372122	0.02207		0.690012
RNU6-524P	ENSG00000206997	snRNA	0.101607	0.0656608	0.0627522		0.256372
RPL31P58	ENSG00000243053	processed_pseudogene	-0.0152338	0.783101	-0.0494313		0.371463
LINC02173	ENSG00000249613	lncRNA	0.0866484	0.116734	0.0859496		0.119724
AL356986.1	ENSG00000270850	processed_pseudogene	0.0637613	0.248789	0.0863652		0.117939
LSM6P2	ENSG00000257730	processed_pseudogene	0.103049	0.0619029	0.0906092		0.100875
HMGB1P24	ENSG00000275029	transcribed_processed_pseudogene	0.123151	0.0254985	0.101191		0.0667783
ZDHHC6	ENSG00000023041	protein_coding	0.455359	3.02524e-18	0.405974	0.405974	1.29982e-14
TRAJ4	ENSG00000211885	TR_J_gene	-0.108359	0.0495591	-0.113639	0.113639	0.0393931
AL355076.3	ENSG00000258878	processed_pseudogene	0.0389618	0.481258	0.0132165		0.811242
MTCO2P17	ENSG00000233888	unprocessed_pseudogene	0.172598	0.00167603	0.197666	0.197666	0.000309351
AC020765.4	ENSG00000278725	unprocessed_pseudogene	0.114668	0.0376323	0.124002	0.124002	0.0244922
AL159163.1	ENSG00000249141	protein_coding	-0.0410223	0.458356	-0.00708257		0.898166
POU6F1	ENSG00000184271	protein_coding	0.239814	1.09445e-05	0.211057	0.211057	0.000118683
CSPG4	ENSG00000173546	protein_coding	0.10129	0.0665104	0.127905	0.127905	0.0203588
AL513128.1	ENSG00000233451	lncRNA	0.00310513	0.955256	-0.0195766		0.723511
A1BG-AS1	ENSG00000268895	lncRNA	0.167741	0.00226844	0.147931	0.147931	0.00723743
AC090515.1	ENSG00000242747	processed_pseudogene	0.079692	0.149225	0.0789054		0.153293
AC093248.1	ENSG00000250066	lncRNA	0.092005	0.0957127	0.0711326		0.198112
CALML5	ENSG00000178372	protein_coding	-0.143209	0.00929212	-0.12202	0.12202	0.0269458
AC020550.1	ENSG00000231699	processed_pseudogene	0.0599677	0.27812	0.0855369		0.121518
AC135983.1	ENSG00000206987	snoRNA	-0.0143049	0.796026	-0.0206387		0.709172
BNIP3P20	ENSG00000271704	processed_pseudogene	0.0924189	0.094223	0.0698422		0.206394
RPL10AP3	ENSG00000215264	processed_pseudogene	-0.10344	0.0609145	-0.112217	0.112217	0.0419407
SNORA23	ENSG00000201998	snoRNA	0.211396	0.000111762	0.203746	0.203746	0.000198711
BIN3	ENSG00000147439	protein_coding	0.263635	1.23605e-06	0.249532	0.249532	4.9562e-06
NAV2-AS3	ENSG00000254542	lncRNA	0.100819	0.0677931	0.0919125		0.0960484
B3GNT4	ENSG00000176383	protein_coding	0.0230889	0.676491	0.0181448		0.742865
AL354676.1	ENSG00000229834	processed_pseudogene	0.084576	0.125776	0.0295767		0.592962
PLP1	ENSG00000123560	protein_coding	0.0169677	0.759135	0.0574806		0.298574
AC100827.5	ENSG00000278313	unprocessed_pseudogene	0.0984322	0.0745967	0.0344718		0.53324
PAGE2	ENSG00000234068	protein_coding	0.062667	0.257019	0.0656714		0.234865
AC012467.1	ENSG00000271916	lncRNA	0.0622836	0.259947	0.0421654		0.445917
ANKRD20A1	ENSG00000260691	protein_coding	0.220556	5.45804e-05	0.203659	0.203659	0.000199992
TSPAN18-AS1	ENSG00000255032	lncRNA	0.097572	0.0771814	0.078729		0.154218
AC008771.1	ENSG00000249042	lncRNA	0.0748823	0.175425	0.0982784		0.0750645
CA3-AS1	ENSG00000253549	lncRNA	0.134235	0.0148269	0.122664	0.122664	0.0261446
RTN2	ENSG00000125744	protein_coding	0.203312	0.000205171	0.227626	0.227626	3.22455e-05
MUPP	ENSG00000237906	transcribed_unprocessed_pseudogene	0.0327295	0.554146	0.086249		0.118436
DNM1P47	ENSG00000259660	transcribed_unprocessed_pseudogene	0.0279617	0.613315	0.106997		0.0525102
TMED6	ENSG00000157315	protein_coding	0.290832	7.79981e-08	0.26525	0.26525	1.16055e-06
XYLT2	ENSG00000015532	protein_coding	0.390036	2.12893e-13	0.372948	0.372948	3.74369e-12
LYZ	ENSG00000090382	protein_coding	-0.0355769	0.52019	-0.0719003		0.193197
AC104446.3	ENSG00000280904	snoRNA	0.117763	0.0327342	0.0943341		0.0875686
MIR4421	ENSG00000265538	miRNA	0.0280985	0.611578	0.0325263		0.55661
RPL5P20	ENSG00000218643	processed_pseudogene	0.0748517	0.175602	-0.0195697		0.723604
AL109936.2	ENSG00000215381	processed_pseudogene	0.0471136	0.394334	0.0351486		0.525228
AC117434.1	ENSG00000238026	processed_pseudogene	0.0127304	0.818061	0.018667		0.735869
AL138724.1	ENSG00000272269	lncRNA	0.166555	0.00243968	0.170144	0.170144	0.00197977
DDX21	ENSG00000165732	protein_coding	0.328745	9.90878e-10	0.251593	0.251593	4.1185e-06
AC103563.4	ENSG00000232594	unprocessed_pseudogene	-0.0431074	0.435813	-0.152426	0.152426	0.005598
VAC14	ENSG00000103043	protein_coding	0.342477	1.74375e-10	0.326322	0.326322	1.66789e-09
AL590965.1	ENSG00000199241	misc_RNA	-0.0133731	0.809049	-0.00183211		0.973591
AC129507.4	ENSG00000262920	lncRNA	0.0484932	0.38062	0.0768556		0.16429
USP9X	ENSG00000124486	protein_coding	0.204626	0.000186177	0.114884	0.114884	0.0373203
STX17	ENSG00000136874	protein_coding	0.130914	0.0175129	0.0527548		0.339947
ZNF736P2Y	ENSG00000226270	processed_pseudogene
LINC02402	ENSG00000257510	lncRNA	0.029814	0.589999	0.0183979		0.739537
AC112778.1	ENSG00000176812	processed_pseudogene	0.0821212	0.137177	0.0316133		0.567747
DMD-AS3	ENSG00000236828	lncRNA	0.00446206	0.935739	0.00275867		0.960244
AL158824.1	ENSG00000225513	processed_pseudogene	0.117036	0.0338335	0.108499	0.108499	0.049263
SAP30	ENSG00000164105	protein_coding	0.389453	2.32709e-13	0.376745	0.376745	2.15036e-12
OR7E161P	ENSG00000206014	transcribed_unprocessed_pseudogene	0.0898381	0.103821	0.0620962		0.261386
ISG20L2	ENSG00000143319	protein_coding	0.47659	4.63966e-20	0.439864	0.439864	0
RN7SL45P	ENSG00000264862	misc_RNA	0.106828	0.0528867	0.123356	0.123356	0.0252525
AC109361.2	ENSG00000250740	lncRNA	0.199991	0.000261583	0.136288	0.136288	0.0133538
ZFYVE19	ENSG00000166140	protein_coding	0.191555	0.000476405	0.195156	0.195156	0.000378941
AL158168.1	ENSG00000236495	lncRNA	0.090958	0.0995654	0.101054		0.0671517
MIR519D	ENSG00000207981	miRNA	0.0980323	0.0757895	0.0885244		0.108996
AC006452.1	ENSG00000201354	misc_RNA	0.146488	0.00778388	0.131558	0.131558	0.0169609
AC097478.1	ENSG00000274238	lncRNA	0.000402058	0.994203	0.00400065		0.942372
RN7SKP157	ENSG00000251983	misc_RNA	-0.0807428	0.143918	-0.0825559		0.135102
FGFR3P1	ENSG00000230994	processed_pseudogene	0.0851371	0.123276	0.0719329		0.193099
AC103808.2	ENSG00000264595	lncRNA	0.0597024	0.280256	0.0964116		0.0807828
AC104964.1	ENSG00000253678	lncRNA	0.0871849	0.114479	0.10042		0.0688915
SDCBPP1	ENSG00000226705	processed_pseudogene	0.103831	0.0599392	0.0893831		0.105591
RN7SL543P	ENSG00000265918	misc_RNA	0.00161699	0.976691	-0.0568647		0.303791
RNU6-901P	ENSG00000207323	snRNA	0.00922136	0.867663	0.0146224		0.791602
STOX1	ENSG00000165730	protein_coding	0.31175	7.57137e-09	0.229051	0.229051	2.73229e-05
MIR1323	ENSG00000221017	miRNA	0.0141418	0.798301	-0.0113738		0.837164
NR2F1	ENSG00000175745	protein_coding	0.188119	0.000603905	0.198857	0.198857	0.000291456
ZNF566	ENSG00000186017	protein_coding	0.417714	2.523e-15	0.387393	0.387393	4.20126e-13
AL390039.1	ENSG00000213569	processed_pseudogene	0.0864311	0.117658	0.0850905		0.123482
U8	ENSG00000212581	snoRNA	0.00592287	0.914771	-0.0253741		0.646546
KRTAP1-5	ENSG00000221852	protein_coding	0.0450839	0.415044	0.0168137		0.761254
MORF4L2	ENSG00000123562	protein_coding	0.506286	8.07696e-23	0.448461	0.448461	0
LINC01145	ENSG00000272419	transcribed_unprocessed_pseudogene	0.28929	9.19601e-08	0.280708	0.280708	2.54287e-07
MIR5194	ENSG00000264653	miRNA	-0.0426742	0.440443	-0.0522867		0.344439
AC124276.2	ENSG00000255400	lncRNA	0.12838	0.0198383	0.0912251		0.0985711
PHKG1P4	ENSG00000229508	unprocessed_pseudogene	0.0790489	0.152545	0.109429	0.109429	0.047337
LINC02167	ENSG00000261122	lncRNA	0.184449	0.000774455	0.163439	0.163439	0.00294657
PTGS2	ENSG00000073756	protein_coding	0.145936	0.00802138	0.164471	0.164471	0.00279895
ZZEF1	ENSG00000074755	protein_coding	0.246334	6.15648e-06	0.153617	0.153617	0.00527281
AC096915.1	ENSG00000226082	processed_pseudogene	-0.0519298	0.347746	-0.0270838		0.624505
AC021188.1	ENSG00000230747	lncRNA	0.0581417	0.293042	0.0359414		0.515921
RNU6-283P	ENSG00000201658	snRNA	0.0299074	0.588834	0.0418593		0.449229
SPZ1	ENSG00000164299	protein_coding	0.154944	0.00485095	0.135977	0.135977	0.0135685
ATF4P4	ENSG00000256167	transcribed_processed_pseudogene	0.101717	0.0653677	0.0727802		0.187894
AP003400.4	ENSG00000279248	TEC	0.046867	0.396817	0.0576453		0.29719
AC010368.1	ENSG00000250886	processed_pseudogene	0.0384026	0.487579	0.0431316		0.435554
CCDC90B	ENSG00000137500	protein_coding	0.439948	5.25567e-17	0.400737	0.400737	4.05736e-14
OR8A2P	ENSG00000255510	unprocessed_pseudogene	-0.0953066	0.0843371	0.0289945		0.600264
SYNJ1	ENSG00000159082	protein_coding	0.271682	5.62883e-07	0.205016	0.205016	0.000186375
ASNSP1	ENSG00000248498	transcribed_unprocessed_pseudogene	0.126607	0.0216216	0.0812381		0.141467
SNHG6	ENSG00000245910	lncRNA	0.281293	2.12687e-07	0.312053	0.312053	8.80084e-09
MLLT10P2	ENSG00000249462	processed_pseudogene	0.131501	0.0170091	0.133148	0.133148	0.0156635
AC036176.2	ENSG00000267430	processed_pseudogene	-0.196894	0.000326933	-0.188305	0.188305	0.000596271
UBE2Z	ENSG00000159202	protein_coding	0.359118	1.88958e-11	0.320229	0.320229	3.42899e-09
AC133919.3	ENSG00000277349	unprocessed_pseudogene	0.0992557	0.0721888	0.0799661		0.147826
GSTO3P	ENSG00000232829	processed_pseudogene	0.00706922	0.898357	0.00682397		0.901865
LINC02573	ENSG00000233236	lncRNA	0.135722	0.0137465	0.14888	0.14888	0.00682513
CDK5RAP2	ENSG00000136861	protein_coding	0.281891	1.99943e-07	0.305382	0.305382	1.86058e-08
AC011446.2	ENSG00000267598	lncRNA
AC090286.2	ENSG00000212618	snoRNA	-0.0880984	0.110716	-0.0972244		0.0782465
AL035634.1	ENSG00000236324	lncRNA	0.071674	0.194711	0.0449587		0.416341
CDY22P	ENSG00000229343	unprocessed_pseudogene
MMP8	ENSG00000118113	protein_coding	0.0347213	0.53028	0.194855	0.194855	0.000377943
ZNF132	ENSG00000131849	protein_coding	0.27896	2.7028e-07	0.249509	0.249509	4.96652e-06
NPPB	ENSG00000120937	protein_coding	0.128107	0.020104	0.0818279		0.138591
AC089987.2	ENSG00000258121	lncRNA	0.171975	0.00174312	0.185056	0.185056	0.000743503
COX6A1P3	ENSG00000216710	processed_pseudogene	-0.0216949	0.695015	-0.0604639		0.274156
MIR4518	ENSG00000266305	miRNA	0.0910027	0.0993983	0.115889	0.115889	0.0356312
AL355472.2	ENSG00000236358	lncRNA	0.363539	1.02404e-11	0.293272	0.293272	5.99888e-08
MRGPRF-AS1	ENSG00000256508	lncRNA	0.0916417	0.0970358	0.106105		0.0545213
EEF1A1P27	ENSG00000179460	processed_pseudogene	0.0371316	0.50211	0.0612249		0.26815
MIR6865	ENSG00000278517	miRNA	0.0981084	0.0755615	0.0839682		0.128528
LINC01944	ENSG00000254299	lncRNA	0.104398	0.0585488	0.0770581		0.163178
FOCAD	ENSG00000188352	protein_coding	0.239063	1.16824e-05	0.248153	0.248153	5.60527e-06
LINC01667	ENSG00000280081	transcribed_processed_pseudogene	0.0108588	0.84444	0.0301364		0.585982
LINC00680	ENSG00000215190	transcribed_unprocessed_pseudogene	0.551751	1.32572e-27	0.518469	0.518469	0
RIMKLBP2	ENSG00000225920	processed_pseudogene	0.271273	5.86188e-07	0.210001	0.210001	0.000124314
ICA1	ENSG00000003147	protein_coding	0.130924	0.0175038	0.0803133		0.146006
MIR4659A	ENSG00000266038	miRNA	0.0873407	0.11383	0.07623		0.167762
CYP3A52P	ENSG00000260524	unprocessed_pseudogene	0.0905293	0.101178	0.0649785		0.239851
AC013549.3	ENSG00000254688	lncRNA	0.111846	0.0426269	0.0925257		0.0938415
SLC5A10	ENSG00000154025	protein_coding	-0.238416	1.23558e-05	-0.248501	0.248501	5.43425e-06
OSBPL5	ENSG00000021762	protein_coding	0.281859	2.00604e-07	0.256699	0.256699	2.58593e-06
RPL22P23	ENSG00000232379	processed_pseudogene	0.019204	0.728565	-0.00378161		0.945522
TCEA1P1	ENSG00000197214	processed_pseudogene	0.116014	0.0354304	0.0849022		0.124318
C11orf53	ENSG00000150750	protein_coding	0.12152	0.0275269	0.129027	0.129027	0.0192202
RN7SL76P	ENSG00000241959	misc_RNA	0.151989	0.0057377	0.11692	0.11692	0.0340115
AC091180.2	ENSG00000248714	lncRNA	0.1565	0.00443562	0.145556	0.145556	0.0081886
MYCNOS	ENSG00000233718	lncRNA	0.126054	0.0222053	0.0920349		0.0956044
WIF1	ENSG00000156076	protein_coding	0.106494	0.053637	0.0345447		0.532374
AL590648.2	ENSG00000235862	lncRNA	0.00201974	0.970887	-0.0386085		0.485247
FGFR4	ENSG00000160867	protein_coding	0.182744	0.000868028	0.129155	0.129155	0.019156
AP000941.1	ENSG00000255176	lncRNA	0.270035	6.62618e-07	0.282604	0.282604	1.85699e-07
snoZ196	ENSG00000281780	snoRNA	0.150345	0.00629176	0.157087	0.157087	0.00428722
AC020978.6	ENSG00000262514	lncRNA	-0.021999	0.690958	-0.0105856		0.848307
AC112236.1	ENSG00000261268	lncRNA	-0.0858327	0.12023	-0.115282	0.115282	0.0366142
AP000873.4	ENSG00000254676	lncRNA	0.212344	0.000103911	0.198731	0.198731	0.000286531
WDR36	ENSG00000134987	protein_coding	0.321422	2.41725e-09	0.27493	0.27493	4.53316e-07
TRIM25	ENSG00000121060	protein_coding	0.152632	0.0055334	0.0933828		0.0908186
AP000577.2	ENSG00000280269	TEC	0.218649	6.35205e-05	0.15316	0.15316	0.00537037
AL391380.1	ENSG00000237833	processed_pseudogene	0.0569761	0.302842	0.0522262		0.344998
OR1J2	ENSG00000197233	protein_coding	0.0954724	0.0837959	0.0732651		0.184961
AL451048.1	ENSG00000229269	lncRNA	0.0171155	0.757103	-0.00502331		0.927677
AL161722.2	ENSG00000233880	processed_pseudogene	0.0106075	0.847996	-0.0223101		0.686817
MBOAT1	ENSG00000172197	protein_coding	0.385296	4.36871e-13	0.34176	0.34176	2.49886e-10
CRB3	ENSG00000130545	protein_coding	-0.0942048	0.0880059	-0.0937269		0.0896311
MCF2L-AS1	ENSG00000235280	lncRNA	0.185988	0.000698152	0.156634	0.156634	0.00440138
AL157402.2	ENSG00000261573	lncRNA	0.104446	0.0584318	0.0784765		0.155547
MRPS36P4	ENSG00000255231	processed_pseudogene	0.100316	0.0691821	0.0699039		0.205992
LINC01397	ENSG00000258673	lncRNA	0.0417778	0.450113	0.0533843		0.334391
XPO4	ENSG00000132953	protein_coding	0.32588	1.40853e-09	0.237714	0.237714	1.39085e-05
AL109659.1	ENSG00000223720	lncRNA	0.0715124	0.195722	0.12407	0.12407	0.024413
SEC14L3	ENSG00000100012	protein_coding	0.0526222	0.341347	-0.0226691		0.682049
AC135166.1	ENSG00000253286	lncRNA	0.177444	0.00122936	0.155614	0.155614	0.00466808
TMEM30A	ENSG00000112697	protein_coding	0.395174	9.63825e-14	0.348808	0.348808	1.0127e-10
BX682237.1	ENSG00000224978	processed_pseudogene	0.0872267	0.114304	0.0925033		0.0939216
BX649632.1	ENSG00000273249	lncRNA	0.215809	7.94294e-05	0.216372	0.216372	7.6001e-05
LINC02595	ENSG00000231566	lncRNA	-0.0480417	0.385075	-0.0500928		0.365088
RPS2P16	ENSG00000230799	processed_pseudogene	0.163183	0.00299235	0.0895221		0.105048
Z83838.1	ENSG00000223730	transcribed_processed_pseudogene	0.0151057	0.784881	0.0255662		0.644052
AL138721.1	ENSG00000273870	processed_pseudogene	0.0302626	0.584414	0.0036394		0.947568
RNU2-22P	ENSG00000223198	snRNA	0.159439	0.00373732	0.179783	0.179783	0.00105554
ECHDC3	ENSG00000134463	protein_coding	0.0113828	0.837036	0.0093952		0.865122
ISM1-AS1	ENSG00000226263	lncRNA	0.231008	2.321e-05	0.188453	0.188453	0.00059026
LINC01594	ENSG00000225328	lncRNA	-0.00835018	0.880067	-0.0520802		0.34635
AC012414.5	ENSG00000261048	processed_pseudogene	0.0067369	0.903111	0.00523242		0.924675
RFPL4AP1	ENSG00000255238	processed_pseudogene	0.150104	0.00637669	0.180989	0.180989	0.000975043
RPL7P1	ENSG00000214485	processed_pseudogene	0.147684	0.00729051	0.138201	0.138201	0.0121515
RNU6-1165P	ENSG00000222051	snRNA	0.169999	0.00197264	0.169728	0.169728	0.00200624
WAS	ENSG00000015285	protein_coding	0.00473511	0.931816	-0.0107239		0.846269
AC116353.1	ENSG00000200235	snoRNA	0.0718327	0.193722	0.0668698		0.226415
FBXO6	ENSG00000116663	protein_coding	0.0523157	0.344171	0.019526		0.724059
AC092839.1	ENSG00000228108	lncRNA	0.175115	0.00142822	0.182881	0.182881	0.000860102
ZGRF1	ENSG00000138658	protein_coding	0.41752	2.60666e-15	0.387519	0.387519	4.11729e-13
AC097522.1	ENSG00000251286	processed_pseudogene	0.0814995	0.140187	0.117115	0.117115	0.0337116
AC244669.2	ENSG00000274642	unprocessed_pseudogene	0.0516285	0.350555	0.0778159		0.159067
C8orf76	ENSG00000189376	protein_coding	0.411205	7.43252e-15	0.397875	0.397875	7.01428e-14
MRRFP1	ENSG00000224236	processed_pseudogene	0.163084	0.00301013	0.153342	0.153342	0.00531507
OR5BC1P	ENSG00000255218	unprocessed_pseudogene	0.0845464	0.125908	0.104528		0.0582328
DDR1	ENSG00000204580	protein_coding	0.403728	2.49814e-14	0.384153	0.384153	7.00431e-13
AC084211.1	ENSG00000242012	lncRNA	0.161783	0.00325337	0.15375	0.15375	0.00519317
AL137847.3	ENSG00000273806	processed_pseudogene	-0.0845536	0.125876	-0.0944254		0.0872611
SPDYE8	ENSG00000273520	protein_coding	0.120079	0.0294342	0.0936021		0.0900659
AC136932.1	ENSG00000262561	processed_pseudogene	0.00923376	0.867487	0.0239901		0.664617
THRAP3P3	ENSG00000235920	processed_pseudogene	0.0486966	0.378622	0.0618568		0.263233
MIR8075	ENSG00000277942	miRNA
RNA5SP377	ENSG00000212154	rRNA_pseudogene	0.0222872	0.687122	0.0291687		0.598075
RPL17P40	ENSG00000241067	processed_pseudogene	0.150343	0.00629251	0.113943	0.113943	0.0388666
Y_RNA	ENSG00000252357	misc_RNA	0.19919	0.000277205	0.203824	0.203824	0.000197566
MBL1P	ENSG00000242600	transcribed_unitary_pseudogene	0.0954839	0.0837587	0.11616	0.11616	0.0351989
RPS3AP41	ENSG00000239481	processed_pseudogene	0.0648711	0.24063	0.0214145		0.698764
H3P3	ENSG00000234202	processed_pseudogene	0.0895446	0.10496	0.097293		0.0780353
AC092114.1	ENSG00000260848	lncRNA	0.063419	0.251343	0.0467078		0.398424
NPHP3-AS1	ENSG00000248724	lncRNA	0.224074	4.11119e-05	0.213115	0.213115	9.79219e-05
AL590635.1	ENSG00000219867	processed_pseudogene	0.0161018	0.771076	0.0178376		0.747196
RPL23AP19	ENSG00000229716	processed_pseudogene	0.0753219	0.172898	0.0483286		0.382241
CDH6	ENSG00000113361	protein_coding	0.130941	0.0174891	0.148324	0.148324	0.00708298
MIR7850	ENSG00000277904	miRNA	0.00747993	0.892486	0.0175321		0.751382
AL358472.2	ENSG00000272654	lncRNA	0.41041	8.46772e-15	0.390826	0.390826	2.40116e-13
SPI1	ENSG00000066336	protein_coding	0.0587699	0.287849	0.0353375		0.522806
SLC16A6P1	ENSG00000232457	transcribed_unprocessed_pseudogene	0.121623	0.0273949	0.104175		0.0590918
HMGB1P47	ENSG00000249338	processed_pseudogene	0.0831459	0.132325	0.0619422		0.262573
PGBD4	ENSG00000182405	protein_coding	0.349582	6.85989e-11	0.318342	0.318342	4.27299e-09
AP002498.1	ENSG00000254988	lncRNA	-0.0532582	0.335536	-0.0889356		0.107355
ZNF780A	ENSG00000197782	protein_coding	0.314224	5.67564e-09	0.277712	0.277712	3.4372e-07
SLC25A5P7	ENSG00000218180	processed_pseudogene	0.019242	0.728049	0.0275651		0.618359
RNU6-509P	ENSG00000200389	snRNA	0.203679	0.000199688	0.166188	0.166188	0.00249485
GULOP	ENSG00000234770	unitary_pseudogene	0.22531	3.71782e-05	0.183377	0.183377	0.00083212
ATOH7	ENSG00000179774	protein_coding	0.237914	1.29038e-05	0.180854	0.180854	0.000983801
AL049646.1	ENSG00000230010	lncRNA	0.19758	0.000311248	0.152367	0.152367	0.00561684
OR5AQ1P	ENSG00000184741	transcribed_unprocessed_pseudogene	0.0942916	0.087712	0.172142	0.172142	0.00172492
PNKDP1	ENSG00000228089	processed_pseudogene	0.100768	0.0679308	0.0776635		0.159888
RNU6-808P	ENSG00000212535	snRNA	0.0993628	0.0718803	0.103532		0.0606844
AC018371.2	ENSG00000266184	processed_pseudogene	0.12986	0.0184492	0.0933476		0.0909475
AL445644.1	ENSG00000233516	lncRNA	0.115932	0.0355615	0.115793	0.115793	0.0357839
AL590004.2	ENSG00000218472	processed_pseudogene	0.086378	0.117884	0.0925561		0.0937331
AL033384.1	ENSG00000236740	lncRNA	-0.157184	0.00426324	-0.184141	0.184141	0.000790674
RPL23AP63	ENSG00000243721	processed_pseudogene	-0.00786808	0.886943	-0.0388041		0.483036
CICP26	ENSG00000233003	unprocessed_pseudogene	0.0797434	0.148962	0.0528273		0.339466
RPSAP44	ENSG00000220773	processed_pseudogene	0.0117688	0.831591	-0.0247091		0.655204
PPARA	ENSG00000186951	protein_coding	0.320138	2.81956e-09	0.251738	0.251738	4.06499e-06
BPI	ENSG00000101425	protein_coding	0.0985736	0.0741789	0.109527	0.109527	0.0471381
AC008737.2	ENSG00000269419	processed_pseudogene	0.0578361	0.295591	0.0812427		0.141445
RN7SL864P	ENSG00000239923	misc_RNA	0.0799325	0.147997	0.0257914		0.641136
ZNF425	ENSG00000204947	protein_coding	0.249022	4.83366e-06	0.224626	0.224626	4.11181e-05
AC026770.1	ENSG00000259377	lncRNA	0.107415	0.0515893	0.0783262		0.156343
AC004232.1	ENSG00000262899	lncRNA
AC021915.2	ENSG00000254314	lncRNA	0.0315129	0.568977	-0.00307408		0.955703
MIR5000	ENSG00000263909	miRNA	0.135149	0.0141542	0.120474	0.120474	0.0288995
ZNF778	ENSG00000170100	protein_coding	0.238377	1.23982e-05	0.196273	0.196273	0.000350266
PRB2	ENSG00000121335	protein_coding	-0.00190726	0.972508	0.0497285		0.368591
DEFA10P	ENSG00000233531	unprocessed_pseudogene	0.083749	0.129532	0.0694338		0.209066
Y_RNA	ENSG00000273964	misc_RNA	0.103124	0.0617105	0.0889511		0.107293
LINC01217	ENSG00000251219	lncRNA	0.0570767	0.301988	0.0524024		0.34337
IGHVII-62-1	ENSG00000253747	IG_V_pseudogene	0.00437152	0.93704	0.0165631		0.764707
AC055716.1	ENSG00000257343	unprocessed_pseudogene	0.063357	0.251808	0.0166664		0.763283
SNX18P25	ENSG00000249337	processed_pseudogene	0.0218345	0.693151	0.0168933		0.760158
SCPEP1	ENSG00000121064	protein_coding	0.339074	2.70354e-10	0.29059	0.29059	9.18261e-08
TRAV18	ENSG00000211798	TR_V_gene	-0.0581492	0.29298	-0.115467	0.115467	0.0363122
AP003500.1	ENSG00000281386	lncRNA	-0.174275	0.00150693	-0.198447	0.198447	0.00029247
SGCB	ENSG00000163069	protein_coding	0.421899	1.24425e-15	0.394074	0.394074	1.38443e-13
GC	ENSG00000145321	protein_coding	0.0651618	0.238525	0.0365126		0.509268
PLIN1	ENSG00000166819	protein_coding	-0.0184574	0.738725	0.0566145		0.305926
HTR1F	ENSG00000179097	protein_coding	0.125588	0.0227079	0.131488	0.131488	0.0170204
PAGE2B	ENSG00000238269	protein_coding	0.0826831	0.1345	0.177479	0.177479	0.00122662
MIR6815	ENSG00000275167	miRNA	-0.0454097	0.411677	-0.0559007		0.312074
RNA5SP274	ENSG00000222416	rRNA_pseudogene	0.0392199	0.478356	0.0465336		0.400187
LINC00293	ENSG00000253314	lncRNA	0.0771407	0.162726	0.0519741		0.347335
FBXO28	ENSG00000143756	protein_coding	0.591585	1.92418e-32	0.570827	0.570827	0
PDIA3	ENSG00000167004	protein_coding	0.372034	3.0735e-12	0.34277	0.34277	2.19863e-10
AC012615.5	ENSG00000267232	lncRNA
RPF2	ENSG00000197498	protein_coding	0.347848	8.63244e-11	0.345825	0.345825	1.48864e-10
AC123567.1	ENSG00000257360	processed_pseudogene	0.0363559	0.511088	0.0495224		0.370581
LCN1P2	ENSG00000204031	unprocessed_pseudogene	0.108359	0.0495571	0.119508	0.119508	0.0302199
APPL1	ENSG00000157500	protein_coding	0.223062	4.46244e-05	0.111983	0.111983	0.0424157
AC079896.1	ENSG00000231781	lncRNA	-0.0036308	0.947691	0.00075351		0.989137
AC020908.2	ENSG00000268985	lncRNA	0.0956158	0.0833301	0.123134	0.123134	0.0255194
AC025766.1	ENSG00000270133	lncRNA	0.167408	0.00231538	0.133165	0.133165	0.0156498
UPF2	ENSG00000151461	protein_coding	0.339173	2.66955e-10	0.318905	0.318905	4.00211e-09
AL121820.1	ENSG00000258623	lncRNA	0.202663	0.00021522	0.200448	0.200448	0.000253031
KRT18P39	ENSG00000224791	processed_pseudogene	-0.0693158	0.209843	-0.0890862		0.106758
NRK	ENSG00000123572	protein_coding	0.14524	0.00833015	0.200604	0.200604	0.000250177
AC009478.1	ENSG00000225258	lncRNA	0.0795428	0.14999	0.0674124		0.22266
VWFP1	ENSG00000241717	transcribed_unprocessed_pseudogene	0.0261026	0.637114	0.0136807		0.804744
LINC00583	ENSG00000205636	lncRNA	0.0336324	0.543263	0.0555689		0.31496
AC020651.1	ENSG00000249474	lncRNA
SLPI	ENSG00000124107	protein_coding	-0.331197	7.31168e-10	-0.357241	0.357241	3.32639e-11
AC113398.2	ENSG00000251456	lncRNA	0.140305	0.0108393	0.139332	0.139332	0.0114067
VTRNA2-1	ENSG00000270123	vault_RNA	-0.0751717	0.173758	-0.0669743		0.225688
RPL35AP33	ENSG00000241334	processed_pseudogene	0.102869	0.0623618	0.0707775		0.200366
AC129492.7	ENSG00000279152	TEC
AC091849.1	ENSG00000248126	unprocessed_pseudogene	0.259514	1.83109e-06	0.252121	0.252121	3.64469e-06
AL109766.1	ENSG00000259137	processed_pseudogene	0.220381	5.5347e-05	0.192186	0.192186	0.000455916
AC087286.2	ENSG00000259367	lncRNA	0.0509514	0.356917	0.0347791		0.529594
ELL2P3	ENSG00000234765	processed_pseudogene	0.00737761	0.893948	-0.0201785		0.715374
AC006960.2	ENSG00000237400	lncRNA	0.107814	0.0507211	0.0446196		0.41987
ITGB3BP	ENSG00000142856	protein_coding	0.407109	1.44933e-14	0.400582	0.400582	4.18391e-14
AC022494.1	ENSG00000240477	processed_pseudogene	0.218518	6.4185e-05	0.183573	0.183573	0.000821326
RPS15AP32	ENSG00000242461	processed_pseudogene	0.0221265	0.68926	-0.00558309		0.919643
GUSBP3	ENSG00000253203	transcribed_unprocessed_pseudogene	0.0779968	0.158097	0.0294262		0.594846
TOR4A	ENSG00000198113	protein_coding	-0.0850649	0.123595	-0.0430907		0.435791
RN7SL520P	ENSG00000240199	misc_RNA	0.0832582	0.131801	0.0589758		0.286161
MED1	ENSG00000125686	protein_coding	0.281462	2.08999e-07	0.209857	0.209857	0.000129947
AC079926.1	ENSG00000207171	snoRNA	0.127679	0.0205279	0.110923	0.110923	0.0443766
AC009039.1	ENSG00000261470	lncRNA	-0.0532103	0.335972	-0.0662773		0.230565
PDCL3P7	ENSG00000256777	processed_pseudogene	-0.0172637	0.755066	-0.0424151		0.443226
LINC02002	ENSG00000263609	lncRNA	0.0883246	0.1098	0.0836424		0.130022
CRH	ENSG00000147571	protein_coding	0.0565434	0.306535	0.0932687		0.0912221
AP003049.1	ENSG00000254890	processed_pseudogene	-0.00604727	0.912987	0.00426937		0.938508
KLHL10	ENSG00000161594	protein_coding	0.116851	0.0341172	0.125419	0.125419	0.0228928
AC003973.1	ENSG00000269504	lncRNA	0.0895993	0.104747	0.0657507		0.234299
CLEC5A	ENSG00000258227	protein_coding	0.11847	0.0316951	0.0889556		0.107251
LINC02088	ENSG00000227685	lncRNA	0.0308391	0.577272	-0.00710968		0.897778
LINC00559	ENSG00000261446	lncRNA	0.096953	0.0790861	0.0347461		0.529986
AL021920.2	ENSG00000280114	unprocessed_pseudogene	0.151314	0.00595981	0.207629	0.207629	0.000148757
RBM12	ENSG00000244462	protein_coding	0.414222	4.51809e-15	0.353376	0.353376	5.56635e-11
PDCD4	ENSG00000150593	protein_coding	0.169657	0.002015	0.104174		0.0591216
AL513523.2	ENSG00000231827	transcribed_unprocessed_pseudogene	0.18765	0.000623558	0.171865	0.171865	0.00175527
ERO1B	ENSG00000086619	protein_coding	0.450485	7.5797e-18	0.454866	0.454866	0
IGKJ5	ENSG00000211593	IG_J_gene	-0.0477067	0.388402	-0.0556045		0.31465
FP236383.5	ENSG00000281181	lncRNA	0.0226223	0.682671	0.00683247		0.901743
LINC00838	ENSG00000261683	lncRNA	0.0262992	0.63458	-0.00728289		0.895302
RBM43	ENSG00000184898	protein_coding	0.474753	6.7371e-20	0.426508	0.426508	0
AC004129.2	ENSG00000234406	processed_pseudogene	0.0301514	0.585795	0.0201015		0.716413
AC079866.1	ENSG00000256399	processed_pseudogene	0.129636	0.0186541	0.1499	0.1499	0.00644956
GS1-24F4.2	ENSG00000245857	lncRNA	0.127832	0.0203754	0.0641526		0.24589
OR5A2	ENSG00000172324	protein_coding	-0.00607558	0.912582	0.0278957		0.614152
TTLL1	ENSG00000100271	protein_coding	0.40027	4.33214e-14	0.369716	0.369716	5.94779e-12
QRFP	ENSG00000188710	protein_coding	0.187975	0.00060988	0.183202	0.183202	0.000857127
LINC00905	ENSG00000167459	lncRNA	0.0428037	0.439056	-0.0563009		0.308618
NPM1P45	ENSG00000265593	processed_pseudogene	0.0483678	0.381854	0.0578543		0.295439
LINC02818	ENSG00000231966	lncRNA	0.275552	3.821e-07	0.277884	0.277884	3.01657e-07
WDR90	ENSG00000161996	protein_coding	0.316819	4.1834e-09	0.294996	0.294996	5.75946e-08
MAPK4	ENSG00000141639	protein_coding	0.245294	6.75559e-06	0.26236	0.26236	1.39682e-06
AC073957.3	ENSG00000273151	lncRNA	0.233075	1.95066e-05	0.210286	0.210286	0.000125804
CASC19	ENSG00000254166	lncRNA	0.176896	0.00127369	0.135014	0.135014	0.014252
AL390786.1	ENSG00000233258	lncRNA	-0.0386073	0.48526	-0.0496128		0.369707
FAM230F	ENSG00000276095	lncRNA	0.047911	0.386371	0.0622076		0.26053
AC018761.1	ENSG00000267004	lncRNA	0.0728004	0.187771	0.0582193		0.292397
NYAP2	ENSG00000144460	protein_coding	-0.0787689	0.154008	-0.109591	0.109591	0.0470095
PACERR	ENSG00000273129	lncRNA	0.282477	1.88154e-07	0.254898	0.254898	2.82128e-06
AC026780.2	ENSG00000249984	lncRNA	-0.0266091	0.630592	-0.0271838		0.623226
AC084018.2	ENSG00000274292	lncRNA	0.175655	0.00137967	0.142681	0.142681	0.00955788
FO393419.1	ENSG00000231207	processed_pseudogene	0.130695	0.0177037	0.141245	0.141245	0.0103154
AL591846.1	ENSG00000224114	processed_pseudogene	0.00452072	0.934896	-0.00375247		0.945941
RN7SL716P	ENSG00000263558	misc_RNA	0.195912	0.000350624	0.201026	0.201026	0.000242617
AL445220.1	ENSG00000237593	processed_pseudogene	0.127215	0.0209954	0.119468	0.119468	0.030275
PRKAG3	ENSG00000115592	protein_coding	0.117778	0.032712	0.144737	0.144737	0.00855947
AC211433.2	ENSG00000273069	lncRNA	0.0648493	0.240789	0.0766763		0.16528
TET1P1	ENSG00000232204	processed_pseudogene	0.11268	0.0410967	0.0874989		0.113174
SDAD1	ENSG00000198301	protein_coding	0.478113	3.39943e-20	0.45351	0.45351	0
MTCO3P21	ENSG00000232752	unprocessed_pseudogene	0.0756555	0.170998	0.105017		0.0570596
AC091074.1	ENSG00000238819	snoRNA
MTND5P32	ENSG00000259379	processed_pseudogene	-0.0767475	0.164886	-0.0585023		0.290054
MARK2P14	ENSG00000231897	unprocessed_pseudogene	0.016453	0.766226	-0.0144391		0.794156
MSANTD4	ENSG00000170903	protein_coding	0.415786	3.48345e-15	0.402646	0.402646	2.74978e-14
HAUS5	ENSG00000249115	protein_coding	0.342915	1.64744e-10	0.329732	0.329732	1.10663e-09
SBNO2	ENSG00000064932	protein_coding	0.0913994	0.0979263	0.0769772		0.163542
RN7SL545P	ENSG00000274568	misc_RNA
AL596442.1	ENSG00000232197	lncRNA	0.176866	0.00127619	0.135626	0.135626	0.0138142
FCGRT	ENSG00000104870	protein_coding	0.200718	0.000248108	0.157137	0.157137	0.00431159
Metazoa_SRP	ENSG00000274860	misc_RNA	0.155066	0.00481727	0.15204	0.15204	0.00572119
MED28	ENSG00000118579	protein_coding	0.444147	2.44911e-17	0.401379	0.401379	3.56864e-14
RNU1-32P	ENSG00000200807	snRNA	-0.013617	0.805634	-0.019834		0.720027
KDM4E	ENSG00000235268	protein_coding	0.0341571	0.536986	-0.0062776		0.909687
ZFHX2	ENSG00000136367	protein_coding	0.153662	0.00521947	0.151262	0.151262	0.00601941
MRPL40P1	ENSG00000256037	processed_pseudogene	0.110142	0.0459051	0.100886		0.0676084
FTH1P7	ENSG00000232187	processed_pseudogene	0.273643	4.62888e-07	0.269354	0.269354	7.82466e-07
Z85996.1	ENSG00000220349	processed_pseudogene	-0.0139843	0.8005	-0.00420738		0.939399
AC026367.3	ENSG00000275759	lncRNA	0.15623	0.0045053	0.122288	0.122288	0.0265557
RBM22P4	ENSG00000277769	processed_pseudogene	0.101576	0.0657432	0.0966436		0.0800522
CBY3	ENSG00000204659	protein_coding	0.142591	0.00960391	0.200956	0.200956	0.000243845
BNIP3P13	ENSG00000269154	processed_pseudogene	0.0140127	0.800105	-0.00390335		0.943771
STXBP5-AS1	ENSG00000233452	lncRNA	-0.15497	0.00484389	-0.200547	0.200547	0.000258141
ZNF622	ENSG00000173545	protein_coding	0.280704	2.25998e-07	0.300867	0.300867	3.05694e-08
TRAV16	ENSG00000211796	TR_V_gene	-0.0350343	0.526576	-0.056706		0.305144
MYSM1	ENSG00000162601	protein_coding	0.397599	6.59901e-14	0.331521	0.331521	8.90571e-10
DDX3P1	ENSG00000232928	processed_pseudogene	0.11586	0.0356767	0.128073	0.128073	0.0201382
AC022509.1	ENSG00000255750	lncRNA	0.182681	0.000871662	0.273425	0.273425	4.73125e-07
ZNF736P10Y	ENSG00000216824	processed_pseudogene	0.0791286	0.152131	0.0794287		0.150578
XACT	ENSG00000241743	lncRNA	0.0131873	0.811651	-0.0357618		0.518021
AC025750.1	ENSG00000215263	processed_pseudogene	0.117503	0.0331228	0.0871232		0.114736
ANXA3	ENSG00000138772	protein_coding	0.0240663	0.663617	0.0494804		0.370796
AC006330.1	ENSG00000280388	TEC	0.218348	6.50547e-05	0.215034	0.215034	8.4377e-05
AL365273.2	ENSG00000270099	protein_coding	0.153689	0.00521123	0.144681	0.144681	0.0085857
AC092813.1	ENSG00000225605	lncRNA	0.093508	0.090391	0.0474133		0.391329
RPL9P6	ENSG00000241891	processed_pseudogene	-0.00688895	0.900935	-0.0365344		0.509015
AC084337.1	ENSG00000254595	processed_pseudogene	0.263561	1.24489e-06	0.228512	0.228512	2.99928e-05
TBC1D3P7	ENSG00000233014	unprocessed_pseudogene	0.145125	0.00838197	0.138895	0.138895	0.0116697
HS3ST3A1	ENSG00000153976	protein_coding	0.0101314	0.854742	-0.00464857		0.933025
CEACAM19	ENSG00000186567	protein_coding	-0.210511	0.000119579	-0.266552	0.266552	1.02481e-06
PAICSP3	ENSG00000226840	processed_pseudogene	0.0875641	0.112905	0.0483582		0.381948
LINC02546	ENSG00000255117	lncRNA	0.0957571	0.0828733	0.0931772		0.0915416
AL353804.2	ENSG00000271199	lncRNA	0.20682	0.000158082	0.164098	0.164098	0.00283202
VSTM2A	ENSG00000170419	protein_coding	0.119893	0.029688	0.0798388		0.148475
SZRD1	ENSG00000055070	protein_coding	0.474033	7.79304e-20	0.443141	0.443141	0
TDGF1P7	ENSG00000269584	processed_pseudogene	-0.0166307	0.763775	-0.00490212		0.929417
PHACTR3	ENSG00000087495	protein_coding	0.0943457	0.0875295	0.14961	0.14961	0.00655451
AC005920.1	ENSG00000247011	lncRNA	0.0149426	0.787147	0.0415075		0.453053
LINC01815	ENSG00000235519	lncRNA	-0.0495113	0.370689	-0.0516449		0.350401
MYL12BP1	ENSG00000260490	processed_pseudogene	0.212193	0.000105125	0.182436	0.182436	0.000901712
GPSM2	ENSG00000121957	protein_coding	0.210932	0.0001158	0.174693	0.174693	0.0014885
AL158801.2	ENSG00000258413	lncRNA	0.0085124	0.877755	0.0687011		0.213922
LINC01893	ENSG00000264260	lncRNA	-0.0447903	0.418091	-0.0207679		0.707435
AC013356.3	ENSG00000259364	lncRNA	0.174088	0.00152498	0.183395	0.183395	0.00083113
RBM46	ENSG00000151962	protein_coding	0.151008	0.00606266	0.151864	0.151864	0.00577833
SLC20A1	ENSG00000144136	protein_coding	0.330211	8.26452e-10	0.306807	0.306807	1.58811e-08
NPIPB3	ENSG00000169246	protein_coding	0.231897	2.15429e-05	0.172012	0.172012	0.00176248
ADGRA3	ENSG00000152990	protein_coding	0.470577	1.5602e-19	0.452702	0.452702	0
POLG	ENSG00000140521	protein_coding	0.297873	3.63154e-08	0.227901	0.227901	3.15317e-05
ADAMTS7P4	ENSG00000218052	transcribed_unprocessed_pseudogene	0.0763543	0.167067	0.057764		0.296195
IGF1R	ENSG00000140443	protein_coding	0.361623	1.33695e-11	0.306023	0.306023	1.7328e-08
AC015813.6	ENSG00000279207	TEC	0.221586	5.02601e-05	0.175305	0.175305	0.00143166
LINC00709	ENSG00000230014	lncRNA	0.0543344	0.325848	0.0730951		0.185985
F2RL2	ENSG00000164220	protein_coding	0.193326	0.000420951	0.157463	0.157463	0.00423132
RNU5A-8P	ENSG00000200972	snRNA	0.0619793	0.262287	0.0962143		0.0814083
ABCC13	ENSG00000243064	transcribed_unprocessed_pseudogene	0.0725729	0.189158	0.0627623		0.256295
AL590666.3	ENSG00000237588	lncRNA	0.0777581	0.159378	0.00728836		0.895224
FCF1P3	ENSG00000239997	processed_pseudogene	0.115615	0.0360714	0.130069	0.130069	0.0182605
SLA	ENSG00000155926	protein_coding	0.0254683	0.645323	-0.00317464		0.954233
OSGEPL1-AS1	ENSG00000253559	lncRNA	0.339345	2.61129e-10	0.339128	0.339128	2.68516e-10
AC090515.3	ENSG00000259173	processed_pseudogene	0.090569	0.101028	0.096129		0.08168
RPL38	ENSG00000172809	protein_coding	-0.0185636	0.737278	0.0545387		0.323851
Y_RNA	ENSG00000200494	misc_RNA	0.0590714	0.285379	0.0380858		0.49118
AC005828.5	ENSG00000265971	lncRNA	0.0806229	0.144516	0.0724088		0.190163
PRDM9	ENSG00000164256	protein_coding	0.0628441	0.255674	0.0633328		0.251989
AC022023.1	ENSG00000273904	ribozyme	0.0703091	0.203369	0.0471434		0.394035
AC006338.1	ENSG00000278197	unprocessed_pseudogene
AC006557.6	ENSG00000279352	TEC	0.170858	0.00186963	0.143974	0.143974	0.00891869
AC008264.1	ENSG00000224545	processed_pseudogene	0.143874	0.00896668	0.143907	0.143907	0.00895115
PTPN12	ENSG00000127947	protein_coding	0.334011	5.14083e-10	0.2766	0.2766	3.84063e-07
LINC01285	ENSG00000203650	lncRNA	0.150578	0.00621043	0.180877	0.180877	0.000982319
AC133539.1	ENSG00000270385	processed_pseudogene	-0.0355275	0.520769	-0.0685242		0.215107
RNASE8	ENSG00000173431	protein_coding	-0.0422452	0.445056	-0.0177681		0.748147
GRAMD4P5	ENSG00000259089	unprocessed_pseudogene	0.103774	0.0600802	0.104429		0.0584738
TBC1D3B	ENSG00000274808	protein_coding	-0.0881482	0.110514	-0.0791478		0.152031
SNORD114-2	ENSG00000200823	snoRNA	0.0310458	0.574722	0.00562538		0.919036
AL121781.1	ENSG00000238282	lncRNA	0.0550955	0.319107	0.0101217		0.854879
FGF10	ENSG00000070193	protein_coding	0.0274272	0.620118	0.0555362		0.315246
ZNF318	ENSG00000171467	protein_coding	0.415826	3.46026e-15	0.348167	0.348167	1.10048e-10
RHEB	ENSG00000106615	protein_coding	0.552493	1.09197e-27	0.502558	0.502558	0
RASD2	ENSG00000100302	protein_coding	0.256667	2.39288e-06	0.237183	0.237183	1.45505e-05
OR7A17	ENSG00000185385	protein_coding	0.0250935	0.650193	0.0697407		0.207055
AC025881.1	ENSG00000253499	processed_pseudogene	0.197133	0.000321383	0.127136	0.127136	0.0210759
RPS4XP22	ENSG00000239830	processed_pseudogene	-0.0626953	0.256804	-0.03319		0.548582
PINK1-AS	ENSG00000117242	lncRNA	0.25359	3.18404e-06	0.208108	0.208108	0.00014816
AC008813.1	ENSG00000255875	processed_pseudogene	0.127966	0.0202429	0.116029	0.116029	0.0354066
Y_RNA	ENSG00000200998	misc_RNA	-0.0338122	0.541109	-0.0343796		0.534337
AC011933.1	ENSG00000228007	processed_pseudogene	0.0444809	0.421317	0.0796647		0.149364
LINC02882	ENSG00000251138	lncRNA	0.0709376	0.199348	0.0808594		0.143338
PRRT2	ENSG00000167371	protein_coding	0.236313	1.48087e-05	0.259407	0.259407	1.84956e-06
MIR194-1	ENSG00000207624	miRNA	0.0442392	0.423847	0.0328718		0.552425
AC027279.4	ENSG00000280190	TEC	0.0276898	0.616771	0.0239954		0.664547
AC023824.1	ENSG00000260073	lncRNA	0.0992153	0.0723056	-0.0747398		0.176251
AC016722.2	ENSG00000228925	lncRNA	0.196389	0.000338926	0.148765	0.148765	0.00686886
RNU7-126P	ENSG00000238632	snRNA	0.00383087	0.944813	0.0336551		0.542991
AC012063.1	ENSG00000227252	lncRNA	0.378184	1.25743e-12	0.379736	0.379736	1.37666e-12
LAMTOR5P1	ENSG00000236646	processed_pseudogene	-0.00410224	0.940911	-0.0230952		0.676407
ZNF350	ENSG00000256683	protein_coding	0.183546	0.000822783	0.186011	0.186011	0.00071061
AP001541.1	ENSG00000279295	TEC	-0.0207058	0.70827	-0.0452287		0.413545
TONSL	ENSG00000160949	protein_coding	0.333869	5.23374e-10	0.319345	0.319345	3.80205e-09
AC138089.1	ENSG00000229255	lncRNA	0.0366918	0.50719	0.0247141		0.655138
KRT8P5	ENSG00000267573	processed_pseudogene	-0.167201	0.00234502	-0.147608	0.147608	0.00732079
ICE2P2	ENSG00000242705	processed_pseudogene	0.0866328	0.1168	0.165132	0.165132	0.00266039
AC018659.6	ENSG00000277081	misc_RNA
ZNF664	ENSG00000179195	protein_coding	0.414443	4.35518e-15	0.370767	0.370767	5.12137e-12
AC092035.1	ENSG00000227224	processed_pseudogene	0.00306692	0.955806	-0.043696		0.429566
SNORA70H	ENSG00000206637	snoRNA	-0.0180727	0.743979	0.0202002		0.715081
AC005088.1	ENSG00000278586	processed_pseudogene	0.0598747	0.278867	0.0491189		0.374497
IL10RA	ENSG00000110324	protein_coding	-0.0124358	0.8222	-0.032607		0.55544
GNAT2	ENSG00000134183	protein_coding	0.0750295	0.174576	0.0849166		0.124253
TYK2	ENSG00000105397	protein_coding	0.326307	1.33699e-09	0.310603	0.310603	1.03718e-08
PRELID2P1	ENSG00000257336	processed_pseudogene	-0.0934768	0.0904991	-0.129438	0.129438	0.0188368
SNORA11D	ENSG00000221475	snoRNA
AC092162.2	ENSG00000230552	lncRNA	0.18894	0.00057086	0.136463	0.136463	0.0132347
MIR4266	ENSG00000265965	miRNA	-0.00601963	0.913384	-0.0182126		0.742067
AL139220.2	ENSG00000230615	lncRNA	0.160502	0.00351027	0.219507	0.219507	6.1803e-05
ADCY10P1	ENSG00000161912	transcribed_unprocessed_pseudogene	0.284465	1.52985e-07	0.28289	0.28289	2.03735e-07
AC084851.3	ENSG00000276637	unprocessed_pseudogene	0.00945175	0.864388	-0.0447766		0.418234
AC016903.1	ENSG00000236634	lncRNA	0.0179729	0.745344	0.0422965		0.444503
AC106772.2	ENSG00000250385	lncRNA	0.0675406	0.22178	0.0248229		0.653719
FATE1	ENSG00000147378	protein_coding	0.0419439	0.448312	-0.0271252		0.623975
AL162464.2	ENSG00000258690	lncRNA	0.0385251	0.48619	0.0331628		0.54891
FAHD2B	ENSG00000144199	protein_coding	0.254167	3.01901e-06	0.294893	0.294893	5.8234e-08
AC010186.2	ENSG00000256594	transcribed_unprocessed_pseudogene	0.390408	2.01125e-13	0.351107	0.351107	7.50376e-11
LINC02823	ENSG00000258100	lncRNA	0.138178	0.0121131	0.126729	0.126729	0.0214946
ADAM3A	ENSG00000197475	transcribed_unitary_pseudogene	-0.0193761	0.726229	0.0395617		0.474526
TIPIN	ENSG00000075131	protein_coding	0.276685	3.40723e-07	0.251279	0.251279	4.23665e-06
AC106883.1	ENSG00000225394	processed_pseudogene	0.0411145	0.457345	0.0343698		0.534453
RNU6-408P	ENSG00000251719	snRNA	-0.0149658	0.786825	-0.0220924		0.689714
U3	ENSG00000221461	snoRNA	0.0326515	0.555091	0.0151412		0.784387
LINC00315	ENSG00000184274	lncRNA	0.226672	3.32535e-05	0.23266	0.23266	2.02018e-05
AC005775.1	ENSG00000266933	lncRNA	0.150939	0.00608608	0.0990419		0.0728079
BDH1	ENSG00000161267	protein_coding	-0.134127	0.0149089	-0.132269	0.132269	0.0164248
AC103794.1	ENSG00000254878	lncRNA	0.083203	0.132059	0.0490515		0.375154
PSMB5	ENSG00000100804	protein_coding	0.28636	1.25417e-07	0.295358	0.295358	5.54109e-08
AC134684.1	ENSG00000254796	processed_pseudogene	0.0906974	0.100543	0.0866256		0.116831
BOLA3-AS1	ENSG00000225439	lncRNA	0.250475	4.23615e-06	0.242621	0.242621	9.11789e-06
LRIG1	ENSG00000144749	protein_coding	0.32396	1.77938e-09	0.286449	0.286449	1.41367e-07
MIR515-1	ENSG00000207616	miRNA	0.0810832	0.14223	0.0487244		0.378351
KCTD1	ENSG00000134504	protein_coding	0.208749	0.000136709	0.201073	0.201073	0.000248512
NR5A2	ENSG00000116833	protein_coding	0.132066	0.0165364	0.10751		0.0514162
CLBA1	ENSG00000140104	protein_coding	0.362204	1.23336e-11	0.350647	0.350647	7.96943e-11
NOTCH2	ENSG00000134250	protein_coding	0.0887665	0.108027	-0.00591324		0.914865
IGHV3-21	ENSG00000211947	IG_V_gene	-0.0191993	0.728628	-0.0360665		0.51446
RECQL	ENSG00000004700	protein_coding	0.392677	1.41898e-13	0.324576	0.324576	2.05399e-09
AC012494.2	ENSG00000229494	lncRNA	0.101634	0.0655878	0.0822508		0.136556
FN3KRP	ENSG00000141560	protein_coding	0.353317	4.1612e-11	0.311155	0.311155	9.74439e-09
AC138904.1	ENSG00000246465	lncRNA	0.129902	0.0184116	0.17643	0.17643	0.00131262
LINC02533	ENSG00000260239	lncRNA	-0.149047	0.00676238	-0.0712862		0.197143
TMOD1	ENSG00000136842	protein_coding	0.176669	0.00129253	0.213251	0.213251	0.000100429
IGKV2-36	ENSG00000253487	IG_V_pseudogene	-0.0903403	0.101895	-0.0866574		0.116696
ELAC2	ENSG00000006744	protein_coding	0.300441	2.73375e-08	0.293909	0.293909	6.46675e-08
HK2P1	ENSG00000228612	processed_pseudogene	-0.0441745	0.424527	-0.0621954		0.260624
AC190387.1	ENSG00000279630	TEC
FXYD6	ENSG00000137726	protein_coding	0.203234	0.00020635	0.195814	0.195814	0.000361801
RPSAP15	ENSG00000237506	processed_pseudogene	0.0620733	0.261562	0.0657544		0.234272
AC090517.3	ENSG00000279683	TEC	-0.0155247	0.779065	0.0182974		0.740909
SPDYE22P	ENSG00000266537	unprocessed_pseudogene	0.0741703	0.179578	0.0800151		0.147577
AC018541.1	ENSG00000253300	lncRNA	0.0293278	0.596079	0.0650978		0.238987
MRPL10	ENSG00000159111	protein_coding	0.430754	2.69737e-16	0.398001	0.398001	6.85272e-14
IGLVVI-22-1	ENSG00000253546	IG_V_pseudogene	0.0437624	0.428865	0.0507234		0.359076
RPS26P31	ENSG00000235459	processed_pseudogene	0.0211231	0.702666	0.0535924		0.332507
RASA3-IT1	ENSG00000232487	lncRNA	0.150463	0.00625041	0.116286	0.116286	0.0349992
AL365273.1	ENSG00000240527	lncRNA	-9.22204e-06	0.999867	0.00513827		0.926026
AC093775.1	ENSG00000279104	TEC	0.127026	0.0211885	0.120693	0.120693	0.0286073
AC125603.2	ENSG00000257883	lncRNA	0.134727	0.0144619	0.106481		0.0536662
RN7SL807P	ENSG00000243125	misc_RNA	-0.0098835	0.858258	-0.0587244		0.288223
NCAPH2	ENSG00000025770	protein_coding	0.297244	3.89168e-08	0.312997	0.312997	7.90372e-09
RPL21P132	ENSG00000183911	processed_pseudogene	0.167333	0.00232614	0.151093	0.151093	0.00603392
PAQR3	ENSG00000163291	protein_coding	0.381127	8.1445e-13	0.353182	0.353182	5.71071e-11
DPYSL3	ENSG00000113657	protein_coding	0.294189	5.43134e-08	0.269721	0.269721	7.55106e-07
AP000785.1	ENSG00000254933	lncRNA	-0.0181044	0.743546	0.00727066		0.895477
Y_RNA	ENSG00000222658	misc_RNA	0.148593	0.00693432	0.133568	0.133568	0.0153354
AC073651.2	ENSG00000256627	processed_pseudogene	0.125323	0.0229979	0.0864476		0.117588
MIR607	ENSG00000207976	miRNA	-0.0270193	0.625331	0.052695		0.340679
LINC01856	ENSG00000237574	lncRNA	0.0749729	0.174902	0.129624	0.129624	0.0186653
AL355877.1	ENSG00000270733	processed_pseudogene	0.0999061	0.0703321	0.0870892		0.114878
AL139039.3	ENSG00000237685	lncRNA	0.19454	0.000386451	0.139849	0.139849	0.0111024
AC012103.1	ENSG00000253376	lncRNA	0.156814	0.0043558	0.114288	0.114288	0.0382747
APBA2	ENSG00000034053	protein_coding	0.203918	0.0001962	0.153761	0.153761	0.00523002
ANTXR2	ENSG00000163297	protein_coding	0.246424	6.10706e-06	0.229263	0.229263	2.82026e-05
MICOS10	ENSG00000173436	protein_coding	0.234334	1.7533e-05	0.331063	0.331063	9.41588e-10
RNU6-1000P	ENSG00000212368	snRNA	-0.0811662	0.141821	-0.0164164		0.766731
RNU6-447P	ENSG00000222225	snRNA
GLRXP2	ENSG00000258544	processed_pseudogene	0.111793	0.0427267	0.070438		0.202539
SERPINI1	ENSG00000163536	protein_coding	0.243816	7.70294e-06	0.251955	0.251955	3.98598e-06
AP002802.2	ENSG00000270701	processed_pseudogene	-0.0614633	0.266288	-0.076065		0.168686
CDKN2A-DT	ENSG00000224854	lncRNA	0.169195	0.00207367	0.120148	0.120148	0.0293393
AL353622.2	ENSG00000271398	lncRNA	0.0846572	0.125412	0.0906561		0.100699
AL355375.2	ENSG00000262566	processed_pseudogene
AC139769.3	ENSG00000277493	unprocessed_pseudogene	0.149609	0.00655474	0.0809092		0.143091
UBE2J1	ENSG00000198833	protein_coding	0.287816	1.07546e-07	0.179453	0.179453	0.00109633
THOC1	ENSG00000079134	protein_coding	0.403027	2.79456e-14	0.40851	0.40851	6.62355e-15
EOMES	ENSG00000163508	protein_coding	-0.0272631	0.622212	-0.0223883		0.685625
AP003385.1	ENSG00000227834	processed_pseudogene	0.120368	0.0290419	0.0926407		0.0934323
AC026367.1	ENSG00000270482	lncRNA	0.131382	0.0171102	0.123127	0.123127	0.0255273
AL133467.1	ENSG00000258572	lncRNA	-0.104496	0.0583096	-0.0750875		0.174242
DOCK9-DT	ENSG00000260992	lncRNA	0.0452731	0.413087	0.0435112		0.431322
AC011511.1	ENSG00000167807	protein_coding	0.190751	0.000503787	0.215717	0.215717	8.00028e-05
LINC02358	ENSG00000251256	lncRNA	0.0484147	0.381392	0.0680055		0.218608
MIR4672	ENSG00000263979	miRNA	0.0357755	0.517861	0.00507964		0.926868
AC105129.3	ENSG00000270690	processed_pseudogene	0.16122	0.00336418	0.145872	0.145872	0.00804903
VN1R65P	ENSG00000260883	unitary_pseudogene	0.0274075	0.620369	0.0584316		0.290638
ELAPOR1	ENSG00000116299	protein_coding	0.197404	0.000315221	0.224266	0.224266	4.23292e-05
AC093157.3	ENSG00000252765	scaRNA	-0.0434716	0.431942	-0.0463578		0.401972
AF001548.2	ENSG00000263335	lncRNA	0.173306	0.00160264	0.129358	0.129358	0.0189667
AL355314.1	ENSG00000223800	lncRNA	0.0288379	0.602235	0.0154762		0.779738
RN7SL823P	ENSG00000263595	misc_RNA	0.0343994	0.534101	0.00929015		0.866685
RNU2-54P	ENSG00000222231	snRNA	0.0422079	0.445458	0.0493226		0.372517
H3C7	ENSG00000277775	protein_coding	0.0730018	0.186549	0.0945902		0.0867083
REM2	ENSG00000139890	protein_coding	0.20822	0.000142279	0.222339	0.222339	4.93841e-05
NTN5	ENSG00000142233	protein_coding	0.107546	0.0513022	0.124614	0.124614	0.0237899
MZT2B	ENSG00000152082	protein_coding	0.0805079	0.145092	0.182871	0.182871	0.000876155
FAM90A26	ENSG00000229924	protein_coding	0.133412	0.0154569	0.111377	0.111377	0.043508
HMGB1P23	ENSG00000253770	processed_pseudogene	0.0764183	0.166711	0.0671005		0.224813
PPIAP2	ENSG00000227379	processed_pseudogene	-0.0175468	0.751181	0.0430424		0.436506
IFNA16	ENSG00000147885	protein_coding	0.093017	0.0921029	0.1362	0.1362	0.0134144
AC008572.1	ENSG00000253613	lncRNA	0.0637921	0.248559	0.0331303		0.549302
Y_RNA	ENSG00000201277	misc_RNA	-0.0271657	0.623458	-0.0101512		0.854461
AC117490.1	ENSG00000225240	unprocessed_pseudogene	0.0565682	0.306323	0.0447863		0.418133
PTMAP6	ENSG00000237000	processed_pseudogene	0.128285	0.0199305	0.113158	0.113158	0.0402391
RNY4P34	ENSG00000201649	misc_RNA	0.186801	0.000660677	0.153802	0.153802	0.00517785
AC107871.1	ENSG00000260007	protein_coding	0.0531227	0.336768	0.0691094		0.211206
MCL1	ENSG00000143384	protein_coding	0.340168	2.34942e-10	0.30751	0.30751	1.46813e-08
RPS27P1	ENSG00000223876	processed_pseudogene	0.0659882	0.232609	0.0596047		0.281045
ZNF630-AS1	ENSG00000277541	lncRNA	0.187155	0.000644977	0.144545	0.144545	0.00864875
LRRC26	ENSG00000184709	protein_coding	-0.0213966	0.699003	-0.125053	0.125053	0.0232971
POPDC3	ENSG00000132429	protein_coding	0.226014	3.50974e-05	0.233028	0.233028	2.06486e-05
MIR3156-1	ENSG00000263476	miRNA	0.0641433	0.245959	0.0451932		0.413912
IFNWP2	ENSG00000237691	unprocessed_pseudogene	0.0788672	0.153493	0.029812		0.590023
RPL5P23	ENSG00000240395	processed_pseudogene	0.176125	0.00133861	0.18624	0.18624	0.000686351
ACTL7A	ENSG00000187003	protein_coding	0.0782451	0.156773	0.0836543		0.129967
AC027130.1	ENSG00000261195	lncRNA	0.0132844	0.81029	0.0353596		0.522743
AL160237.2	ENSG00000258887	unprocessed_pseudogene	0.0215949	0.696351	-0.0461673		0.403911
AL691432.1	ENSG00000269737	transcribed_processed_pseudogene	0.200746	0.000247606	0.209363	0.209363	0.000130491
G2E3	ENSG00000092140	protein_coding	0.488087	4.26584e-21	0.461896	0.461896	0
ULK1	ENSG00000177169	protein_coding	0.228194	2.9335e-05	0.217749	0.217749	7.09345e-05
TLK1P1	ENSG00000226783	processed_pseudogene	0.0933937	0.0907872	0.11697	0.11697	0.0339338
EXTL2	ENSG00000162694	protein_coding	0.52297	1.71662e-24	0.508831	0.508831	0
PBX1	ENSG00000185630	protein_coding	0.188948	0.000570556	0.134726	0.134726	0.0145169
RNA5SP462	ENSG00000252539	rRNA_pseudogene	0.124971	0.0233876	0.0778936		0.15865
AL450472.1	ENSG00000229015	transcribed_unprocessed_pseudogene	0.133575	0.0153302	0.148439	0.148439	0.00699351
IGHV3OR16-10	ENSG00000233732	IG_V_gene	-0.0787333	0.154195	-0.0529718		0.338145
KRT18P56	ENSG00000249668	processed_pseudogene	-0.0789682	0.152966	-0.0639181		0.247624
A2ML1	ENSG00000166535	protein_coding	-0.298345	3.4475e-08	-0.337551	0.337551	4.23724e-10
RNU6-242P	ENSG00000207087	snRNA	0.0483821	0.381713	0.0784897		0.155477
COL19A1	ENSG00000082293	protein_coding	0.114014	0.0387443	0.181892	0.181892	0.000918563
AC099794.1	ENSG00000234318	lncRNA	0.0704175	0.202671	0.042679		0.440391
PNMA6A	ENSG00000235961	protein_coding	0.169508	0.00203384	0.18254	0.18254	0.000879877
AC027575.2	ENSG00000278107	lncRNA	0.10033	0.0691432	0.120443	0.120443	0.0289949
Y_RNA	ENSG00000207196	misc_RNA	-0.0182091	0.742116	-0.0268302		0.627754
RN7SL300P	ENSG00000265813	misc_RNA	0.108985	0.0482487	0.0883829		0.109565
TCTE1	ENSG00000146221	protein_coding	0.184951	0.000748797	0.248592	0.248592	5.0251e-06
RNU6-564P	ENSG00000222915	snRNA	0.190862	0.000499934	0.163682	0.163682	0.00290387
SLC35D3	ENSG00000182747	protein_coding	0.219567	5.90565e-05	0.222954	0.222954	4.50153e-05
AF274858.1	ENSG00000260081	transcribed_processed_pseudogene	0.0620483	0.261755	0.144239	0.144239	0.00884081
EP400	ENSG00000183495	protein_coding	0.301474	2.43679e-08	0.265729	0.265729	1.10878e-06
FCRL1	ENSG00000163534	protein_coding	-0.0346309	0.531351	-0.0523195		0.344136
NDST1-AS1	ENSG00000254333	lncRNA	0.045138	0.414483	0.00371078		0.946541
AP001207.3	ENSG00000254024	lncRNA	0.0916016	0.0971829	0.0631415		0.253427
RNA5SP434	ENSG00000252456	rRNA_pseudogene	0.108963	0.0482937	0.0609561		0.270262
LINC01732	ENSG00000237292	lncRNA	-0.0260696	0.637541	-0.0239702		0.664879
AC009930.1	ENSG00000253489	lncRNA	0.0324996	0.556934	0.0405036		0.464063
ADAMTSL4	ENSG00000143382	protein_coding	-0.104903	0.0573312	-0.120582	0.120582	0.0288088
C19orf73	ENSG00000221916	protein_coding	0.103656	0.060374	0.103662		0.0603861
SORBS2	ENSG00000154556	protein_coding	0.169489	0.00203617	0.178782	0.178782	0.00114518
BTF3P12	ENSG00000213003	processed_pseudogene	0.019254	0.727886	-0.0173576		0.753776
TRMT44	ENSG00000155275	protein_coding	0.221085	5.23164e-05	0.200931	0.200931	0.00025108
ZNF486	ENSG00000256229	protein_coding	0.132705	0.0160161	0.122016	0.122016	0.0269504
ZC3H8	ENSG00000144161	protein_coding	0.462555	7.5837e-19	0.43534	0.43534	0
AC084116.3	ENSG00000253530	lncRNA	0.134963	0.0142892	0.0826772		0.134527
DENND1A	ENSG00000119522	protein_coding	0.244323	7.36454e-06	0.239635	0.239635	1.18011e-05
GBP5	ENSG00000154451	protein_coding	-0.0642546	0.245139	-0.0836581		0.129902
AC006213.3	ENSG00000267191	lncRNA	0.147312	0.00744065	0.150436	0.150436	0.00625997
AC093162.1	ENSG00000246575	unprocessed_pseudogene	0.185006	0.000745986	0.100001		0.0700815
AC090948.2	ENSG00000272498	lncRNA	0.147901	0.00720399	0.127312	0.127312	0.0208968
MIR378C	ENSG00000264803	miRNA	0.0708448	0.199938	0.0615689		0.265466
RARRES1	ENSG00000118849	protein_coding	0.130816	0.0175984	0.0775298		0.160532
MTND4P10	ENSG00000226663	processed_pseudogene	0.0836211	0.13012	0.124479	0.124479	0.0239437
AC119751.4	ENSG00000250753	processed_pseudogene	0.105382	0.0561984	0.0757752		0.170319
POM121L6P	ENSG00000243307	processed_pseudogene	0.0641533	0.245885	0.153515	0.153515	0.0052631
PRPH2	ENSG00000112619	protein_coding	0.158098	0.00404244	0.199817	0.199817	0.000264908
AC007611.1	ENSG00000260086	lncRNA	0.271792	5.5678e-07	0.264929	0.264929	1.19663e-06
KRTAP19-1	ENSG00000184351	protein_coding	0.0712752	0.197212	0.0551265		0.318834
AC097375.3	ENSG00000251249	lncRNA	0.0371012	0.50246	0.0162891		0.768488
BX322557.1	ENSG00000229382	lncRNA	0.124179	0.0242871	0.0864527		0.117566
ACTBP14	ENSG00000229001	processed_pseudogene	0.0569022	0.303471	0.0366258		0.507955
AC027682.5	ENSG00000261396	lncRNA	0.215761	7.97236e-05	0.210645	0.210645	0.000118367
ENTPD6	ENSG00000197586	protein_coding	0.33587	4.0662e-10	0.311192	0.311192	9.70283e-09
AC024267.3	ENSG00000264304	lncRNA	0.156532	0.00442734	0.131043	0.131043	0.0174014
C15orf32	ENSG00000183643	lncRNA	0.0941913	0.0880515	0.0668233		0.226738
AC092660.1	ENSG00000234877	lncRNA	0.0651686	0.238475	0.0769435		0.163807
CFB	ENSG00000243649	protein_coding	-0.0351526	0.52518	-0.0391258		0.479213
LINC01626	ENSG00000223765	lncRNA	0.116784	0.0342208	0.165676	0.165676	0.00257389
RRS1-AS1	ENSG00000246145	lncRNA	0.209009	0.000134045	0.245034	0.245034	6.91387e-06
STMP1	ENSG00000243317	protein_coding	0.192384	0.000449644	0.184833	0.184833	0.000768986
RNU6-337P	ENSG00000212545	snRNA	0.0302471	0.584606	0.0157423		0.776051
ANAPC1	ENSG00000153107	protein_coding	0.356732	2.61965e-11	0.29688	0.29688	4.70703e-08
AL031670.1	ENSG00000275582	lncRNA	0.212213	0.000104965	0.180737	0.180737	0.000991374
RNU6-390P	ENSG00000252068	snRNA	0.0637191	0.249102	0.0475335		0.390128
HSPA8P7	ENSG00000224773	processed_pseudogene	0.0712686	0.197254	0.0298532		0.58951
AC104462.2	ENSG00000238224	lncRNA	0.0403964	0.465247	0.0346686		0.530904
CDO1	ENSG00000129596	protein_coding	0.102401	0.0635682	0.150053	0.150053	0.00639497
AL358335.1	ENSG00000258750	processed_pseudogene	0.0507523	0.358802	0.0683737		0.216119
AC093535.2	ENSG00000279118	TEC	0.167796	0.0022608	0.160542	0.160542	0.00353553
PCDH11X	ENSG00000102290	protein_coding	0.0674978	0.222074	0.170288	0.170288	0.00193742
LINC02351	ENSG00000277987	lncRNA	0.130288	0.0180637	0.047687		0.388598
ASGR1	ENSG00000141505	protein_coding	0.110221	0.0457476	0.113633	0.113633	0.0394503
OR4C2P	ENSG00000182565	unprocessed_pseudogene	-0.0223683	0.686043	0.014415		0.794492
AC013738.1	ENSG00000252888	snoRNA	0.113792	0.0391272	0.111982	0.111982	0.0423749
TNPO3	ENSG00000064419	protein_coding	0.379378	1.05494e-12	0.31845	0.31845	4.21945e-09
IQCJ	ENSG00000214216	protein_coding	-0.016903	0.760025	-0.00741579		0.893402
PIGO	ENSG00000165282	protein_coding	0.252015	3.68024e-06	0.225454	0.225454	3.84623e-05
MIR6134	ENSG00000277569	miRNA	-0.0126944	0.818567	-0.0194335		0.725451
AL022334.1	ENSG00000233388	processed_pseudogene	0.19035	0.000517967	0.218337	0.218337	6.51091e-05
AC243961.1	ENSG00000228229	lncRNA	-0.0149658	0.786825	-0.0220924		0.689714
NDUFA3	ENSG00000170906	protein_coding	0.02675	0.628782	0.0998551		0.070492
POC1B-AS1	ENSG00000270344	lncRNA	0.203573	0.00020127	0.203442	0.203442	0.000209193
SMAD9-IT1	ENSG00000236711	lncRNA	0.0746789	0.176604	0.0590121		0.285864
CTXND1	ENSG00000259417	protein_coding	0.0812709	0.141306	0.12647	0.12647	0.0217651
RNU1-11P	ENSG00000206702	snRNA	0.0287023	0.603944	0.015405		0.780725
AC087477.3	ENSG00000259312	lncRNA	-0.0223497	0.68629	-0.0325839		0.555911
LINC02485	ENSG00000248456	lncRNA	0.0640888	0.246361	0.0627377		0.256482
RN7SKP112	ENSG00000223145	misc_RNA	0.0405965	0.463037	0.0306801		0.579238
AL161891.1	ENSG00000276672	lncRNA	0.276401	3.50663e-07	0.248931	0.248931	5.2297e-06
MIR2115	ENSG00000252466	miRNA	0.0131196	0.812601	0.0310466		0.574712
CFAP298-TCP10L	ENSG00000265590	protein_coding	0.265952	9.88135e-07	0.249877	0.249877	4.47321e-06
RNU4-72P	ENSG00000222686	snRNA	-0.0224672	0.684729	-0.00477972		0.931175
NCF1B	ENSG00000182487	transcribed_unprocessed_pseudogene	-0.0352063	0.524547	-0.0718461		0.193533
PAICSP5	ENSG00000229877	processed_pseudogene	-0.0062939	0.909454	-0.0532701		0.335428
AC012354.5	ENSG00000276229	misc_RNA
RNA5SP113	ENSG00000222418	rRNA_pseudogene	0.0348065	0.52927	0.0321367		0.56135
NR6A1	ENSG00000148200	protein_coding	0.143051	0.00937126	0.118274	0.118274	0.0320305
XRCC6P1	ENSG00000237417	processed_pseudogene	0.130048	0.0182793	0.071253		0.197352
PTPN2P2	ENSG00000224117	processed_pseudogene	0.103368	0.0610948	0.102496		0.0633205
RNA5SP284	ENSG00000207277	rRNA_pseudogene	0.15762	0.00415672	0.150012	0.150012	0.00640964
SNORA52	ENSG00000199785	snoRNA
Y_RNA	ENSG00000206734	misc_RNA	0.115666	0.0359896	0.0561101		0.310263
AP000943.2	ENSG00000255929	lncRNA	0.0524237	0.343174	0.0791753		0.151888
RN7SKP123	ENSG00000222664	misc_RNA	0.00872008	0.874796	-0.030645		0.579672
AC021483.2	ENSG00000261229	lncRNA	0.319329	3.10535e-09	0.29248	0.29248	6.53438e-08
MARVELD1	ENSG00000155254	protein_coding	0.36793	5.52183e-12	0.354081	0.354081	5.07065e-11
AC004057.1	ENSG00000196656	transcribed_processed_pseudogene	0.0195426	0.723972	0.00308436		0.955555
AL162740.1	ENSG00000207022	snoRNA	0.0457765	0.407906	0.00750134		0.89218
CPT2	ENSG00000157184	protein_coding	0.385742	4.08514e-13	0.322154	0.322154	2.73549e-09
AC019070.1	ENSG00000212181	snoRNA	-0.08144	0.140477	-0.0875057		0.113146
AC122129.1	ENSG00000197815	lncRNA	0.0727505	0.188074	0.0707249		0.200702
AC104843.2	ENSG00000231139	unprocessed_pseudogene	0.0866556	0.116704	0.0569242		0.303284
Y_RNA	ENSG00000207438	misc_RNA	0.0645756	0.242784	0.0137935		0.803167
H3P9	ENSG00000227430	processed_pseudogene	0.23301	1.96147e-05	0.220298	0.220298	5.57153e-05
AC135048.3	ENSG00000275263	lncRNA	0.135649	0.0137982	0.157988	0.157988	0.00406851
Y_RNA	ENSG00000206713	misc_RNA	-0.0161944	0.769797	-0.00710144		0.897896
AL358033.1	ENSG00000252537	snoRNA	-0.0185225	0.737838	-0.0224094		0.685497
PI4K2A	ENSG00000155252	protein_coding	0.0577946	0.295939	0.0841598		0.127609
AC084149.1	ENSG00000230968	lncRNA	0.0880802	0.11079	0.0830814		0.132627
Y_RNA	ENSG00000274603	misc_RNA	0.0968845	0.079299	0.114543	0.114543	0.037842
C14orf93	ENSG00000100802	protein_coding	0.478025	3.46136e-20	0.475019	0.475019	0
PPP1R1AP2	ENSG00000261084	processed_pseudogene	0.0756634	0.170953	0.0461884		0.403696
NREP	ENSG00000134986	protein_coding	0.288743	9.74781e-08	0.23943	0.23943	1.20104e-05
MAFK	ENSG00000198517	protein_coding	0.305157	1.61103e-08	0.228442	0.228442	3.01662e-05
LINC02726	ENSG00000255193	lncRNA	0.0634733	0.250937	0.0745626		0.177281
PLCD4	ENSG00000115556	protein_coding	0.14317	0.0093119	0.156782	0.156782	0.00440099
STK35	ENSG00000125834	protein_coding	0.257852	2.1415e-06	0.228805	0.228805	2.92818e-05
KIF1B	ENSG00000054523	protein_coding	0.145075	0.00840495	0.0497149		0.368531
AL031587.2	ENSG00000233739	lncRNA	0.0412345	0.456032	0.0216586		0.6955
RNA5SP115	ENSG00000223092	rRNA_pseudogene	0.0907254	0.100438	0.0914418		0.0977699
LINC02386	ENSG00000257756	lncRNA	0.0018601	0.973188	-0.0707348		0.200639
AL138781.1	ENSG00000275329	lncRNA	0.0783799	0.156058	0.0999828		0.0701157
FAT3	ENSG00000165323	protein_coding	0.125727	0.0225568	0.19198	0.19198	0.00046253
MIR520G	ENSG00000207799	miRNA	0.0745765	0.1772	0.0999068		0.0703302
SIPA1	ENSG00000213445	protein_coding	0.162744	0.00307201	0.130588	0.130588	0.017854
AC124312.2	ENSG00000257647	lncRNA	0.185938	0.000700495	0.166953	0.166953	0.00238091
LDHBP3	ENSG00000248950	processed_pseudogene	0.00458598	0.933958	0.0020833		0.969972
Y_RNA	ENSG00000238943	misc_RNA	0.101789	0.0651762	0.0755972		0.171328
AC134043.1	ENSG00000252458	snoRNA	0.0107522	0.845949	-0.0312158		0.572628
AC025857.1	ENSG00000255144	unprocessed_pseudogene	0.0332389	0.547993	-0.0262983		0.634591
CDK2AP2P2	ENSG00000237451	processed_pseudogene	0.185699	0.000711933	0.164229	0.164229	0.0028098
PTGR1	ENSG00000106853	protein_coding	0.12898	0.0192653	0.150496	0.150496	0.0062818
RPS24	ENSG00000138326	protein_coding	0.0531652	0.336382	0.0896286		0.104612
RPS3AP22	ENSG00000240083	processed_pseudogene	0.0403909	0.465309	-0.00568522		0.918178
MFN2	ENSG00000116688	protein_coding	0.313491	6.18349e-09	0.286773	0.286773	1.36709e-07
MTOR-AS1	ENSG00000225602	lncRNA	0.119853	0.0297426	0.132373	0.132373	0.0162845
RBMS2	ENSG00000076067	protein_coding	0.0827288	0.134284	0.0773442		0.161539
LSAMP	ENSG00000185565	protein_coding	0.141935	0.00994499	0.106055		0.0546666
GCK	ENSG00000106633	protein_coding	0.169783	0.0019994	0.231387	0.231387	2.24856e-05
KLF7P1	ENSG00000240704	processed_pseudogene	0.0853649	0.122272	0.0828794		0.133574
AC020663.1	ENSG00000266994	lncRNA	0.174995	0.00143922	0.104316		0.0587467
RPL9	ENSG00000163682	protein_coding	0.109044	0.0481273	0.164555	0.164555	0.00278487
GPR171	ENSG00000174946	protein_coding	-0.0520014	0.347081	-0.0782708		0.156563
MIRLET7E	ENSG00000198972	miRNA
AC011558.1	ENSG00000279753	TEC
RXRB	ENSG00000204231	protein_coding	0.504196	1.28958e-22	0.461526	0.461526	0
ABHD5	ENSG00000011198	protein_coding	0.0467335	0.398164	-0.0218643		0.692604
AL049812.1	ENSG00000223651	processed_pseudogene	0.0919185	0.0960266	0.161221	0.161221	0.003364
CREG1	ENSG00000143162	protein_coding	0.244654	7.15147e-06	0.191618	0.191618	0.00048492
AL031773.1	ENSG00000232529	lncRNA	0.0242621	0.66105	0.0389516		0.481373
ZDHHC20P1	ENSG00000233916	processed_pseudogene	0.207961	0.00014509	0.196199	0.196199	0.000343543
AL355483.2	ENSG00000232762	lncRNA	0.193953	0.000402769	0.134265	0.134265	0.0148048
GCNT2	ENSG00000111846	protein_coding	0.25334	3.25844e-06	0.212299	0.212299	0.000107999
AC079466.1	ENSG00000266976	lncRNA	0.000151643	0.997814	0.0445486		0.420611
POLR2I	ENSG00000105258	protein_coding	0.0968254	0.0794834	0.20234	0.20234	0.000226704
AP001059.2	ENSG00000278158	lncRNA	-0.0140057	0.800202	-0.0134274		0.808288
SNRNP35	ENSG00000184209	protein_coding	0.0909641	0.0995424	0.180789	0.180789	0.00100484
AC011487.4	ENSG00000274892	unprocessed_pseudogene	0.0644774	0.243503	0.0680639		0.218212
LIMD2	ENSG00000136490	protein_coding	0.149021	0.00677201	0.119893	0.119893	0.02974
DCAF7	ENSG00000136485	protein_coding	0.376797	1.54076e-12	0.298719	0.298719	3.86018e-08
AC092999.1	ENSG00000279311	TEC	0.0657247	0.234484	0.0946159		0.0866222
AC073575.1	ENSG00000258323	lncRNA	0.194324	0.000392384	0.171387	0.171387	0.00180873
ADAMTSL4-AS2	ENSG00000237781	lncRNA	0.0671801	0.224262	0.0340182		0.538645
AC245140.2	ENSG00000280195	lncRNA	0.222171	4.79511e-05	0.205933	0.205933	0.000174165
AC092905.1	ENSG00000244561	processed_pseudogene	0.0680055	0.218608	0.0726624		0.188611
RHOC	ENSG00000155366	protein_coding	0.252994	3.36386e-06	0.25972	0.25972	1.95449e-06
MIR378A	ENSG00000199047	miRNA	0.116604	0.0345013	0.0770928		0.162988
MIR548U	ENSG00000212017	miRNA	0.0357293	0.518402	0.0268341		0.627703
MIR421	ENSG00000202566	miRNA	0.116009	0.0354394	0.0850709		0.123569
CDON	ENSG00000064309	protein_coding	0.21688	7.30337e-05	0.22526	0.22526	3.9072e-05
AC010480.1	ENSG00000279883	TEC	0.0511267	0.355263	0.0274408		0.619944
RIPPLY3	ENSG00000183145	protein_coding	0.216317	7.63342e-05	0.234554	0.234554	1.72079e-05
CDS2	ENSG00000101290	protein_coding	0.3731	2.63591e-12	0.324666	0.324666	2.03198e-09
SACS-AS1	ENSG00000229558	lncRNA	0.119608	0.0300806	0.170825	0.170825	0.00187354
AC104308.1	ENSG00000226489	processed_pseudogene	0.0530011	0.337878	0.0459564		0.406064
LRRC32	ENSG00000137507	protein_coding	0.146517	0.00777159	0.127079	0.127079	0.0211891
RCN1P1	ENSG00000215477	processed_pseudogene	0.0842169	0.127396	0.0901416		0.102654
AC105339.5	ENSG00000279758	TEC	0.187248	0.000640888	0.156704	0.156704	0.0043835
AL590704.1	ENSG00000219409	processed_pseudogene	0.0739948	0.180612	0.0198376		0.719979
ATP5F1AP3	ENSG00000263232	processed_pseudogene	0.0988193	0.0734569	0.0860411		0.11933
DCP2	ENSG00000172795	protein_coding	0.288273	1.02464e-07	0.234724	0.234724	1.79123e-05
RPL31P17	ENSG00000235225	processed_pseudogene	0.0269348	0.626413	0.0457588		0.408087
SNORD93	ENSG00000221740	snoRNA	0.184945	0.000749077	0.132515	0.132515	0.0161696
MIR3665	ENSG00000266325	miRNA
BPIFA1	ENSG00000198183	protein_coding	0.0243404	0.660024	-0.0364337		0.510184
AC091564.6	ENSG00000255680	lncRNA	0.106682	0.0532119	0.0842064		0.127444
LINC01615	ENSG00000223485	lncRNA	0.148253	0.00706555	0.135666	0.135666	0.01384
AC008837.2	ENSG00000248928	processed_pseudogene	-0.0332266	0.548141	-0.0441849		0.424418
HBZ	ENSG00000130656	protein_coding	-0.0362711	0.512075	-0.0476343		0.389123
TRMT2B-AS1	ENSG00000225839	lncRNA	0.0977682	0.0765856	0.0549711		0.320202
RN7SL818P	ENSG00000274234	misc_RNA
AL646090.1	ENSG00000223504	lncRNA	0.0388297	0.482748	0.0483434		0.382095
CALHM2	ENSG00000138172	protein_coding	0.343251	1.57697e-10	0.293031	0.293031	7.09791e-08
UQCRC1	ENSG00000010256	protein_coding	0.0918895	0.0961318	0.138291	0.138291	0.0120947
RNU6-744P	ENSG00000202427	snRNA	0.0250556	0.650686	0.0198281		0.720107
AC005899.5	ENSG00000266385	lncRNA	0.0737475	0.182078	0.0765737		0.165847
KRT8P41	ENSG00000213538	processed_pseudogene	-0.181692	0.000930772	-0.171271	0.171271	0.00182192
MIR596	ENSG00000207826	miRNA	0.0751973	0.173611	0.0758719		0.169773
OR8D1	ENSG00000196341	protein_coding	0.078544	0.155191	0.0720032		0.192663
CICP11	ENSG00000237799	processed_pseudogene	0.11542	0.0363883	0.162536	0.162536	0.00311056
LINC00972	ENSG00000225128	lncRNA	0.0301026	0.586402	0.024016		0.664277
ZMYND10	ENSG00000004838	protein_coding	0.150693	0.0061705	0.219954	0.219954	5.96655e-05
CENPE	ENSG00000138778	protein_coding	0.419373	1.90854e-15	0.397246	0.397246	7.87558e-14
EIF2AK2	ENSG00000055332	protein_coding	0.339144	2.67953e-10	0.285144	0.285144	1.61734e-07
AC022206.1	ENSG00000240419	processed_pseudogene	0.000868127	0.987485	-0.000990399		0.985722
DPEP2NB	ENSG00000263201	protein_coding	-0.0953752	0.0841129	-0.112864	0.112864	0.0407641
LRRIQ4	ENSG00000188306	protein_coding	0.0764491	0.166539	0.15717	0.15717	0.00426672
NQO2-AS1	ENSG00000224846	lncRNA	0.0658527	0.233572	0.020767		0.707447
PRICKLE3	ENSG00000012211	protein_coding	0.185931	0.000700856	0.164191	0.164191	0.00284631
MIRLET7F2	ENSG00000208012	miRNA
ENDOV	ENSG00000173818	protein_coding	0.322828	2.04054e-09	0.323004	0.323004	2.47443e-09
SMIM23	ENSG00000185662	protein_coding	0.0348236	0.529068	0.0274432		0.619913
BEND2	ENSG00000177324	protein_coding	0.0987358	0.0737017	0.0553813		0.316599
INTS4	ENSG00000149262	protein_coding	0.348299	8.13317e-11	0.313493	0.313493	7.46918e-09
RNA5SP112	ENSG00000251746	rRNA_pseudogene	0.0533992	0.334256	0.0716424		0.194908
AC092353.1	ENSG00000251391	lncRNA	0.11352	0.0396006	0.117648	0.117648	0.0329051
TXNP4	ENSG00000262519	processed_pseudogene	0.0499128	0.366816	0.0312009		0.572811
SNORD60	ENSG00000206630	snoRNA	0.0701648	0.2043	0.0823769		0.135953
MINDY1	ENSG00000143409	protein_coding	0.0825568	0.135098	0.0268623		0.62717
XDH	ENSG00000158125	protein_coding	-0.0495575	0.370241	-0.0495916		0.369721
SMG6-IT1	ENSG00000278941	TEC	0.0917595	0.0966053	0.0595021		0.281875
YAP1P1	ENSG00000220494	processed_pseudogene	0.0347709	0.529691	0.0167596		0.761999
AP000766.1	ENSG00000261098	lncRNA	0.307998	1.16626e-08	0.280924	0.280924	2.48797e-07
INKA1	ENSG00000185614	protein_coding	-0.0191607	0.729153	0.0237291		0.667888
AL592164.1	ENSG00000261435	lncRNA	0.00139872	0.979837	0.0240282		0.664118
ZDHHC20	ENSG00000180776	protein_coding	0.375192	1.94684e-12	0.27817	0.27817	3.28308e-07
AC025594.1	ENSG00000224163	unprocessed_pseudogene	0.0877968	0.111948	0.10312		0.0617225
AC020914.2	ENSG00000268839	unprocessed_pseudogene	-0.0484468	0.381076	-0.0506475		0.359796
RPS15AP18	ENSG00000242979	processed_pseudogene	0.0359189	0.516183	0.0329027		0.55205
LINC02812	ENSG00000230138	lncRNA	-0.0838002	0.129296	-0.124868	0.124868	0.0235035
AC138956.1	ENSG00000250909	lncRNA	0.13148	0.0170267	0.0615008		0.265996
RNA5SP486	ENSG00000251770	rRNA_pseudogene	0.0646359	0.242343	0.0642137		0.245439
ANKRD42	ENSG00000137494	protein_coding	0.323511	1.87879e-09	0.308623	0.308623	1.29616e-08
SLC43A2	ENSG00000167703	protein_coding	0.200496	0.000252161	0.166954	0.166954	0.00240841
AC104785.1	ENSG00000270720	lncRNA	0.260147	1.72453e-06	0.257733	0.257733	2.16558e-06
IMP3P1	ENSG00000230589	processed_pseudogene	0.111649	0.0429959	0.12294	0.12294	0.0257532
AL359881.3	ENSG00000270171	lncRNA	0.0634975	0.250756	0.116244	0.116244	0.0350648
RN7SL531P	ENSG00000264071	misc_RNA	0.0866763	0.116616	0.0661816		0.23124
MIR6777	ENSG00000274111	miRNA	-0.013814	0.80288	-0.0266997		0.629428
AL158829.1	ENSG00000232939	lncRNA	0.175119	0.00142784	0.193722	0.193722	0.000409383
AC104687.1	ENSG00000242727	processed_pseudogene	0.115987	0.0354741	0.0709264		0.199419
RTEL1-TNFRSF6B	ENSG00000026036	protein_coding	0.280429	2.3249e-07	0.258196	0.258196	2.25191e-06
Z84468.1	ENSG00000281732	lncRNA	0.0385398	0.486024	0.0151299		0.784543
TMEM232	ENSG00000186952	protein_coding	0.309584	9.72373e-09	0.339377	0.339377	3.373e-10
AL137779.3	ENSG00000259161	processed_pseudogene	0.0685168	0.215157	0.0289438		0.600902
C9orf78	ENSG00000136819	protein_coding	0.36926	4.57085e-12	0.374979	0.374979	2.78717e-12
STATH	ENSG00000126549	protein_coding	0.0168278	0.76106	0.0306808		0.579229
AC012306.2	ENSG00000272667	lncRNA	0.22883	2.7829e-05	0.22615	0.22615	3.63565e-05
BMP8A	ENSG00000183682	protein_coding	0.211513	0.000110764	0.201587	0.201587	0.000232876
TRBV6-5	ENSG00000211721	TR_V_gene	-0.0272004	0.623013	-0.0574458		0.298868
SMARCD1	ENSG00000066117	protein_coding	0.412485	6.02129e-15	0.383437	0.383437	7.82726e-13
TRIM60P17	ENSG00000223558	processed_pseudogene	0.0978173	0.0764372	0.0962565		0.0812744
ABCC1	ENSG00000103222	protein_coding	0.232555	2.03821e-05	0.183145	0.183145	0.000860387
AC119868.1	ENSG00000264845	transcribed_processed_pseudogene	0.0865056	0.117341	0.112415	0.112415	0.0415776
ALG1L8P	ENSG00000227620	unprocessed_pseudogene	0.177521	0.00122326	0.190475	0.190475	0.000513498
AC023762.1	ENSG00000271148	lncRNA	0.0552708	0.317567	0.0672111		0.224048
C1DP2	ENSG00000236217	processed_pseudogene	-0.00939304	0.865223	0.00140168		0.979794
AC010442.1	ENSG00000214278	processed_pseudogene	0.112604	0.041233	0.138166	0.138166	0.0121207
CNN2P6	ENSG00000213854	processed_pseudogene	0.111063	0.0441082	0.139353	0.139353	0.0113941
STAT1	ENSG00000115415	protein_coding	0.100259	0.0693416	0.0834478		0.130872
RN7SKP133	ENSG00000201715	misc_RNA	0.0228397	0.679788	0.0458111		0.407551
AHSG	ENSG00000145192	protein_coding	0.125085	0.0232607	0.220734	0.220734	5.3808e-05
AC009119.2	ENSG00000260932	lncRNA	0.0718182	0.193812	0.0399943		0.469705
IL18BP	ENSG00000137496	protein_coding	0.138373	0.0119909	0.124129	0.124129	0.0243999
LINC01524	ENSG00000234948	lncRNA	0.09364	0.0899354	0.115837	0.115837	0.0357133
AC026167.1	ENSG00000226022	lncRNA	0.0681837	0.217401	0.0636435		0.249666
PRX	ENSG00000105227	protein_coding	0.195709	0.000355722	0.215866	0.215866	8.21184e-05
AC015813.2	ENSG00000266086	protein_coding	-0.11328	0.040023	-0.0604879		0.273965
PAX1	ENSG00000125813	protein_coding	0.0918499	0.0962758	0.0682553		0.216917
AC100757.2	ENSG00000274835	unprocessed_pseudogene	0.0588846	0.286908	0.015156		0.784181
RBM8B	ENSG00000258427	processed_pseudogene	0.135822	0.0136764	0.115381	0.115381	0.0364526
COQ8B	ENSG00000123815	protein_coding	0.324666	1.6331e-09	0.302734	0.302734	2.49197e-08
ELOCP26	ENSG00000236599	processed_pseudogene
AC094019.1	ENSG00000201701	snoRNA	0.0731222	0.185822	0.0662929		0.230455
AL049830.1	ENSG00000213867	processed_pseudogene	-0.00569797	0.917995	0.0105694		0.848536
ZC3H18	ENSG00000158545	protein_coding	0.38476	4.73581e-13	0.340664	0.340664	2.86926e-10
ZNF519P2	ENSG00000258799	processed_pseudogene
ZNF500	ENSG00000103199	protein_coding	0.363529	1.02558e-11	0.361503	0.361503	1.8674e-11
NRBF2P5	ENSG00000270427	processed_pseudogene	0.213093	9.80894e-05	0.176479	0.176479	0.00130847
AC135279.2	ENSG00000255566	processed_pseudogene	0.141374	0.010245	0.0812912		0.141207
EI24P4	ENSG00000236343	processed_pseudogene	0.0544794	0.324556	0.0559354		0.311774
MTCYBP14	ENSG00000238236	processed_pseudogene	0.0383997	0.487611	0.0572713		0.300341
AC016573.1	ENSG00000253968	lncRNA	0.243444	7.96046e-06	0.198243	0.198243	0.000296783
Y_RNA	ENSG00000201549	misc_RNA	0.068205	0.217257	0.111603	0.111603	0.0430812
TSC2	ENSG00000103197	protein_coding	0.298189	3.50727e-08	0.272393	0.272393	5.81964e-07
MTATP6P7	ENSG00000232990	unprocessed_pseudogene	-0.11493	0.0371949	-0.113322	0.113322	0.039949
AP001582.1	ENSG00000254992	processed_pseudogene	0.0879664	0.111254	0.0876114		0.11271
C1orf87	ENSG00000162598	protein_coding	0.0566892	0.305288	-0.00989008		0.858164
POMC	ENSG00000115138	protein_coding	0.169852	0.00199079	0.170198	0.170198	0.00197316
AL390237.1	ENSG00000216687	processed_pseudogene	0.0559215	0.311894	0.0172792		0.754853
METTL22	ENSG00000067365	protein_coding	0.258411	2.03185e-06	0.227794	0.227794	3.18079e-05
STRIP1	ENSG00000143093	protein_coding	0.151757	0.00581325	0.111605	0.111605	0.0431212
AC008175.1	ENSG00000235059	lncRNA	0.0275578	0.618452	0.0312951		0.571652
AC084756.1	ENSG00000259684	lncRNA
LINC00552	ENSG00000279770	TEC	0.0631846	0.253103	0.0549032		0.320802
OR5K1	ENSG00000232382	protein_coding	-0.0276587	0.617167	0.00169676		0.975541
AP001208.1	ENSG00000254084	lncRNA	0.137309	0.0126706	0.132377	0.132377	0.0162814
ZNF598	ENSG00000167962	protein_coding	0.0893368	0.105772	0.0851768		0.123059
AL513324.1	ENSG00000263041	lncRNA	0.0584454	0.290524	0.057079		0.301969
HSPA1L	ENSG00000204390	protein_coding	0.413018	5.51437e-15	0.373184	0.373184	3.61817e-12
RILP	ENSG00000167705	protein_coding	0.189894	0.000534562	0.170357	0.170357	0.00195384
AC103968.1	ENSG00000259507	processed_pseudogene	0.121546	0.0274941	0.171767	0.171767	0.00176613
Y_RNA	ENSG00000207292	misc_RNA	0.175889	0.00135913	0.171751	0.171751	0.00176781
AC022022.2	ENSG00000270421	processed_pseudogene	0.106084	0.0545697	0.10646		0.053712
AC106733.1	ENSG00000279856	TEC	0.019094	0.730059	-0.00934646		0.865885
CACNG2	ENSG00000166862	protein_coding	0.0982493	0.0751403	0.137868	0.137868	0.0123096
Y_RNA	ENSG00000207383	misc_RNA	0.232737	2.00712e-05	0.247753	0.247753	5.80796e-06
RPL11P1	ENSG00000227394	processed_pseudogene	0.119614	0.0300723	0.114918	0.114918	0.0372147
AC067942.1	ENSG00000227304	transcribed_processed_pseudogene	0.0568718	0.30373	0.0172526		0.755219
AC137056.2	ENSG00000280306	TEC	0.0541072	0.327878	0.0829653		0.13317
MIR2113	ENSG00000238367	miRNA	0.0285685	0.605632	0.0401152		0.468362
JMJD7-PLA2G4B	ENSG00000168970	protein_coding	0.110009	0.0461695	0.0609935		0.269813
RNF185-AS1	ENSG00000254835	lncRNA
OR10A3	ENSG00000170683	protein_coding	0.0917015	0.096817	0.0506051		0.360199
AC026616.1	ENSG00000253777	processed_pseudogene	0.183159	0.000844331	0.0945742		0.0867617
ZNF532	ENSG00000074657	protein_coding	0.359996	1.67443e-11	0.29815	0.29815	4.10542e-08
STRA6	ENSG00000137868	protein_coding	0.0335874	0.543802	-0.00526523		0.924165
AL583803.1	ENSG00000229923	lncRNA	-0.00900797	0.870699	0.00476633		0.931367
RN7SL752P	ENSG00000239437	misc_RNA	0.170503	0.00191161	0.165669	0.165669	0.00257505
CDH11	ENSG00000140937	protein_coding	0.26371	1.22715e-06	0.22795	0.22795	3.14036e-05
LINC00354	ENSG00000226903	lncRNA	-0.0589897	0.286047	-0.0655838		0.235491
BICRA-AS1	ENSG00000269806	lncRNA	0.10916	0.047888	0.130695	0.130695	0.0177036
AC099548.2	ENSG00000253882	transcribed_unprocessed_pseudogene	-0.0116892	0.832713	-0.0452426		0.413204
AC027369.3	ENSG00000254728	unprocessed_pseudogene	0.0697074	0.207273	0.04094		0.459258
AL121875.1	ENSG00000275268	snRNA	-0.106908	0.0527069	-0.0901138		0.10276
AC015912.3	ENSG00000274213	lncRNA	-0.0333931	0.546137	-0.00129904		0.981265
POLR2KP2	ENSG00000224510	processed_pseudogene	0.0761263	0.168342	0.0889195		0.107418
AC140481.3	ENSG00000277668	misc_RNA	0.0525271	0.342222	0.0427971		0.439126
ATP2A3	ENSG00000074370	protein_coding	0.100847	0.0677146	0.0937936		0.0894023
ELOCP21	ENSG00000226186	processed_pseudogene	0.164035	0.00284276	0.13308	0.13308	0.0157169
AC020612.2	ENSG00000257570	processed_pseudogene	0.101834	0.0650572	0.12324	0.12324	0.0253911
AC091905.3	ENSG00000279755	TEC	-0.0102935	0.852444	-0.0181154		0.743396
AIRE	ENSG00000160224	protein_coding	0.0475341	0.390123	0.059867		0.278929
AC019080.5	ENSG00000280374	lncRNA	0.328203	1.05933e-09	0.32273	0.32273	2.06493e-09
ECE2	ENSG00000145194	protein_coding	0.230492	2.42348e-05	0.247156	0.247156	6.12387e-06
RN7SL455P	ENSG00000264047	misc_RNA	-0.069781	0.206793	-0.061083		0.269264
AL021920.1	ENSG00000279151	lncRNA	0.107088	0.0523086	0.112654	0.112654	0.0411431
XXYLT1-AS1	ENSG00000233303	lncRNA	0.14232	0.00974352	0.0980039		0.075875
GPR45	ENSG00000135973	protein_coding	0.105245	0.0565199	0.0908272		0.100055
AP005136.2	ENSG00000264150	processed_pseudogene	0.0242713	0.660929	0.0329476		0.551507
HCFC2	ENSG00000111727	protein_coding	0.346149	1.07985e-10	0.256124	0.256124	2.72637e-06
C20orf181	ENSG00000279610	TEC	0.121794	0.0271775	0.0643961		0.244098
USP21P1	ENSG00000224826	processed_pseudogene	0.130204	0.018139	0.114546	0.114546	0.0378378
DGUOK-AS1	ENSG00000237883	lncRNA	0.116562	0.034566	0.118957	0.118957	0.0310468
SLC25A1P4	ENSG00000261608	processed_pseudogene	0.12494	0.0234232	0.153269	0.153269	0.00533705
ZNF700	ENSG00000196757	protein_coding	0.396591	7.72745e-14	0.353699	0.353699	5.33367e-11
AP005205.2	ENSG00000266441	lncRNA	0.104853	0.0574523	0.144579	0.144579	0.00863299
AC087163.3	ENSG00000280198	TEC	0.151646	0.00584953	0.141151	0.141151	0.010367
KRT18P6	ENSG00000258783	processed_pseudogene	0.115924	0.035575	0.081712		0.139152
MAPK10-AS1	ENSG00000250062	lncRNA	0.1563	0.00448715	0.15012	0.15012	0.00637111
DUX4L31	ENSG00000231411	unprocessed_pseudogene	0.0375158	0.497693	0.0171295		0.756909
SNORA84	ENSG00000239183	snoRNA	0.115041	0.0370115	0.111363	0.111363	0.0435354
LINC00269	ENSG00000215162	lncRNA	-0.0788861	0.153395	-0.097097		0.0786396
CMTM3	ENSG00000140931	protein_coding	0.296982	4.00512e-08	0.25853	0.25853	2.18325e-06
STEAP3-AS1	ENSG00000229867	lncRNA	0.192501	0.000445982	0.142234	0.142234	0.00978853
AC012443.1	ENSG00000270776	processed_pseudogene	0.0580824	0.293536	0.014295		0.796164
ZNF815P	ENSG00000235944	transcribed_unprocessed_pseudogene	0.191612	0.000474546	0.150536	0.150536	0.0062678
ACAD8	ENSG00000151498	protein_coding	0.239635	1.1116e-05	0.203733	0.203733	0.000204789
[truncated: 54,494 more rows]

## Sheet: positively correated genes
gene_name	gene_id	gene_biotype	cor_pearson	p_pearson	cor_spearman	ABS_cor_spearman	p_spearman
SRP9	ENSG00000143742	protein_coding	0.700525	7.63671e-50	0.693174	0.693174	0
TIPRL	ENSG00000143155	protein_coding	0.707754	2.78387e-51	0.683751	0.683751	0
C1orf43	ENSG00000143612	protein_coding	0.695988	5.80234e-49	0.671331	0.671331	0
TSNAX	ENSG00000116918	protein_coding	0.688112	1.79502e-47	0.668715	0.668715	0
NVL	ENSG00000143748	protein_coding	0.697305	3.23318e-49	0.663066	0.663066	0
ODR4	ENSG00000157181	protein_coding	0.694901	9.3787e-49	0.657608	0.657608	0
GNPAT	ENSG00000116906	protein_coding	0.698724	1.71567e-49	0.656653	0.656653	0
NSL1	ENSG00000117697	protein_coding	0.667726	7.94683e-44	0.649351	0.649351	0
DDX59	ENSG00000118197	protein_coding	0.680954	3.69876e-46	0.640472	0.640472	0
ANGEL2	ENSG00000174606	protein_coding	0.677529	1.52655e-45	0.633496	0.633496	0
PIGC	ENSG00000135845	protein_coding	0.650687	5.40632e-41	0.627619	0.627619	0
SDCCAG8	ENSG00000054282	protein_coding	0.660623	1.26923e-42	0.625811	0.625811	0
CNIH4	ENSG00000143771	protein_coding	0.6375	6.35912e-39	0.622675	0.622675	0
RPS6KC1	ENSG00000136643	protein_coding	0.657675	3.9215e-42	0.620674	0.620674	0
SNAP47	ENSG00000143740	protein_coding	0.657044	4.98356e-42	0.619512	0.619512	0
TMCO1	ENSG00000143183	protein_coding	0.652696	2.56114e-41	0.618344	0.618344	0
MRPS14	ENSG00000120333	protein_coding	0.608363	1.09195e-34	0.617046	0.617046	0
COG2	ENSG00000135775	protein_coding	0.675389	3.66423e-45	0.613295	0.613295	0
ADSS2	ENSG00000035687	protein_coding	0.653662	1.78492e-41	0.608195	0.608195	0
UBE2Q1	ENSG00000160714	protein_coding	0.640301	2.3554e-39	0.605346	0.605346	0
TMEM183A	ENSG00000163444	protein_coding	0.630702	6.78974e-38	0.604813	0.604813	0
GORAB	ENSG00000120370	protein_coding	0.64836	1.2758e-40	0.604346	0.604346	0
RRP15	ENSG00000067533	protein_coding	0.636222	9.96992e-39	0.600618	0.600618	0
MEAF6	ENSG00000163875	protein_coding	0.618654	3.91924e-36	0.599511	0.599511	0
SNAPIN	ENSG00000143553	protein_coding	0.626392	2.95666e-37	0.596418	0.596418	0
KLHL12	ENSG00000117153	protein_coding	0.642984	9.01122e-40	0.595517	0.595517	0
PEX19	ENSG00000162735	protein_coding	0.620571	2.07965e-36	0.595373	0.595373	0
COP1	ENSG00000143207	protein_coding	0.600559	1.25714e-33	0.5943	0.5943	0
TATDN3	ENSG00000203705	protein_coding	0.612309	3.09265e-35	0.593514	0.593514	0
ZBTB41	ENSG00000177888	protein_coding	0.632633	3.48697e-38	0.593366	0.593366	0
DAP3	ENSG00000132676	protein_coding	0.628748	1.32707e-37	0.588841	0.588841	0
SPRTN	ENSG00000010072	protein_coding	0.630192	8.09254e-38	0.586372	0.586372	0
SWT1	ENSG00000116668	protein_coding	0.602248	7.45196e-34	0.585898	0.585898	0
PYGO2	ENSG00000163348	protein_coding	0.586959	7.5976e-32	0.58584	0.58584	0
VPS45	ENSG00000136631	protein_coding	0.595621	5.70025e-33	0.584701	0.584701	0
TFB2M	ENSG00000162851	protein_coding	0.61107	4.60556e-35	0.584649	0.584649	0
UTP25	ENSG00000117597	protein_coding	0.619099	3.38464e-36	0.583611	0.583611	0
POT1	ENSG00000128513	protein_coding	0.596867	3.90281e-33	0.582391	0.582391	0
BROX	ENSG00000162819	protein_coding	0.63283	3.25588e-38	0.58238	0.58238	0
GPATCH2	ENSG00000092978	protein_coding	0.596338	4.58514e-33	0.581477	0.581477	0
C1orf131	ENSG00000143633	protein_coding	0.629834	9.15028e-38	0.580955	0.580955	0
SMYD2	ENSG00000143499	protein_coding	0.598217	2.58341e-33	0.577555	0.577555	0
ANAPC10	ENSG00000164162	protein_coding	0.617008	6.72723e-36	0.575168	0.575168	0
ATG5	ENSG00000057663	protein_coding	0.585803	1.06691e-31	0.57494	0.57494	0
PDE6D	ENSG00000156973	protein_coding	0.580125	5.55213e-31	0.573415	0.573415	0
LGALS8	ENSG00000116977	protein_coding	0.626287	3.06437e-37	0.573071	0.573071	0
CDC73	ENSG00000134371	protein_coding	0.602231	7.49023e-34	0.571345	0.571345	0
TM2D1	ENSG00000162604	protein_coding	0.587563	6.35787e-32	0.571132	0.571132	0
BPNT1	ENSG00000162813	protein_coding	0.605038	3.11805e-34	0.57087	0.57087	0
FBXO28	ENSG00000143756	protein_coding	0.591585	1.92418e-32	0.570827	0.570827	0
NUP133	ENSG00000069248	protein_coding	0.634481	1.83395e-38	0.569712	0.569712	0
ZNF678	ENSG00000181450	protein_coding	0.608404	1.07808e-34	0.568145	0.568145	0
DESI2	ENSG00000121644	protein_coding	0.6185	4.12261e-36	0.568034	0.568034	0
SLC39A1	ENSG00000143570	protein_coding	0.602083	7.84372e-34	0.567799	0.567799	0
TMEM267	ENSG00000151881	protein_coding	0.57464	2.64977e-30	0.567284	0.567284	0
RABL2B	ENSG00000079974	protein_coding	0.560191	1.41725e-28	0.567162	0.567162	0
UTP23	ENSG00000147679	protein_coding	0.606707	1.84446e-34	0.567002	0.567002	0
POLR2K	ENSG00000147669	protein_coding	0.599737	1.61969e-33	0.564088	0.564088	0
CENPL	ENSG00000120334	protein_coding	0.590384	2.75401e-32	0.563785	0.563785	0
TOMM20	ENSG00000173726	protein_coding	0.618682	3.88225e-36	0.563247	0.563247	0
B4GALT3	ENSG00000158850	protein_coding	0.576413	1.60363e-30	0.562407	0.562407	0
DUSP12	ENSG00000081721	protein_coding	0.590042	3.04914e-32	0.561455	0.561455	0
EFCAB7	ENSG00000203965	protein_coding	0.574738	2.57696e-30	0.561127	0.561127	0
PRUNE1	ENSG00000143363	protein_coding	0.609302	8.10237e-35	0.558938	0.558938	0
OSGEPL1	ENSG00000128694	protein_coding	0.579202	7.23558e-31	0.557551	0.557551	0
TAF5L	ENSG00000135801	protein_coding	0.621408	1.57499e-36	0.557179	0.557179	0
DPY19L4	ENSG00000156162	protein_coding	0.595104	6.66753e-33	0.557131	0.557131	0
DEDD	ENSG00000158796	protein_coding	0.604197	4.05813e-34	0.55632	0.55632	0
PAIP1	ENSG00000172239	protein_coding	0.58046	5.04183e-31	0.556255	0.556255	0
NIF3L1	ENSG00000196290	protein_coding	0.578907	7.87538e-31	0.55598	0.55598	0
TMEM67	ENSG00000164953	protein_coding	0.55783	2.66554e-28	0.555187	0.555187	0
VPS72	ENSG00000163159	protein_coding	0.549488	2.3883e-27	0.555068	0.555068	0
MIA3	ENSG00000154305	protein_coding	0.613901	1.84985e-35	0.553252	0.553252	0
CD46	ENSG00000117335	protein_coding	0.618439	4.20564e-36	0.552384	0.552384	0
TYW5	ENSG00000162971	protein_coding	0.552879	9.86857e-28	0.552345	0.552345	0
TMEM69	ENSG00000159596	protein_coding	0.549549	2.35116e-27	0.552314	0.552314	0
TBPL1	ENSG00000028839	protein_coding	0.565522	3.33904e-29	0.551322	0.551322	0
SLC25A17	ENSG00000100372	protein_coding	0.547715	3.77721e-27	0.550042	0.550042	0
EBAG9	ENSG00000147654	protein_coding	0.608685	9.8587e-35	0.549891	0.549891	0
CHRAC1	ENSG00000104472	protein_coding	0.571299	6.76674e-30	0.549801	0.549801	0
OTUD6B-AS1	ENSG00000253738	lncRNA	0.598048	2.72047e-33	0.549623	0.549623	0
RCOR3	ENSG00000117625	protein_coding	0.602093	7.81888e-34	0.549562	0.549562	0
LARP7	ENSG00000174720	protein_coding	0.567093	2.16985e-29	0.548803	0.548803	0
MRPL9	ENSG00000143436	protein_coding	0.587289	6.89248e-32	0.548749	0.548749	0
VAMP4	ENSG00000117533	protein_coding	0.581482	3.75444e-31	0.548502	0.548502	0
TATDN1	ENSG00000147687	protein_coding	0.566315	2.68725e-29	0.547742	0.547742	0
SRSF10	ENSG00000188529	protein_coding	0.581753	3.47107e-31	0.547696	0.547696	0
LYRM2	ENSG00000083099	protein_coding	0.555333	5.17315e-28	0.54695	0.54695	0
SUMO1	ENSG00000116030	protein_coding	0.520497	3.07951e-24	0.54688	0.54688	0
PCNP	ENSG00000081154	protein_coding	0.573638	3.51373e-30	0.54673	0.54673	0
NUP54	ENSG00000138750	protein_coding	0.562065	8.55047e-29	0.54667	0.54667	0
C10orf88	ENSG00000119965	protein_coding	0.565793	3.10057e-29	0.546532	0.546532	0
APH1A	ENSG00000117362	protein_coding	0.560346	1.35918e-28	0.546326	0.546326	0
ZBTB14	ENSG00000198081	protein_coding	0.584257	1.67717e-31	0.546178	0.546178	0
THAP9	ENSG00000168152	protein_coding	0.527809	5.3956e-25	0.545709	0.545709	0
PRCC	ENSG00000143294	protein_coding	0.549009	2.70388e-27	0.545119	0.545119	0
DCUN1D4	ENSG00000109184	protein_coding	0.519674	3.73681e-24	0.544906	0.544906	0
SDHC	ENSG00000143252	protein_coding	0.585842	1.055e-31	0.544266	0.544266	0
ARF1	ENSG00000143761	protein_coding	0.600562	1.25611e-33	0.544133	0.544133	0
BET1	ENSG00000105829	protein_coding	0.523426	1.54064e-24	0.54341	0.54341	0
TRMT1L	ENSG00000121486	protein_coding	0.583416	2.14276e-31	0.542822	0.542822	0
TMEM68	ENSG00000167904	protein_coding	0.555578	4.84838e-28	0.542624	0.542624	0
NUP42	ENSG00000136243	protein_coding	0.578994	7.68067e-31	0.54249	0.54249	0
SLC35B3	ENSG00000124786	protein_coding	0.57746	1.19067e-30	0.542132	0.542132	0
NUCKS1	ENSG00000069275	protein_coding	0.583226	2.26441e-31	0.541479	0.541479	0
PPP1R8	ENSG00000117751	protein_coding	0.562431	7.74494e-29	0.541428	0.541428	0
DDX50	ENSG00000107625	protein_coding	0.579269	7.09812e-31	0.540901	0.540901	0
ERCC3	ENSG00000163161	protein_coding	0.558788	2.06403e-28	0.54074	0.54074	0
ARPC5	ENSG00000162704	protein_coding	0.559407	1.74881e-28	0.539906	0.539906	0
ELMOD2	ENSG00000179387	protein_coding	0.541822	1.69854e-26	0.539289	0.539289	0
ASCC1	ENSG00000138303	protein_coding	0.562958	6.71469e-29	0.538339	0.538339	0
PEX2	ENSG00000164751	protein_coding	0.548196	3.33605e-27	0.53814	0.53814	0
RBM34	ENSG00000188739	protein_coding	0.564862	3.99933e-29	0.537781	0.537781	0
AZIN1	ENSG00000155096	protein_coding	0.591786	1.81171e-32	0.536393	0.536393	0
TMEM237	ENSG00000155755	protein_coding	0.548194	3.33787e-27	0.535963	0.535963	0
COPS8	ENSG00000198612	protein_coding	0.529905	3.24942e-25	0.535893	0.535893	0
PSMD10	ENSG00000101843	protein_coding	0.583729	1.95644e-31	0.533633	0.533633	0
PRKRA	ENSG00000180228	protein_coding	0.548765	2.88009e-27	0.533208	0.533208	0
BBIP1	ENSG00000214413	protein_coding	0.546561	5.08218e-27	0.533034	0.533034	0
ARMCX5-GPRASP2	ENSG00000271147	lncRNA	0.515784	9.25559e-24	0.532645	0.532645	0
TCEA1	ENSG00000187735	protein_coding	0.566715	2.40785e-29	0.532518	0.532518	0
KLHL7	ENSG00000122550	protein_coding	0.572138	5.35187e-30	0.532354	0.532354	0
ARV1	ENSG00000173409	protein_coding	0.579429	6.78002e-31	0.532319	0.532319	0
CEP57L1	ENSG00000183137	protein_coding	0.535062	9.19242e-26	0.532281	0.532281	0
CHTOP	ENSG00000160679	protein_coding	0.545823	6.13968e-27	0.532144	0.532144	0
UNC50	ENSG00000115446	protein_coding	0.566116	2.83779e-29	0.532072	0.532072	0
TSEN15	ENSG00000198860	protein_coding	0.584678	1.48313e-31	0.531699	0.531699	0
NEK2	ENSG00000117650	protein_coding	0.551718	1.33701e-27	0.530869	0.530869	0
INTS7	ENSG00000143493	protein_coding	0.571965	5.61837e-30	0.530833	0.530833	0
LRRC37BP1	ENSG00000250462	transcribed_unprocessed_pseudogene	0.560565	1.28169e-28	0.529937	0.529937	0
LIN9	ENSG00000183814	protein_coding	0.574737	2.57755e-30	0.529625	0.529625	0
FAM76A	ENSG00000009780	protein_coding	0.541644	1.77637e-26	0.529241	0.529241	0
ZBED5	ENSG00000236287	protein_coding	0.541936	1.65021e-26	0.528835	0.528835	0
USP21	ENSG00000143258	protein_coding	0.58297	2.43945e-31	0.528282	0.528282	0
SMARCE1	ENSG00000073584	protein_coding	0.565124	3.72329e-29	0.527955	0.527955	0
ANAPC16	ENSG00000166295	protein_coding	0.515394	1.01312e-23	0.527485	0.527485	0
ZNF252P	ENSG00000196922	transcribed_unprocessed_pseudogene	0.551761	1.32211e-27	0.526945	0.526945	0
KIAA1586	ENSG00000168116	protein_coding	0.540295	2.49552e-26	0.526702	0.526702	0
ZFAND1	ENSG00000104231	protein_coding	0.567127	2.14985e-29	0.526088	0.526088	0
CRTC2	ENSG00000160741	protein_coding	0.526133	8.07359e-25	0.526044	0.526044	0
LIPT1	ENSG00000144182	protein_coding	0.543743	1.04394e-26	0.525887	0.525887	0
AIDA	ENSG00000186063	protein_coding	0.554763	6.01286e-28	0.525518	0.525518	0
ORC2	ENSG00000115942	protein_coding	0.54721	4.30162e-27	0.525396	0.525396	0
SLC39A10	ENSG00000196950	protein_coding	0.548043	3.47081e-27	0.524687	0.524687	0
ANP32E	ENSG00000143401	protein_coding	0.544707	8.16626e-27	0.524472	0.524472	0
NTPCR	ENSG00000135778	protein_coding	0.545573	6.54511e-27	0.524314	0.524314	0
DERL2	ENSG00000072849	protein_coding	0.539857	2.78533e-26	0.523775	0.523775	0
PLEKHA3	ENSG00000116095	protein_coding	0.546603	5.02737e-27	0.523132	0.523132	0
GTPBP10	ENSG00000105793	protein_coding	0.532908	1.56176e-25	0.522697	0.522697	0
RBM18	ENSG00000119446	protein_coding	0.526417	7.54199e-25	0.522613	0.522613	0
ENOPH1	ENSG00000145293	protein_coding	0.555132	5.45523e-28	0.521044	0.521044	0
SELENOF	ENSG00000183291	protein_coding	0.552474	1.0974e-27	0.521034	0.521034	0
TMEM230	ENSG00000089063	protein_coding	0.530702	2.67689e-25	0.520699	0.520699	0
RAB4A	ENSG00000168118	protein_coding	0.462759	7.28894e-19	0.520521	0.520521	0
RNF2	ENSG00000121481	protein_coding	0.556233	4.07618e-28	0.519569	0.519569	0
PSMC2	ENSG00000161057	protein_coding	0.545519	6.63622e-27	0.519321	0.519321	0
RAD1	ENSG00000113456	protein_coding	0.549226	2.55611e-27	0.5193	0.5193	0
HSF2	ENSG00000025156	protein_coding	0.544494	8.62114e-27	0.518773	0.518773	0
LINC00680	ENSG00000215190	transcribed_unprocessed_pseudogene	0.551751	1.32572e-27	0.518469	0.518469	0
UBE2W	ENSG00000104343	protein_coding	0.536649	6.20368e-26	0.518408	0.518408	0
RNF220	ENSG00000187147	protein_coding	0.516408	8.00905e-24	0.518214	0.518214	0
TAF1A	ENSG00000143498	protein_coding	0.566859	2.31433e-29	0.518177	0.518177	0
ATP6V1C1	ENSG00000155097	protein_coding	0.570807	7.76078e-30	0.517065	0.517065	0
HAX1	ENSG00000143575	protein_coding	0.559087	1.90547e-28	0.517051	0.517051	0
PACRGL	ENSG00000163138	protein_coding	0.529656	3.45163e-25	0.516824	0.516824	0
THAP6	ENSG00000174796	protein_coding	0.555331	5.17563e-28	0.516811	0.516811	0
PPCS	ENSG00000127125	protein_coding	0.546694	4.91134e-27	0.516704	0.516704	0
TBP	ENSG00000112592	protein_coding	0.546652	4.96486e-27	0.516567	0.516567	0
FBXL4	ENSG00000112234	protein_coding	0.545807	6.16462e-27	0.516343	0.516343	0
CCDC127	ENSG00000164366	protein_coding	0.505319	1.0034e-22	0.516323	0.516323	0
RBMX	ENSG00000147274	protein_coding	0.559044	1.92743e-28	0.515978	0.515978	0
PEX11B	ENSG00000131779	protein_coding	0.581325	3.92872e-31	0.515128	0.515128	0
DERL1	ENSG00000136986	protein_coding	0.542971	1.26975e-26	0.515014	0.515014	0
ATG4C	ENSG00000125703	protein_coding	0.538507	3.90591e-26	0.514871	0.514871	0
KIAA0753	ENSG00000198920	protein_coding	0.552095	1.2117e-27	0.514791	0.514791	0
ZBTB2	ENSG00000181472	protein_coding	0.546461	5.21381e-27	0.514517	0.514517	0
RAD21	ENSG00000164754	protein_coding	0.562776	7.05295e-29	0.514311	0.514311	0
CWC22	ENSG00000163510	protein_coding	0.522065	2.12734e-24	0.513755	0.513755	0
PIBF1	ENSG00000083535	protein_coding	0.496767	6.62481e-22	0.513022	0.513022	0
HMGN4	ENSG00000182952	protein_coding	0.528109	5.01856e-25	0.512744	0.512744	0
ZNF451	ENSG00000112200	protein_coding	0.552646	1.04896e-27	0.512518	0.512518	0
SLC38A6	ENSG00000139974	protein_coding	0.516354	8.10937e-24	0.512455	0.512455	0
ZNF131	ENSG00000172262	protein_coding	0.523556	1.49356e-24	0.512453	0.512453	0
FAM200A	ENSG00000221909	protein_coding	0.513985	1.40258e-23	0.51222	0.51222	0
RMND1	ENSG00000155906	protein_coding	0.4987	4.34428e-22	0.512216	0.512216	0
C1orf52	ENSG00000162642	protein_coding	0.53998	2.70082e-26	0.512008	0.512008	0
GPR89A	ENSG00000117262	protein_coding	0.524271	1.25994e-24	0.511977	0.511977	0
ZMYM6	ENSG00000163867	protein_coding	0.552524	1.08301e-27	0.511636	0.511636	0
TXNDC12	ENSG00000117862	protein_coding	0.552453	1.10323e-27	0.510951	0.510951	0
ASB3	ENSG00000115239	protein_coding	0.523214	1.62003e-24	0.51082	0.51082	0
IPO9	ENSG00000198700	protein_coding	0.569977	9.77703e-30	0.510658	0.510658	0
DNAJC10	ENSG00000077232	protein_coding	0.55593	4.41678e-28	0.510437	0.510437	0
RIC8B	ENSG00000111785	protein_coding	0.53953	3.02349e-26	0.510106	0.510106	0
C1orf109	ENSG00000116922	protein_coding	0.5414	1.88924e-26	0.51008	0.51008	0
ZNF623	ENSG00000183309	protein_coding	0.5637	5.48857e-29	0.509682	0.509682	0
GLOD4	ENSG00000167699	protein_coding	0.547199	4.31384e-27	0.509522	0.509522	0
PPIL4	ENSG00000131013	protein_coding	0.537771	4.69285e-26	0.508886	0.508886	0
EXTL2	ENSG00000162694	protein_coding	0.52297	1.71662e-24	0.508831	0.508831	0
RNF115	ENSG00000265491	protein_coding	0.529912	3.24369e-25	0.508164	0.508164	0
CCSAP	ENSG00000154429	protein_coding	0.56615	2.81105e-29	0.507959	0.507959	0
THAP5	ENSG00000177683	protein_coding	0.543802	1.0283e-26	0.5079	0.5079	0
POLR3C	ENSG00000186141	protein_coding	0.564342	4.60847e-29	0.507763	0.507763	0
MTERF3	ENSG00000156469	protein_coding	0.556936	3.38198e-28	0.507652	0.507652	0
HP1BP3	ENSG00000127483	protein_coding	0.535519	8.21007e-26	0.507496	0.507496	0
IARS2	ENSG00000067704	protein_coding	0.581423	3.81908e-31	0.507331	0.507331	0
ORC3	ENSG00000135336	protein_coding	0.543455	1.12316e-26	0.507074	0.507074	0
GTDC1	ENSG00000121964	protein_coding	0.529781	3.3491e-25	0.506931	0.506931	0
ORC4	ENSG00000115947	protein_coding	0.52335	1.56854e-24	0.506873	0.506873	0
LRRCC1	ENSG00000133739	protein_coding	0.52233	1.99766e-24	0.506718	0.506718	0
ATXN10	ENSG00000130638	protein_coding	0.534777	9.86049e-26	0.50659	0.50659	0
SLC50A1	ENSG00000169241	protein_coding	0.527062	6.45916e-25	0.506577	0.506577	0
KCTD18	ENSG00000155729	protein_coding	0.54029	2.49839e-26	0.506447	0.506447	0
NUF2	ENSG00000143228	protein_coding	0.53184	2.02828e-25	0.506437	0.506437	0
UXS1	ENSG00000115652	protein_coding	0.513771	1.47323e-23	0.506127	0.506127	0
INTS12	ENSG00000138785	protein_coding	0.540233	2.53486e-26	0.505833	0.505833	0
ATF2	ENSG00000115966	protein_coding	0.537391	5.15907e-26	0.505321	0.505321	0
TERF1	ENSG00000147601	protein_coding	0.537369	5.18773e-26	0.504521	0.504521	0
IFT80	ENSG00000068885	protein_coding	0.518312	5.14035e-24	0.504438	0.504438	0
NME7	ENSG00000143156	protein_coding	0.515406	1.01031e-23	0.504419	0.504419	0
PRIM2	ENSG00000146143	protein_coding	0.532635	1.66989e-25	0.504058	0.504058	0
CD164	ENSG00000135535	protein_coding	0.533511	1.34687e-25	0.504028	0.504028	0
SSB	ENSG00000138385	protein_coding	0.520799	2.86807e-24	0.503956	0.503956	0
WDR12	ENSG00000138442	protein_coding	0.538271	4.14338e-26	0.50388	0.50388	0
NEPRO	ENSG00000163608	protein_coding	0.534106	1.16346e-25	0.503877	0.503877	0
LIN52	ENSG00000205659	protein_coding	0.552395	1.12014e-27	0.503506	0.503506	0
MTERF1	ENSG00000127989	protein_coding	0.522373	1.97751e-24	0.503494	0.503494	0
METTL4	ENSG00000101574	protein_coding	0.521207	2.60513e-24	0.503111	0.503111	0
RHEB	ENSG00000106615	protein_coding	0.552493	1.09197e-27	0.502558	0.502558	0
ILF2	ENSG00000143621	protein_coding	0.559058	1.92055e-28	0.502406	0.502406	0
OSGIN2	ENSG00000164823	protein_coding	0.523974	1.35226e-24	0.502359	0.502359	0
OSTC	ENSG00000198856	protein_coding	0.506707	7.3487e-23	0.502349	0.502349	0
PYCR2	ENSG00000143811	protein_coding	0.536831	5.92948e-26	0.502246	0.502246	0
RNF139	ENSG00000170881	protein_coding	0.550554	1.81087e-27	0.501783	0.501783	0
IMPACT	ENSG00000154059	protein_coding	0.529224	3.83309e-25	0.501551	0.501551	0
MTX2	ENSG00000128654	protein_coding	0.507125	6.68835e-23	0.501542	0.501542	0
DUS4L	ENSG00000105865	protein_coding	0.529483	3.59961e-25	0.501145	0.501145	0
NSMCE2	ENSG00000156831	protein_coding	0.519193	4.18278e-24	0.500757	0.500757	0
ZSCAN21	ENSG00000166529	protein_coding	0.534631	1.0223e-25	0.500749	0.500749	0
TTC26	ENSG00000105948	protein_coding	0.526116	8.10683e-25	0.500379	0.500379	0
RARS2	ENSG00000146282	protein_coding	0.535603	8.04132e-26	0.500077	0.500077	0
KATNA1	ENSG00000186625	protein_coding	0.509932	3.54474e-23	0.49981	0.49981	0
SPATA17	ENSG00000162814	protein_coding	0.471455	1.30884e-19	0.499555	0.499555	0
C8orf37	ENSG00000156172	protein_coding	0.517115	6.79451e-24	0.499403	0.499403	0
PNRC2	ENSG00000189266	protein_coding	0.527722	5.50942e-25	0.498666	0.498666	0
NSUN4	ENSG00000117481	protein_coding	0.529059	3.98935e-25	0.498463	0.498463	0
MIS12	ENSG00000167842	protein_coding	0.541935	1.65049e-26	0.49837	0.49837	0
ASNSD1	ENSG00000138381	protein_coding	0.517955	5.58736e-24	0.498341	0.498341	0
TRMT11	ENSG00000066651	protein_coding	0.532674	1.65376e-25	0.498236	0.498236	0
C5orf22	ENSG00000082213	protein_coding	0.542013	1.6184e-26	0.498178	0.498178	0
IFT81	ENSG00000122970	protein_coding	0.526707	7.03365e-25	0.498166	0.498166	0
BCL2L13	ENSG00000099968	protein_coding	0.527988	5.16824e-25	0.498152	0.498152	0
CERS2	ENSG00000143418	protein_coding	0.567199	2.10749e-29	0.498114	0.498114	0
FAM149B1	ENSG00000138286	protein_coding	0.528539	4.52436e-25	0.49799	0.49799	0
HBS1L	ENSG00000112339	protein_coding	0.533539	1.33747e-25	0.497934	0.497934	0
SDE2	ENSG00000143751	protein_coding	0.548967	2.73379e-27	0.49785	0.49785	0
C5orf34	ENSG00000172244	protein_coding	0.491536	2.04816e-21	0.497649	0.497649	0
TADA1	ENSG00000152382	protein_coding	0.561572	9.7701e-29	0.497648	0.497648	0
LYSMD1	ENSG00000163155	protein_coding	0.50126	2.47383e-22	0.497511	0.497511	0
MAIP1	ENSG00000162972	protein_coding	0.507695	5.88244e-23	0.497003	0.497003	0
TRMT61B	ENSG00000171103	protein_coding	0.531799	2.04854e-25	0.496844	0.496844	0
MMUT	ENSG00000146085	protein_coding	0.512007	2.20859e-23	0.496662	0.496662	0
BCAS2	ENSG00000116752	protein_coding	0.477885	3.56165e-20	0.496631	0.496631	0
SCAMP3	ENSG00000116521	protein_coding	0.494907	9.91929e-22	0.496599	0.496599	0
CEP162	ENSG00000135315	protein_coding	0.534791	9.82701e-26	0.496198	0.496198	0
GABPB1	ENSG00000104064	protein_coding	0.536007	7.2754e-26	0.496185	0.496185	0
ZRANB3	ENSG00000121988	protein_coding	0.488755	3.70331e-21	0.495826	0.495826	0
MTX1	ENSG00000173171	protein_coding	0.519443	3.94483e-24	0.495647	0.495647	0
RAB2B	ENSG00000129472	protein_coding	0.513439	1.59011e-23	0.495474	0.495474	0
PPP3CB	ENSG00000107758	protein_coding	0.520416	3.13873e-24	0.495471	0.495471	0
ACBD6	ENSG00000230124	protein_coding	0.507083	6.7529e-23	0.495347	0.495347	0
ZC3H15	ENSG00000065548	protein_coding	0.493112	1.4609e-21	0.495345	0.495345	0
GTF3C3	ENSG00000119041	protein_coding	0.53643	6.55127e-26	0.495246	0.495246	0
SLC25A32	ENSG00000164933	protein_coding	0.541115	2.02994e-26	0.495238	0.495238	0
SMIM7	ENSG00000214046	protein_coding	0.468779	2.23173e-19	0.494948	0.494948	0
ZZZ3	ENSG00000036549	protein_coding	0.541522	1.83208e-26	0.494925	0.494925	0
TRUB1	ENSG00000165832	protein_coding	0.527875	5.31046e-25	0.494775	0.494775	0
NFYA	ENSG00000001167	protein_coding	0.529389	3.68279e-25	0.494658	0.494658	0
UBE2V2	ENSG00000169139	protein_coding	0.475604	5.67013e-20	0.494428	0.494428	0
WDR35	ENSG00000118965	protein_coding	0.509141	4.2415e-23	0.494131	0.494131	0
GON7	ENSG00000170270	protein_coding	0.500826	2.72284e-22	0.494117	0.494117	0
MSTO1	ENSG00000125459	protein_coding	0.514709	1.18685e-23	0.494093	0.494093	0
RPAP3	ENSG00000005175	protein_coding	0.512863	1.81495e-23	0.494037	0.494037	0
CASP6	ENSG00000138794	protein_coding	0.4997	3.48832e-22	0.493923	0.493923	0
ABI2	ENSG00000138443	protein_coding	0.517876	5.69045e-24	0.4939	0.4939	0
RXYLT1	ENSG00000118600	protein_coding	0.492013	1.8494e-21	0.493786	0.493786	0
SAYSD1	ENSG00000112167	protein_coding	0.538562	3.85282e-26	0.493778	0.493778	0
NT5DC1	ENSG00000178425	protein_coding	0.511837	2.29595e-23	0.493717	0.493717	0
PACC1	ENSG00000065600	protein_coding	0.493005	1.49476e-21	0.4934	0.4934	0
C1orf112	ENSG00000000460	protein_coding	0.520226	3.28189e-24	0.493374	0.493374	0
MPV17	ENSG00000115204	protein_coding	0.512234	2.09681e-23	0.493224	0.493224	0
EIF2D	ENSG00000143486	protein_coding	0.533793	1.25674e-25	0.493191	0.493191	0
JKAMP	ENSG00000050130	protein_coding	0.515024	1.10356e-23	0.493056	0.493056	0
INTS8	ENSG00000164941	protein_coding	0.547899	3.60161e-27	0.49303	0.49303	0
METTL18	ENSG00000171806	protein_coding	0.513881	1.43642e-23	0.492825	0.492825	0
FASTKD2	ENSG00000118246	protein_coding	0.494343	1.12036e-21	0.492734	0.492734	0
AC097376.3	ENSG00000273247	lncRNA	0.479106	2.7735e-20	0.492723	0.492723	0
S100PBP	ENSG00000116497	protein_coding	0.5377	4.77682e-26	0.492275	0.492275	0
TBC1D31	ENSG00000156787	protein_coding	0.535966	7.34952e-26	0.492099	0.492099	0
ALS2	ENSG00000003393	protein_coding	0.522462	1.93615e-24	0.491859	0.491859	0
GLMP	ENSG00000198715	protein_coding	0.510054	3.44762e-23	0.491854	0.491854	0
SCOC	ENSG00000153130	protein_coding	0.509335	4.05978e-23	0.491748	0.491748	0
NBPF20	ENSG00000162825	protein_coding	0.471737	1.23714e-19	0.491727	0.491727	0
HELQ	ENSG00000163312	protein_coding	0.505509	9.61641e-23	0.491502	0.491502	0
RO60	ENSG00000116747	protein_coding	0.543339	1.15666e-26	0.491474	0.491474	0
ST13	ENSG00000100380	protein_coding	0.50945	3.95485e-23	0.491349	0.491349	0
RAB3GAP2	ENSG00000118873	protein_coding	0.550714	1.73726e-27	0.491226	0.491226	0
LZTFL1	ENSG00000163818	protein_coding	0.519137	4.23753e-24	0.491058	0.491058	0
GPALPP1	ENSG00000133114	protein_coding	0.536666	6.17752e-26	0.491	0.491	0
PRKAA1	ENSG00000132356	protein_coding	0.530499	2.81244e-25	0.490762	0.490762	0
CFAP20	ENSG00000070761	protein_coding	0.551684	1.34899e-27	0.490731	0.490731	0
ZNF34	ENSG00000196378	protein_coding	0.533228	1.44371e-25	0.490499	0.490499	0
C12orf65	ENSG00000130921	protein_coding	0.494679	1.04193e-21	0.49038	0.49038	0
GINM1	ENSG00000055211	protein_coding	0.524962	1.06837e-24	0.490206	0.490206	0
ZNF627	ENSG00000198551	protein_coding	0.533052	1.50764e-25	0.489904	0.489904	0
GNPDA2	ENSG00000163281	protein_coding	0.517687	5.94785e-24	0.489848	0.489848	0
ZNF251	ENSG00000198169	protein_coding	0.52035	3.18732e-24	0.489695	0.489695	0
CEP290	ENSG00000198707	protein_coding	0.514555	1.22969e-23	0.489632	0.489632	0
TTC21B	ENSG00000123607	protein_coding	0.522392	1.96862e-24	0.489429	0.489429	0
YWHAE	ENSG00000108953	protein_coding	0.519118	4.25631e-24	0.489296	0.489296	0
C1orf174	ENSG00000198912	protein_coding	0.543004	1.25916e-26	0.489154	0.489154	0
C2orf49	ENSG00000135974	protein_coding	0.522481	1.92783e-24	0.488577	0.488577	0
FLAD1	ENSG00000160688	protein_coding	0.507515	6.12655e-23	0.488456	0.488456	0
FAM20B	ENSG00000116199	protein_coding	0.549277	2.52247e-27	0.488375	0.488375	0
SMARCB1	ENSG00000099956	protein_coding	0.516048	8.70606e-24	0.488361	0.488361	0
KIAA1841	ENSG00000162929	protein_coding	0.479959	2.32715e-20	0.488354	0.488354	0
RBBP5	ENSG00000117222	protein_coding	0.55576	4.62046e-28	0.488019	0.488019	0
SGO2	ENSG00000163535	protein_coding	0.512572	1.94057e-23	0.488007	0.488007	0
DNAJC8	ENSG00000126698	protein_coding	0.488261	4.11186e-21	0.487543	0.487543	0
SSR2	ENSG00000163479	protein_coding	0.474318	7.35757e-20	0.487245	0.487245	0
ORMDL1	ENSG00000128699	protein_coding	0.509214	4.17252e-23	0.487172	0.487172	0
CIBAR1	ENSG00000188343	protein_coding	0.499965	3.29121e-22	0.48717	0.48717	0
RABL2A	ENSG00000144134	protein_coding	0.469633	1.88354e-19	0.486999	0.486999	0
TCTN2	ENSG00000168778	protein_coding	0.495624	8.49297e-22	0.486951	0.486951	0
GPBP1L1	ENSG00000159592	protein_coding	0.522049	2.13535e-24	0.486933	0.486933	0
HNRNPC	ENSG00000092199	protein_coding	0.519347	4.03471e-24	0.486918	0.486918	0
CACYBP	ENSG00000116161	protein_coding	0.504879	1.10699e-22	0.486618	0.486618	0
ZNF669	ENSG00000188295	protein_coding	0.543775	1.03524e-26	0.486485	0.486485	0
RAB28	ENSG00000157869	protein_coding	0.532404	1.7669e-25	0.486391	0.486391	0
SLC30A6	ENSG00000152683	protein_coding	0.526673	7.09226e-25	0.486227	0.486227	0
FAM200B	ENSG00000237765	protein_coding	0.480211	2.20908e-20	0.486152	0.486152	0
WDR75	ENSG00000115368	protein_coding	0.510261	3.28901e-23	0.48606	0.48606	0
TUBE1	ENSG00000074935	protein_coding	0.525492	9.41215e-25	0.48598	0.48598	0
PTPDC1	ENSG00000158079	protein_coding	0.508441	4.96991e-23	0.485739	0.485739	0
METTL15	ENSG00000169519	protein_coding	0.508441	4.97037e-23	0.485276	0.485276	0
COX20	ENSG00000203667	protein_coding	0.523441	1.53503e-24	0.485233	0.485233	0
FANCF	ENSG00000183161	protein_coding	0.482742	1.30838e-20	0.485144	0.485144	0
RBM4B	ENSG00000173914	protein_coding	0.529071	3.97753e-25	0.485054	0.485054	0
NUBPL	ENSG00000151413	protein_coding	0.46511	4.60384e-19	0.484888	0.484888	0
ARID4B	ENSG00000054267	protein_coding	0.553236	8.9861e-28	0.484609	0.484609	0
LRRC40	ENSG00000066557	protein_coding	0.499916	3.32658e-22	0.484396	0.484396	0
SMYD3	ENSG00000185420	protein_coding	0.496009	7.81178e-22	0.484314	0.484314	0
ZCCHC4	ENSG00000168228	protein_coding	0.490941	2.32609e-21	0.484058	0.484058	0
TARS2	ENSG00000143374	protein_coding	0.506127	8.37216e-23	0.484005	0.484005	0
WDR89	ENSG00000140006	protein_coding	0.49197	1.86663e-21	0.4839	0.4839	0
SPG21	ENSG00000090487	protein_coding	0.524403	1.22097e-24	0.483832	0.483832	0
ZNF559	ENSG00000188321	protein_coding	0.478306	3.26752e-20	0.483519	0.483519	0
CDC5L	ENSG00000096401	protein_coding	0.528827	4.22005e-25	0.483391	0.483391	0
RBBP4	ENSG00000162521	protein_coding	0.519065	4.31004e-24	0.483384	0.483384	0
APEX1	ENSG00000100823	protein_coding	0.49788	5.19783e-22	0.48331	0.48331	0
PMS1	ENSG00000064933	protein_coding	0.500505	2.92247e-22	0.48321	0.48321	0
POGK	ENSG00000143157	protein_coding	0.546991	4.55029e-27	0.483027	0.483027	0
VTA1	ENSG00000009844	protein_coding	0.503759	1.42139e-22	0.482868	0.482868	0
MICU1	ENSG00000107745	protein_coding	0.528246	4.85579e-25	0.482688	0.482688	0
ARL8A	ENSG00000143862	protein_coding	0.522221	2.0502e-24	0.482667	0.482667	0
ZNF7	ENSG00000147789	protein_coding	0.52005	3.42061e-24	0.482605	0.482605	0
ARL1	ENSG00000120805	protein_coding	0.515509	9.86482e-24	0.482584	0.482584	0
DCAF6	ENSG00000143164	protein_coding	0.502426	1.91139e-22	0.482564	0.482564	0
PPIG	ENSG00000138398	protein_coding	0.511477	2.49265e-23	0.482493	0.482493	0
IQCK	ENSG00000174628	protein_coding	0.500726	2.78364e-22	0.482109	0.482109	0
DCAF17	ENSG00000115827	protein_coding	0.517204	6.65561e-24	0.482105	0.482105	0
PIMREG	ENSG00000129195	protein_coding	0.497061	6.2139e-22	0.482013	0.482013	0
FZD6	ENSG00000164930	protein_coding	0.51362	1.52519e-23	0.481906	0.481906	0
KLHL20	ENSG00000076321	protein_coding	0.515236	1.0507e-23	0.481806	0.481806	0
AIMP1	ENSG00000164022	protein_coding	0.482259	1.44646e-20	0.481689	0.481689	0
LYPLAL1	ENSG00000143353	protein_coding	0.440016	5.19167e-17	0.481339	0.481339	0
COA5	ENSG00000183513	protein_coding	0.486329	6.18116e-21	0.481304	0.481304	0
DCLRE1A	ENSG00000198924	protein_coding	0.533874	1.23185e-25	0.481283	0.481283	0
PSMD14	ENSG00000115233	protein_coding	0.506979	6.91232e-23	0.481192	0.481192	0
MGME1	ENSG00000125871	protein_coding	0.506189	8.25632e-23	0.481148	0.481148	0
TMEM9	ENSG00000116857	protein_coding	0.505353	9.95731e-23	0.481146	0.481146	0
STK3	ENSG00000104375	protein_coding	0.526307	7.7425e-25	0.481138	0.481138	0
ZNF599	ENSG00000153896	protein_coding	0.461346	9.58995e-19	0.480617	0.480617	0
RDH14	ENSG00000240857	protein_coding	0.498828	4.22432e-22	0.480543	0.480543	0
ZNF26	ENSG00000198393	protein_coding	0.492123	1.80652e-21	0.480533	0.480533	0
AGK	ENSG00000006530	protein_coding	0.499397	3.72824e-22	0.480532	0.480532	0
ZDHHC17	ENSG00000186908	protein_coding	0.534852	9.68071e-26	0.480528	0.480528	0
ZMPSTE24	ENSG00000084073	protein_coding	0.506642	7.45692e-23	0.480436	0.480436	0
SEPTIN2	ENSG00000168385	protein_coding	0.496708	6.71019e-22	0.480238	0.480238	0
TTC33	ENSG00000113638	protein_coding	0.515933	8.94041e-24	0.480171	0.480171	0
SRSF3	ENSG00000112081	protein_coding	0.520936	2.77677e-24	0.47994	0.47994	0
UGGT2	ENSG00000102595	protein_coding	0.488175	4.18736e-21	0.47991	0.47991	0
ARMC2	ENSG00000118690	protein_coding	0.465977	3.88299e-19	0.479846	0.479846	0
ARMT1	ENSG00000146476	protein_coding	0.486076	6.51871e-21	0.479783	0.479783	0
CNOT9	ENSG00000144580	protein_coding	0.48059	2.04331e-20	0.479655	0.479655	0
RCBTB1	ENSG00000136144	protein_coding	0.515041	1.09908e-23	0.479411	0.479411	0
PRKAB2	ENSG00000131791	protein_coding	0.502082	2.06258e-22	0.479395	0.479395	0
METTL21A	ENSG00000144401	protein_coding	0.462475	7.70341e-19	0.479299	0.479299	0
CHD1L	ENSG00000131778	protein_coding	0.526998	6.55935e-25	0.479286	0.479286	0
MAPK8	ENSG00000107643	protein_coding	0.49961	3.55804e-22	0.47922	0.47922	0
MRPL42	ENSG00000198015	protein_coding	0.516635	7.59642e-24	0.479173	0.479173	0
MPZL1	ENSG00000197965	protein_coding	0.495728	8.3026e-22	0.478851	0.478851	0
ZNF140	ENSG00000196387	protein_coding	0.486243	6.29352e-21	0.478718	0.478718	0
YY1	ENSG00000100811	protein_coding	0.540592	2.31605e-26	0.478679	0.478679	0
RETREG2	ENSG00000144567	protein_coding	0.4822	1.46431e-20	0.478662	0.478662	0
ZNF146	ENSG00000167635	protein_coding	0.519732	3.6862e-24	0.478388	0.478388	0
FASTKD3	ENSG00000124279	protein_coding	0.510309	3.25364e-23	0.478232	0.478232	0
SNX14	ENSG00000135317	protein_coding	0.465732	4.07452e-19	0.478067	0.478067	0
MTBP	ENSG00000172167	protein_coding	0.514755	1.17434e-23	0.477996	0.477996	0
FAM72A	ENSG00000196550	protein_coding	0.502876	1.72969e-22	0.47791	0.47791	0
YRDC	ENSG00000196449	protein_coding	0.491163	2.2184e-21	0.477782	0.477782	0
POMGNT1	ENSG00000085998	protein_coding	0.495476	8.77e-22	0.477756	0.477756	0
ZC3H11A	ENSG00000058673	protein_coding	0.521188	2.61695e-24	0.477571	0.477571	0
ZFP1	ENSG00000184517	protein_coding	0.505949	8.71212e-23	0.477543	0.477543	0
COPS5	ENSG00000121022	protein_coding	0.508222	5.2232e-23	0.477529	0.477529	0
IMPA1	ENSG00000133731	protein_coding	0.526784	6.90579e-25	0.477462	0.477462	0
IFT22	ENSG00000128581	protein_coding	0.488867	3.61636e-21	0.477405	0.477405	0
IVNS1ABP	ENSG00000116679	protein_coding	0.504233	1.27893e-22	0.477405	0.477405	0
FAM161A	ENSG00000170264	protein_coding	0.476002	5.22963e-20	0.477052	0.477052	0
CBX3	ENSG00000122565	protein_coding	0.517171	6.70708e-24	0.476961	0.476961	0
MRPS28	ENSG00000147586	protein_coding	0.500622	2.8479e-22	0.476729	0.476729	0
ERMAP	ENSG00000164010	protein_coding	0.494955	9.81691e-22	0.476683	0.476683	0
EIF2AK1	ENSG00000086232	protein_coding	0.546426	5.26128e-27	0.476528	0.476528	0
PDCL3	ENSG00000115539	protein_coding	0.4671	3.11231e-19	0.476459	0.476459	0
NUP35	ENSG00000163002	protein_coding	0.50733	6.38729e-23	0.476331	0.476331	0
SLC25A44	ENSG00000160785	protein_coding	0.514319	1.29844e-23	0.476164	0.476164	0
PARS2	ENSG00000162396	protein_coding	0.510964	2.80252e-23	0.475793	0.475793	0
CCT3	ENSG00000163468	protein_coding	0.492839	1.54904e-21	0.475778	0.475778	0
SIKE1	ENSG00000052723	protein_coding	0.463322	6.53208e-19	0.475762	0.475762	0
TMEM209	ENSG00000146842	protein_coding	0.511593	2.42763e-23	0.475715	0.475715	0
BTF3L4	ENSG00000134717	protein_coding	0.502373	1.93402e-22	0.475694	0.475694	0
ZNF691	ENSG00000164011	protein_coding	0.47327	9.09102e-20	0.475665	0.475665	0
FAM204A	ENSG00000165669	protein_coding	0.504042	1.33442e-22	0.475527	0.475527	0
ZBTB8A	ENSG00000160062	protein_coding	0.482395	1.40615e-20	0.475322	0.475322	0
NCSTN	ENSG00000162736	protein_coding	0.515592	9.67537e-24	0.4752	0.4752	0
UBXN4	ENSG00000144224	protein_coding	0.511824	2.30266e-23	0.475139	0.475139	0
NDUFS2	ENSG00000158864	protein_coding	0.495816	8.14561e-22	0.475075	0.475075	0
C14orf93	ENSG00000100802	protein_coding	0.478025	3.46136e-20	0.475019	0.475019	0
CEP44	ENSG00000164118	protein_coding	0.511349	2.56676e-23	0.474981	0.474981	0
MAP3K7	ENSG00000135341	protein_coding	0.50181	2.19055e-22	0.474971	0.474971	0
GOLT1B	ENSG00000111711	protein_coding	0.466875	3.25331e-19	0.474721	0.474721	0
YIPF4	ENSG00000119820	protein_coding	0.48132	1.75721e-20	0.474708	0.474708	0
TIMM17A	ENSG00000134375	protein_coding	0.491167	2.21632e-21	0.474688	0.474688	0
PCNX2	ENSG00000135749	protein_coding	0.487525	4.80375e-21	0.474672	0.474672	0
TMEM260	ENSG00000070269	protein_coding	0.497981	5.08428e-22	0.474615	0.474615	0
TMEM128	ENSG00000132406	protein_coding	0.524809	1.10825e-24	0.474543	0.474543	0
AHI1	ENSG00000135541	protein_coding	0.488395	3.9968e-21	0.474522	0.474522	0
SETDB1	ENSG00000143379	protein_coding	0.54009	2.62713e-26	0.474468	0.474468	0
EPRS1	ENSG00000136628	protein_coding	0.543134	1.21832e-26	0.474345	0.474345	0
UBE2T	ENSG00000077152	protein_coding	0.499745	3.4543e-22	0.47401	0.47401	0
SPATS2L	ENSG00000196141	protein_coding	0.491514	2.058e-21	0.473962	0.473962	0
CENPF	ENSG00000117724	protein_coding	0.504183	1.29334e-22	0.473684	0.473684	0
LZIC	ENSG00000162441	protein_coding	0.485775	6.94331e-21	0.473636	0.473636	0
DNAL1	ENSG00000119661	protein_coding	0.493229	1.42441e-21	0.473607	0.473607	0
HNRNPLL	ENSG00000143889	protein_coding	0.520949	2.76847e-24	0.473461	0.473461	0
TAF1A-AS1	ENSG00000225265	lncRNA	0.503138	1.63178e-22	0.473392	0.473392	0
HDAC2	ENSG00000196591	protein_coding	0.509649	3.7798e-23	0.47339	0.47339	0
KPNA5	ENSG00000196911	protein_coding	0.491303	2.15279e-21	0.47335	0.47335	0
HNRNPU	ENSG00000153187	protein_coding	0.496465	7.07448e-22	0.473302	0.473302	0
RRNAD1	ENSG00000143303	protein_coding	0.50604	8.53576e-23	0.473243	0.473243	0
RBM45	ENSG00000155636	protein_coding	0.515295	1.03646e-23	0.473146	0.473146	0
TSN	ENSG00000211460	protein_coding	0.498872	4.18342e-22	0.473115	0.473115	0
CISD2	ENSG00000145354	protein_coding	0.501823	2.18426e-22	0.472794	0.472794	0
NUP155	ENSG00000113569	protein_coding	0.506798	7.20046e-23	0.472784	0.472784	0
ENY2	ENSG00000120533	protein_coding	0.476835	4.41351e-20	0.472733	0.472733	0
ASF1A	ENSG00000111875	protein_coding	0.499978	3.28153e-22	0.47266	0.47266	0
C17orf75	ENSG00000108666	protein_coding	0.491956	1.87227e-21	0.472633	0.472633	0
KHDRBS1	ENSG00000121774	protein_coding	0.512003	2.21032e-23	0.472591	0.472591	0
BLOC1S5	ENSG00000188428	protein_coding	0.528013	5.13604e-25	0.47223	0.47223	0
GOPC	ENSG00000047932	protein_coding	0.491812	1.93074e-21	0.47218	0.47218	0
EMC2	ENSG00000104412	protein_coding	0.519743	3.67658e-24	0.472161	0.472161	0
BRIX1	ENSG00000113460	protein_coding	0.480436	2.10915e-20	0.472149	0.472149	0
ZNF281	ENSG00000162702	protein_coding	0.507475	6.18197e-23	0.472127	0.472127	0
TIA1	ENSG00000116001	protein_coding	0.496433	7.12449e-22	0.472103	0.472103	0
TMEM17	ENSG00000186889	protein_coding	0.456644	2.36832e-18	0.471922	0.471922	0
CYP20A1	ENSG00000119004	protein_coding	0.498562	4.47715e-22	0.471797	0.471797	0
COPS7B	ENSG00000144524	protein_coding	0.458158	1.77289e-18	0.471652	0.471652	0
C19orf44	ENSG00000105072	protein_coding	0.475084	6.30004e-20	0.471632	0.471632	0
CEBPZOS	ENSG00000218739	protein_coding	0.480254	2.18984e-20	0.471358	0.471358	0
HNRNPK	ENSG00000165119	protein_coding	0.514586	1.22103e-23	0.470859	0.470859	0
PHF20L1	ENSG00000129292	protein_coding	0.515592	9.67601e-24	0.470831	0.470831	0
ZFP69	ENSG00000187815	protein_coding	0.491139	2.22978e-21	0.470703	0.470703	0
SIRT5	ENSG00000124523	protein_coding	0.507504	6.14101e-23	0.470676	0.470676	0
TMEM60	ENSG00000135211	protein_coding	0.456297	2.53052e-18	0.470537	0.470537	0
TMEM167B	ENSG00000215717	protein_coding	0.504942	1.09167e-22	0.470521	0.470521	0
INTU	ENSG00000164066	protein_coding	0.470247	1.66648e-19	0.470438	0.470438	0
PPT1	ENSG00000131238	protein_coding	0.527664	5.58819e-25	0.470401	0.470401	0
PRDX3	ENSG00000165672	protein_coding	0.525763	8.82074e-25	0.470349	0.470349	0
CEP170	ENSG00000143702	protein_coding	0.504744	1.14099e-22	0.470337	0.470337	0
DHX9	ENSG00000135829	protein_coding	0.526924	6.67636e-25	0.470121	0.470121	0
COX18	ENSG00000163626	protein_coding	0.507328	6.38999e-23	0.470114	0.470114	0
H3-3A	ENSG00000163041	protein_coding	0.501599	2.29556e-22	0.470092	0.470092	0
TFAM	ENSG00000108064	protein_coding	0.51089	2.8503e-23	0.47006	0.47006	0
STMN1	ENSG00000117632	protein_coding	0.467374	2.94826e-19	0.47002	0.47002	0
CBY1	ENSG00000100211	protein_coding	0.455895	2.73193e-18	0.46986	0.46986	0
BRD3OS	ENSG00000235106	protein_coding	0.477191	4.10469e-20	0.469855	0.469855	0
HAT1	ENSG00000128708	protein_coding	0.497748	5.35026e-22	0.469805	0.469805	0
MARCHF6	ENSG00000145495	protein_coding	0.508305	5.12536e-23	0.469788	0.469788	0
THEM4	ENSG00000159445	protein_coding	0.46713	3.09351e-19	0.469405	0.469405	0
DGCR8	ENSG00000128191	protein_coding	0.491842	1.91842e-21	0.469391	0.469391	0
STAMBP	ENSG00000124356	protein_coding	0.503491	1.50859e-22	0.469228	0.469228	0
ARMC1	ENSG00000104442	protein_coding	0.508561	4.83779e-23	0.469128	0.469128	0
ELAVL1	ENSG00000066044	protein_coding	0.510699	2.97716e-23	0.469084	0.469084	0
C2orf42	ENSG00000115998	protein_coding	0.521071	2.69009e-24	0.46875	0.46875	0
QRSL1	ENSG00000130348	protein_coding	0.491665	1.99253e-21	0.4686	0.4686	0
ARL14EP	ENSG00000152219	protein_coding	0.489268	3.32151e-21	0.468514	0.468514	0
ARL6IP6	ENSG00000177917	protein_coding	0.506446	7.79336e-23	0.468175	0.468175	0
FBXO5	ENSG00000112029	protein_coding	0.49309	1.46759e-21	0.468155	0.468155	0
ZNF639	ENSG00000121864	protein_coding	0.517043	6.90937e-24	0.468131	0.468131	0
AHCTF1	ENSG00000153207	protein_coding	0.520262	3.25407e-24	0.468089	0.468089	0
DYNC2LI1	ENSG00000138036	protein_coding	0.498924	4.13643e-22	0.467741	0.467741	0
ELOA-AS1	ENSG00000236810	lncRNA	0.46929	2.01651e-19	0.46765	0.46765	0
IFT88	ENSG00000032742	protein_coding	0.489056	3.47411e-21	0.46753	0.46753	0
OARD1	ENSG00000124596	protein_coding	0.46891	2.17467e-19	0.46744	0.46744	0
ZNF280D	ENSG00000137871	protein_coding	0.519105	4.26987e-24	0.467294	0.467294	0
IWS1	ENSG00000163166	protein_coding	0.496522	6.98866e-22	0.467292	0.467292	0
POGZ	ENSG00000143442	protein_coding	0.534527	1.04888e-25	0.467242	0.467242	0
PDIA4	ENSG00000155660	protein_coding	0.488673	3.76847e-21	0.467169	0.467169	0
MFSD8	ENSG00000164073	protein_coding	0.503992	1.34944e-22	0.46699	0.46699	0
AC114763.1	ENSG00000228043	lncRNA	0.456011	2.6724e-18	0.466732	0.466732	3.34661e-19
CCNT2	ENSG00000082258	protein_coding	0.514268	1.31374e-23	0.466633	0.466633	0
DIABLO	ENSG00000184047	protein_coding	0.488044	4.30458e-21	0.466399	0.466399	0
ZMYM1	ENSG00000197056	protein_coding	0.501476	2.35862e-22	0.466306	0.466306	0
PIGK	ENSG00000142892	protein_coding	0.512796	1.84324e-23	0.466038	0.466038	0
EFCAB11	ENSG00000140025	protein_coding	0.461766	8.84121e-19	0.465951	0.465951	0
NBPF1	ENSG00000219481	protein_coding	0.494157	1.16634e-21	0.465849	0.465849	0
COIL	ENSG00000121058	protein_coding	0.505193	1.03194e-22	0.465841	0.465841	0
ERI3	ENSG00000117419	protein_coding	0.43829	7.08472e-17	0.46568	0.46568	0
UFC1	ENSG00000143222	protein_coding	0.430438	2.85043e-16	0.465655	0.465655	0
TTC8	ENSG00000165533	protein_coding	0.502902	1.71965e-22	0.465553	0.465553	0
COPS4	ENSG00000138663	protein_coding	0.476375	4.84684e-20	0.465512	0.465512	0
KAT5	ENSG00000172977	protein_coding	0.455728	2.82029e-18	0.465366	0.465366	0
PRPF40A	ENSG00000196504	protein_coding	0.491504	2.06232e-21	0.465265	0.465265	0
ABCC10	ENSG00000124574	protein_coding	0.488423	3.97343e-21	0.465121	0.465121	0
MTR	ENSG00000116984	protein_coding	0.533871	1.23267e-25	0.46508	0.46508	0
SMARCAD1	ENSG00000163104	protein_coding	0.491527	2.05223e-21	0.464973	0.464973	0
TFCP2	ENSG00000135457	protein_coding	0.489836	2.9439e-21	0.464971	0.464971	0
LRTOMT	ENSG00000184154	protein_coding	0.500231	3.10375e-22	0.46497	0.46497	0
ZNF124	ENSG00000196418	protein_coding	0.508782	4.60146e-23	0.464869	0.464869	0
PTK2	ENSG00000169398	protein_coding	0.527339	6.04254e-25	0.464831	0.464831	0
RNF146	ENSG00000118518	protein_coding	0.507499	6.14907e-23	0.464788	0.464788	0
UMAD1	ENSG00000219545	protein_coding	0.522979	1.71302e-24	0.464758	0.464758	0
EDEM3	ENSG00000116406	protein_coding	0.520169	3.32607e-24	0.464721	0.464721	0
NUDCD1	ENSG00000120526	protein_coding	0.500604	2.85941e-22	0.464488	0.464488	0
CSTF3	ENSG00000176102	protein_coding	0.498783	4.26609e-22	0.464455	0.464455	0
SEC63	ENSG00000025796	protein_coding	0.4918	1.93595e-21	0.46444	0.46444	0
DCAF13	ENSG00000164934	protein_coding	0.518682	4.71362e-24	0.464056	0.464056	0
DBT	ENSG00000137992	protein_coding	0.488205	4.16112e-21	0.463981	0.463981	0
RYK	ENSG00000163785	protein_coding	0.523768	1.42002e-24	0.463843	0.463843	0
PDCL	ENSG00000136940	protein_coding	0.482963	1.24966e-20	0.463654	0.463654	0
DHX35	ENSG00000101452	protein_coding	0.464996	4.70833e-19	0.46363	0.46363	0
CALM2	ENSG00000143933	protein_coding	0.47429	7.39881e-20	0.463617	0.463617	0
IFT20	ENSG00000109083	protein_coding	0.475888	5.35135e-20	0.463425	0.463425	0
UBA2	ENSG00000126261	protein_coding	0.505113	1.05074e-22	0.463271	0.463271	0
NUP43	ENSG00000120253	protein_coding	0.497463	5.69361e-22	0.463194	0.463194	0
ACTL6A	ENSG00000136518	protein_coding	0.518998	4.37844e-24	0.463161	0.463161	0
ARL6IP1	ENSG00000170540	protein_coding	0.503168	1.62093e-22	0.462939	0.462939	0
CCDC115	ENSG00000136710	protein_coding	0.509047	4.33323e-23	0.462814	0.462814	0
ZNF2	ENSG00000275111	protein_coding	0.503374	1.54848e-22	0.462788	0.462788	0
EXO5	ENSG00000164002	protein_coding	0.470412	1.61249e-19	0.46266	0.46266	0
PGAP1	ENSG00000197121	protein_coding	0.468691	2.27127e-19	0.462653	0.462653	0
AL592148.3	ENSG00000272750	lncRNA	0.46331	6.5473e-19	0.462607	0.462607	0
C8orf33	ENSG00000182307	protein_coding	0.498429	4.61021e-22	0.462564	0.462564	0
DNAJC21	ENSG00000168724	protein_coding	0.502221	2.00029e-22	0.462497	0.462497	0
C4orf46	ENSG00000205208	protein_coding	0.473265	9.09907e-20	0.46242	0.46242	0
DTWD1	ENSG00000104047	protein_coding	0.480033	2.29171e-20	0.462396	0.462396	0
LUC7L2	ENSG00000146963	protein_coding	0.487681	4.64785e-21	0.462223	0.462223	0
ORC5	ENSG00000164815	protein_coding	0.494042	1.19577e-21	0.462221	0.462221	0
CPNE2	ENSG00000140848	protein_coding	0.48878	3.68407e-21	0.462205	0.462205	0
ICE2	ENSG00000128915	protein_coding	0.51787	5.69843e-24	0.461993	0.461993	0
THAP1	ENSG00000131931	protein_coding	0.490071	2.79991e-21	0.461973	0.461973	0
UHMK1	ENSG00000152332	protein_coding	0.526071	8.1932e-25	0.461968	0.461968	0
PAWR	ENSG00000177425	protein_coding	0.4795	2.55753e-20	0.461949	0.461949	0
ZNF232	ENSG00000167840	protein_coding	0.48175	1.60751e-20	0.461914	0.461914	0
G2E3	ENSG00000092140	protein_coding	0.488087	4.26584e-21	0.461896	0.461896	0
WDR70	ENSG00000082068	protein_coding	0.45859	1.63199e-18	0.461722	0.461722	0
ANAPC13	ENSG00000129055	protein_coding	0.484195	9.66726e-21	0.4617	0.4617	0
RXRB	ENSG00000204231	protein_coding	0.504196	1.28958e-22	0.461526	0.461526	0
PIGM	ENSG00000143315	protein_coding	0.509049	4.33113e-23	0.461362	0.461362	0
EXT1	ENSG00000182197	protein_coding	0.47445	7.1636e-20	0.461333	0.461333	0
AASDH	ENSG00000157426	protein_coding	0.504979	1.08273e-22	0.461318	0.461318	0
METTL5	ENSG00000138382	protein_coding	0.44365	2.68242e-17	0.461208	0.461208	0
ARMC10	ENSG00000170632	protein_coding	0.477459	3.88616e-20	0.461205	0.461205	0
PAPOLA	ENSG00000090060	protein_coding	0.512359	2.03728e-23	0.461001	0.461001	0
RGS5	ENSG00000232995	lncRNA	0.464049	5.66709e-19	0.460997	0.460997	0
CAMTA1	ENSG00000171735	protein_coding	0.43394	1.53885e-16	0.460973	0.460973	0
WASHC5	ENSG00000164961	protein_coding	0.512003	2.2105e-23	0.460923	0.460923	0
WDCP	ENSG00000163026	protein_coding	0.482259	1.44641e-20	0.46084	0.46084	0
KTI12	ENSG00000198841	protein_coding	0.453765	4.09178e-18	0.460749	0.460749	0
LPGAT1	ENSG00000123684	protein_coding	0.504643	1.16708e-22	0.460584	0.460584	0
ZKSCAN5	ENSG00000196652	protein_coding	0.478848	2.92384e-20	0.460414	0.460414	0
STXBP3	ENSG00000116266	protein_coding	0.462491	7.67982e-19	0.460412	0.460412	0
EFCAB2	ENSG00000203666	protein_coding	0.469472	1.9448e-19	0.460405	0.460405	0
EFNA1	ENSG00000169242	protein_coding	0.458405	1.69095e-18	0.460304	0.460304	0
MNAT1	ENSG00000020426	protein_coding	0.472021	1.16855e-19	0.460184	0.460184	0
ZNF227	ENSG00000131115	protein_coding	0.479239	2.69858e-20	0.460112	0.460112	0
CCDC28A	ENSG00000024862	protein_coding	0.492607	1.62813e-21	0.46005	0.46005	0
OMA1	ENSG00000162600	protein_coding	0.467113	3.10415e-19	0.46005	0.46005	0
ZNF195	ENSG00000005801	protein_coding	0.497253	5.96002e-22	0.460028	0.460028	0
HNRNPR	ENSG00000125944	protein_coding	0.494034	1.19761e-21	0.46002	0.46002	0
FAM91A1	ENSG00000176853	protein_coding	0.500358	3.01835e-22	0.459987	0.459987	0
TRIT1	ENSG00000043514	protein_coding	0.489344	3.26835e-21	0.459975	0.459975	0
ECHDC1	ENSG00000093144	protein_coding	0.456283	2.53731e-18	0.459967	0.459967	0
ZSCAN26	ENSG00000197062	protein_coding	0.521746	2.29394e-24	0.459929	0.459929	0
TRIM27	ENSG00000204713	protein_coding	0.484834	8.45735e-21	0.459918	0.459918	0
CRIPT	ENSG00000119878	protein_coding	0.451001	6.88212e-18	0.459848	0.459848	0
TRIQK	ENSG00000205133	protein_coding	0.451811	5.9128e-18	0.459746	0.459746	0
LACTB2	ENSG00000147592	protein_coding	0.493507	1.34187e-21	0.45939	0.45939	0
RMDN1	ENSG00000176623	protein_coding	0.489121	3.42657e-21	0.459155	0.459155	0
DNAAF2	ENSG00000165506	protein_coding	0.477425	3.91276e-20	0.45893	0.45893	0
SUPV3L1	ENSG00000156502	protein_coding	0.46823	2.48871e-19	0.45885	0.45885	0
MGST3	ENSG00000143198	protein_coding	0.448751	1.04724e-17	0.458798	0.458798	0
HSDL1	ENSG00000103160	protein_coding	0.493543	1.33153e-21	0.458695	0.458695	0
ZNF496	ENSG00000162714	protein_coding	0.507901	5.6157e-23	0.458596	0.458596	0
CBWD2	ENSG00000136682	protein_coding	0.497471	5.68374e-22	0.458578	0.458578	0
BPHL	ENSG00000137274	protein_coding	0.474998	6.41103e-20	0.458485	0.458485	0
SVBP	ENSG00000177868	protein_coding	0.419126	1.99e-15	0.458352	0.458352	0
IFT52	ENSG00000101052	protein_coding	0.490442	2.58755e-21	0.458336	0.458336	0
TMEM50A	ENSG00000183726	protein_coding	0.4832	1.18957e-20	0.458253	0.458253	0
YY1AP1	ENSG00000163374	protein_coding	0.489584	3.10556e-21	0.45809	0.45809	0
CEP85	ENSG00000130695	protein_coding	0.500154	3.15727e-22	0.458009	0.458009	0
TTC17	ENSG00000052841	protein_coding	0.49821	4.8359e-22	0.457877	0.457877	0
NSRP1	ENSG00000126653	protein_coding	0.507667	5.91961e-23	0.457876	0.457876	0
KCNIP4	ENSG00000185774	protein_coding	0.370103	4.05282e-12	0.457826	0.457826	0
VMA21	ENSG00000160131	protein_coding	0.47849	3.1468e-20	0.457801	0.457801	0
TTC30B	ENSG00000196659	protein_coding	0.490767	2.41407e-21	0.457778	0.457778	0
NEK1	ENSG00000137601	protein_coding	0.486248	6.28713e-21	0.457754	0.457754	0
AL645568.1	ENSG00000203739	lncRNA	0.428731	3.83979e-16	0.45773	0.45773	0
DPH5	ENSG00000117543	protein_coding	0.440199	5.02305e-17	0.45772	0.45772	0
SFPQ	ENSG00000116560	protein_coding	0.518311	5.14097e-24	0.457683	0.457683	0
PDIA3P1	ENSG00000180867	transcribed_processed_pseudogene	0.467747	2.73872e-19	0.457482	0.457482	0
AC005562.1	ENSG00000214719	lncRNA	0.48341	1.13853e-20	0.457449	0.457449	0
XRCC5	ENSG00000079246	protein_coding	0.461123	1.00146e-18	0.457391	0.457391	0
E2F6	ENSG00000169016	protein_coding	0.518653	4.74656e-24	0.457259	0.457259	0
GMCL1	ENSG00000087338	protein_coding	0.488326	4.05539e-21	0.457239	0.457239	0
EXOSC10	ENSG00000171824	protein_coding	0.461226	9.81689e-19	0.457189	0.457189	0
MMADHC	ENSG00000168288	protein_coding	0.456595	2.3906e-18	0.457108	0.457108	0
MUS81	ENSG00000172732	protein_coding	0.482647	1.33437e-20	0.457104	0.457104	0
AL031985.3	ENSG00000260920	lncRNA	0.460449	1.14084e-18	0.457071	0.457071	0
ACTR6	ENSG00000075089	protein_coding	0.514122	1.35885e-23	0.457049	0.457049	0
BUB3	ENSG00000154473	protein_coding	0.473685	8.36048e-20	0.457014	0.457014	0
YIPF6	ENSG00000181704	protein_coding	0.487581	4.74698e-21	0.457004	0.457004	0
DARS1	ENSG00000115866	protein_coding	0.477642	3.74338e-20	0.45699	0.45699	0
IRF2BP2	ENSG00000168264	protein_coding	0.527686	5.55825e-25	0.456705	0.456705	0
SF3B1	ENSG00000115524	protein_coding	0.500534	2.90384e-22	0.456611	0.456611	0
SNRNP27	ENSG00000124380	protein_coding	0.499965	3.29136e-22	0.456571	0.456571	0
URI1	ENSG00000105176	protein_coding	0.49267	1.60645e-21	0.456481	0.456481	0
COQ10B	ENSG00000115520	protein_coding	0.459882	1.27285e-18	0.456337	0.456337	0
ZNF3	ENSG00000166526	protein_coding	0.47204	1.16405e-19	0.456205	0.456205	0
SMNDC1	ENSG00000119953	protein_coding	0.494632	1.05262e-21	0.456102	0.456102	0
MRPL18	ENSG00000112110	protein_coding	0.481218	1.79463e-20	0.4561	0.4561	0
C1GALT1C1	ENSG00000171155	protein_coding	0.476284	4.93752e-20	0.45609	0.45609	0
KIF18A	ENSG00000121621	protein_coding	0.466372	3.59283e-19	0.456082	0.456082	0
SDCBP2-AS1	ENSG00000234684	lncRNA	0.463979	5.74549e-19	0.45603	0.45603	0
KNOP1	ENSG00000103550	protein_coding	0.496093	7.67144e-22	0.456016	0.456016	0
JPX	ENSG00000225470	lncRNA	0.483767	1.05695e-20	0.455849	0.455849	0
ZNF74	ENSG00000185252	protein_coding	0.492969	1.50651e-21	0.455754	0.455754	0
PRPF3	ENSG00000117360	protein_coding	0.507944	5.56153e-23	0.455754	0.455754	0
TRMT5	ENSG00000126814	protein_coding	0.476022	5.20812e-20	0.455746	0.455746	0
ARFGAP3	ENSG00000242247	protein_coding	0.51319	1.6839e-23	0.45573	0.45573	0
ZRANB2	ENSG00000132485	protein_coding	0.50638	7.90895e-23	0.455612	0.455612	0
PTDSS1	ENSG00000156471	protein_coding	0.488151	4.20844e-21	0.455525	0.455525	0
MRFAP1L1	ENSG00000178988	protein_coding	0.49468	1.04173e-21	0.455354	0.455354	0
NUDT9	ENSG00000170502	protein_coding	0.48518	7.86692e-21	0.455167	0.455167	0
SMG7	ENSG00000116698	protein_coding	0.47583	5.41546e-20	0.455073	0.455073	0
VKORC1L1	ENSG00000196715	protein_coding	0.505984	8.64435e-23	0.454931	0.454931	0
ISCA1	ENSG00000135070	protein_coding	0.452018	5.6873e-18	0.454928	0.454928	0
PSMB4	ENSG00000159377	protein_coding	0.440072	5.13975e-17	0.454922	0.454922	0
C16orf46	ENSG00000166455	protein_coding	0.464787	4.90534e-19	0.454915	0.454915	0
ZNF260	ENSG00000254004	protein_coding	0.472212	1.1247e-19	0.454914	0.454914	0
PCGF6	ENSG00000156374	protein_coding	0.494854	1.00333e-21	0.454883	0.454883	0
CLK2	ENSG00000176444	protein_coding	0.514823	1.15599e-23	0.454869	0.454869	0
ERO1B	ENSG00000086619	protein_coding	0.450485	7.5797e-18	0.454866	0.454866	0
GLRX2	ENSG00000023572	protein_coding	0.454794	3.36741e-18	0.454494	0.454494	0
HNRNPL	ENSG00000104824	protein_coding	0.506336	7.98694e-23	0.454472	0.454472	0
SMARCAL1	ENSG00000138375	protein_coding	0.446468	1.59852e-17	0.454362	0.454362	0
ZNF684	ENSG00000117010	protein_coding	0.468464	2.37599e-19	0.454357	0.454357	0
RPE	ENSG00000197713	protein_coding	0.457871	1.87325e-18	0.454212	0.454212	0
RPL22P24	ENSG00000231084	processed_pseudogene	0.483495	1.11872e-20	0.453918	0.453918	3.97505e-18
ASPM	ENSG00000066279	protein_coding	0.482182	1.46974e-20	0.45374	0.45374	0
YAE1	ENSG00000241127	protein_coding	0.489702	3.0286e-21	0.453717	0.453717	0
ATAD1	ENSG00000138138	protein_coding	0.473351	8.94378e-20	0.453676	0.453676	0
ANKMY2	ENSG00000106524	protein_coding	0.520952	2.76669e-24	0.453599	0.453599	0
RAD17	ENSG00000152942	protein_coding	0.505145	1.0431e-22	0.453511	0.453511	0
SDAD1	ENSG00000198301	protein_coding	0.478113	3.39943e-20	0.45351	0.45351	0
AMZ2	ENSG00000196704	protein_coding	0.47568	5.58307e-20	0.453462	0.453462	0
RPGRIP1L	ENSG00000103494	protein_coding	0.461714	8.93087e-19	0.453462	0.453462	0
TMEM35B	ENSG00000243749	protein_coding	0.483146	1.20281e-20	0.453418	0.453418	0
FIP1L1	ENSG00000145216	protein_coding	0.531928	1.98514e-25	0.45337	0.45337	0
RUSC1	ENSG00000160753	protein_coding	0.449772	8.66025e-18	0.453307	0.453307	0
RABGAP1L	ENSG00000152061	protein_coding	0.477452	3.89161e-20	0.453301	0.453301	0
POLR2M	ENSG00000255529	protein_coding	0.492322	1.73108e-21	0.453289	0.453289	0
PAPOLG	ENSG00000115421	protein_coding	0.498437	4.60169e-22	0.45324	0.45324	0
AMMECR1L	ENSG00000144233	protein_coding	0.489312	3.2908e-21	0.453219	0.453219	0
TGIF1	ENSG00000177426	protein_coding	0.481998	1.52689e-20	0.453189	0.453189	0
MRPL30	ENSG00000185414	protein_coding	0.443652	2.68119e-17	0.453184	0.453184	0
PPP2R3C	ENSG00000092020	protein_coding	0.450657	7.34067e-18	0.453175	0.453175	0
FLVCR1	ENSG00000162769	protein_coding	0.492097	1.81632e-21	0.45308	0.45308	0
KRIT1	ENSG00000001631	protein_coding	0.487063	5.29565e-21	0.453023	0.453023	0
SPDYE3	ENSG00000214300	protein_coding	0.467815	2.70174e-19	0.452971	0.452971	0
PIP5K1A	ENSG00000143398	protein_coding	0.503384	1.54509e-22	0.452963	0.452963	0
UTP11	ENSG00000183520	protein_coding	0.440918	4.41003e-17	0.452941	0.452941	0
PPP3R1	ENSG00000221823	protein_coding	0.482101	1.49473e-20	0.452895	0.452895	0
TRMT12	ENSG00000183665	protein_coding	0.427954	4.39486e-16	0.452892	0.452892	0
EXO1	ENSG00000174371	protein_coding	0.491459	2.08211e-21	0.452825	0.452825	0
ADGRA3	ENSG00000152990	protein_coding	0.470577	1.5602e-19	0.452702	0.452702	0
NNT-AS1	ENSG00000248092	lncRNA	0.500885	2.68771e-22	0.452678	0.452678	0
CHROMR	ENSG00000223960	lncRNA	0.478498	3.14187e-20	0.452648	0.452648	0
IMMP1L	ENSG00000148950	protein_coding	0.449498	9.11369e-18	0.452599	0.452599	0
TMED4	ENSG00000158604	protein_coding	0.498519	4.52025e-22	0.452573	0.452573	0
GNB1	ENSG00000078369	protein_coding	0.471115	1.40107e-19	0.452499	0.452499	0
NCBP2	ENSG00000114503	protein_coding	0.481156	1.81758e-20	0.452492	0.452492	0
IFRD1	ENSG00000006652	protein_coding	0.486529	5.92558e-21	0.452408	0.452408	0
SMURF2	ENSG00000108854	protein_coding	0.475636	5.63322e-20	0.452399	0.452399	0
YWHAH	ENSG00000128245	protein_coding	0.483729	1.06546e-20	0.452302	0.452302	0
CRCP	ENSG00000241258	protein_coding	0.50224	1.9917e-22	0.452191	0.452191	0
PHF6	ENSG00000156531	protein_coding	0.496921	6.40739e-22	0.452011	0.452011	0
LAPTM4B	ENSG00000104341	protein_coding	0.480724	1.98745e-20	0.451981	0.451981	0
PHTF2	ENSG00000006576	protein_coding	0.498477	4.56164e-22	0.451913	0.451913	0
METAP1D	ENSG00000172878	protein_coding	0.476844	4.40564e-20	0.451853	0.451853	0
IQCC	ENSG00000160051	protein_coding	0.426645	5.51368e-16	0.451828	0.451828	0
GOLPH3	ENSG00000113384	protein_coding	0.489476	3.17768e-21	0.451728	0.451728	0
ZFR	ENSG00000056097	protein_coding	0.513751	1.48e-23	0.451666	0.451666	0
BCL7A	ENSG00000110987	protein_coding	0.495796	8.18215e-22	0.451563	0.451563	0
NRF1	ENSG00000106459	protein_coding	0.49347	1.35254e-21	0.451469	0.451469	0
PRIMPOL	ENSG00000164306	protein_coding	0.486241	6.29595e-21	0.451454	0.451454	0
NDUFAF6	ENSG00000156170	protein_coding	0.473858	8.07355e-20	0.451398	0.451398	0
ECD	ENSG00000122882	protein_coding	0.484187	9.68191e-21	0.451355	0.451355	0
ZNF189	ENSG00000136870	protein_coding	0.495529	8.66857e-22	0.451354	0.451354	0
SBDSP1	ENSG00000225648	transcribed_unprocessed_pseudogene	0.483354	1.15198e-20	0.451249	0.451249	0
TPM3	ENSG00000143549	protein_coding	0.459811	1.29033e-18	0.450965	0.450965	0
ZCRB1	ENSG00000139168	protein_coding	0.482584	1.35197e-20	0.450847	0.450847	0
COMMD2	ENSG00000114744	protein_coding	0.498922	4.13776e-22	0.450712	0.450712	0
POC5	ENSG00000152359	protein_coding	0.496682	6.74846e-22	0.450672	0.450672	0
OBI1	ENSG00000152193	protein_coding	0.473822	8.13314e-20	0.450669	0.450669	0
NOP58	ENSG00000055044	protein_coding	0.46618	3.7308e-19	0.450642	0.450642	0
TMEM14C	ENSG00000111843	protein_coding	0.469393	1.97557e-19	0.450631	0.450631	0
SRGAP2	ENSG00000266028	protein_coding	0.463815	5.93194e-19	0.450535	0.450535	0
TRAM2-AS1	ENSG00000225791	lncRNA	0.495306	9.09849e-22	0.450491	0.450491	0
HEATR1	ENSG00000119285	protein_coding	0.498629	4.41258e-22	0.45046	0.45046	0
CARF	ENSG00000138380	protein_coding	0.472607	1.03886e-19	0.450363	0.450363	0
TCEAL1	ENSG00000172465	protein_coding	0.485776	6.94267e-21	0.45021	0.45021	0
BBS4	ENSG00000140463	protein_coding	0.477804	3.62135e-20	0.450147	0.450147	0
SRSF7	ENSG00000115875	protein_coding	0.503991	1.34984e-22	0.45008	0.45008	0
UBAP2L	ENSG00000143569	protein_coding	0.497771	5.3231e-22	0.450056	0.450056	0
METTL14	ENSG00000145388	protein_coding	0.49806	4.99681e-22	0.450032	0.450032	0
CENPQ	ENSG00000031691	protein_coding	0.479904	2.35345e-20	0.449995	0.449995	0
AC125257.1	ENSG00000259623	lncRNA	0.497941	5.12881e-22	0.449857	0.449857	0
SMARCA5	ENSG00000153147	protein_coding	0.518798	4.58787e-24	0.44959	0.44959	0
BDNF-AS	ENSG00000245573	lncRNA	0.405434	1.89965e-14	0.449568	0.449568	0
PCNX4	ENSG00000126773	protein_coding	0.478818	2.94239e-20	0.449562	0.449562	0
SCNM1	ENSG00000163156	protein_coding	0.426431	5.72088e-16	0.449489	0.449489	0
MED30	ENSG00000164758	protein_coding	0.489824	2.95108e-21	0.449486	0.449486	0
KIF14	ENSG00000118193	protein_coding	0.478723	2.99972e-20	0.449381	0.449381	0
CPSF6	ENSG00000111605	protein_coding	0.517921	5.63183e-24	0.449154	0.449154	0
SAR1A	ENSG00000079332	protein_coding	0.457484	2.01744e-18	0.449097	0.449097	0
TMEM263	ENSG00000151135	protein_coding	0.475255	6.08514e-20	0.449084	0.449084	0
UBE2E3	ENSG00000170035	protein_coding	0.469347	1.99382e-19	0.448937	0.448937	0
FANCL	ENSG00000115392	protein_coding	0.444729	2.20113e-17	0.448919	0.448919	0
SF3B4	ENSG00000143368	protein_coding	0.491987	1.85987e-21	0.448872	0.448872	0
ST3GAL3	ENSG00000126091	protein_coding	0.460197	1.19765e-18	0.448864	0.448864	0
ZNF766	ENSG00000196214	protein_coding	0.480182	2.22261e-20	0.448787	0.448787	0
XPO1	ENSG00000082898	protein_coding	0.498074	4.98208e-22	0.448706	0.448706	0
RPAP2	ENSG00000122484	protein_coding	0.49166	1.99454e-21	0.448684	0.448684	0
CASP3	ENSG00000164305	protein_coding	0.479472	2.57247e-20	0.448496	0.448496	0
MORF4L2	ENSG00000123562	protein_coding	0.506286	8.07696e-23	0.448461	0.448461	0
PPID	ENSG00000171497	protein_coding	0.483523	1.11216e-20	0.448456	0.448456	0
FPGT	ENSG00000254685	protein_coding	0.4821	1.4948e-20	0.448424	0.448424	0
HCG18	ENSG00000231074	lncRNA	0.472117	1.1462e-19	0.4483	0.4483	0
TJAP1	ENSG00000137221	protein_coding	0.495418	8.88053e-22	0.448154	0.448154	0
DDOST	ENSG00000244038	protein_coding	0.497274	5.9327e-22	0.448017	0.448017	0
FCF1	ENSG00000119616	protein_coding	0.486017	6.59993e-21	0.447982	0.447982	0
ERCC8	ENSG00000049167	protein_coding	0.465711	4.09178e-19	0.447968	0.447968	0
PRKG2	ENSG00000138669	protein_coding	0.440932	4.39846e-17	0.44789	0.44789	0
ABHD10	ENSG00000144827	protein_coding	0.43559	1.14814e-16	0.447836	0.447836	0
TGDS	ENSG00000088451	protein_coding	0.483798	1.05025e-20	0.447786	0.447786	0
GATAD1	ENSG00000157259	protein_coding	0.488381	4.00866e-21	0.447757	0.447757	0
PNPT1	ENSG00000138035	protein_coding	0.476782	4.46163e-20	0.447664	0.447664	0
THNSL1	ENSG00000185875	protein_coding	0.470191	1.68517e-19	0.447522	0.447522	0
POLR2D	ENSG00000144231	protein_coding	0.477864	3.57714e-20	0.447454	0.447454	0
ATPSCKMT	ENSG00000150756	protein_coding	0.459764	1.30216e-18	0.447448	0.447448	0
BFAR	ENSG00000103429	protein_coding	0.475463	5.83387e-20	0.447319	0.447319	0
MLH3	ENSG00000119684	protein_coding	0.493927	1.22566e-21	0.447128	0.447128	0
RSPRY1	ENSG00000159579	protein_coding	0.497359	5.82356e-22	0.447083	0.447083	0
C11orf58	ENSG00000110696	protein_coding	0.486406	6.08206e-21	0.44707	0.44707	0
JOSD1	ENSG00000100221	protein_coding	0.49496	9.80619e-22	0.447067	0.447067	0
AL021707.2	ENSG00000228274	lncRNA	0.444815	2.16679e-17	0.44701	0.44701	0
TIMM10B	ENSG00000132286	protein_coding	0.449491	9.12502e-18	0.446945	0.446945	0
RSRC2	ENSG00000111011	protein_coding	0.486406	6.08187e-21	0.446898	0.446898	0
KLC4	ENSG00000137171	protein_coding	0.488352	4.03327e-21	0.446774	0.446774	0
SUPT7L	ENSG00000119760	protein_coding	0.475765	5.48687e-20	0.446737	0.446737	0
NDUFA5	ENSG00000128609	protein_coding	0.457657	1.95147e-18	0.446721	0.446721	0
AC242426.2	ENSG00000237188	lncRNA	0.470436	1.60476e-19	0.446707	0.446707	0
TMED2	ENSG00000086598	protein_coding	0.495274	9.16157e-22	0.446692	0.446692	0
TMEM106B	ENSG00000106460	protein_coding	0.498838	4.21517e-22	0.446329	0.446329	0
CABYR	ENSG00000154040	protein_coding	0.376167	1.68918e-12	0.446311	0.446311	0
TAF12	ENSG00000120656	protein_coding	0.458244	1.74415e-18	0.446236	0.446236	0
CYRIB	ENSG00000153310	protein_coding	0.476644	4.58871e-20	0.446229	0.446229	0
PARN	ENSG00000140694	protein_coding	0.471161	1.38835e-19	0.446117	0.446117	0
LCA5L	ENSG00000157578	protein_coding	0.425185	7.09243e-16	0.446116	0.446116	0
TRA2B	ENSG00000136527	protein_coding	0.511362	2.55948e-23	0.446077	0.446077	0
GON4L	ENSG00000116580	protein_coding	0.495648	8.4481e-22	0.446018	0.446018	0
NTAQ1	ENSG00000156795	protein_coding	0.468361	2.42483e-19	0.445973	0.445973	0
TBCK	ENSG00000145348	protein_coding	0.488696	3.75025e-21	0.445971	0.445971	0
WRAP73	ENSG00000116213	protein_coding	0.448615	1.07423e-17	0.445666	0.445666	0
ZNF184	ENSG00000096654	protein_coding	0.50236	1.93937e-22	0.445646	0.445646	0
PPIL3	ENSG00000240344	protein_coding	0.446501	1.58885e-17	0.445588	0.445588	0
CUL4B	ENSG00000158290	protein_coding	0.484003	1.00616e-20	0.445494	0.445494	0
PHF5A	ENSG00000100410	protein_coding	0.475604	5.67001e-20	0.445437	0.445437	0
CCNB1IP1	ENSG00000100814	protein_coding	0.458895	1.53912e-18	0.445424	0.445424	0
PRR3	ENSG00000204576	protein_coding	0.442792	3.13712e-17	0.445352	0.445352	0
SPIN1	ENSG00000106723	protein_coding	0.463679	6.09269e-19	0.445342	0.445342	0
VPS26A	ENSG00000122958	protein_coding	0.476856	4.39431e-20	0.44522	0.44522	0
FKTN	ENSG00000106692	protein_coding	0.478262	3.29764e-20	0.445201	0.445201	0
XPNPEP3	ENSG00000196236	protein_coding	0.476562	4.66572e-20	0.445094	0.445094	0
ZNF112	ENSG00000062370	protein_coding	0.438025	7.42988e-17	0.444932	0.444932	0
AFMID	ENSG00000183077	protein_coding	0.462874	7.12718e-19	0.444912	0.444912	0
WDPCP	ENSG00000143951	protein_coding	0.446337	1.63757e-17	0.444908	0.444908	0
CREB3L4	ENSG00000143578	protein_coding	0.450395	7.70842e-18	0.444876	0.444876	0
SRSF4	ENSG00000116350	protein_coding	0.462197	8.13029e-19	0.444727	0.444727	0
SCYL3	ENSG00000000457	protein_coding	0.522491	1.92293e-24	0.444627	0.444627	0
DDA1	ENSG00000130311	protein_coding	0.440591	4.67859e-17	0.444543	0.444543	0
WTAP	ENSG00000146457	protein_coding	0.482838	1.2826e-20	0.444227	0.444227	0
PKNOX1	ENSG00000160199	protein_coding	0.4601	1.22034e-18	0.444182	0.444182	0
C11orf49	ENSG00000149179	protein_coding	0.457771	1.90939e-18	0.444011	0.444011	0
UCK2	ENSG00000143179	protein_coding	0.476605	4.62584e-20	0.443906	0.443906	0
RABIF	ENSG00000183155	protein_coding	0.424623	7.81065e-16	0.443807	0.443807	0
OTUD6B	ENSG00000155100	protein_coding	0.460716	1.0834e-18	0.443676	0.443676	0
CCAR1	ENSG00000060339	protein_coding	0.491715	1.97128e-21	0.443413	0.443413	0
TRAF3IP1	ENSG00000204104	protein_coding	0.479685	2.46207e-20	0.443371	0.443371	0
BIVM	ENSG00000134897	protein_coding	0.461835	8.723e-19	0.443316	0.443316	0
ZNF181	ENSG00000197841	protein_coding	0.472455	1.07102e-19	0.443286	0.443286	0
TM2D3	ENSG00000184277	protein_coding	0.481872	1.56742e-20	0.443268	0.443268	0
UBA6-AS1	ENSG00000248049	lncRNA	0.434764	1.32974e-16	0.443195	0.443195	0
SZRD1	ENSG00000055070	protein_coding	0.474033	7.79304e-20	0.443141	0.443141	0
GTF2H1	ENSG00000110768	protein_coding	0.469167	2.06653e-19	0.443098	0.443098	0
ETAA1	ENSG00000143971	protein_coding	0.461051	1.01543e-18	0.443077	0.443077	0
UBXN2B	ENSG00000215114	protein_coding	0.459137	1.46918e-18	0.443059	0.443059	0
PMPCB	ENSG00000105819	protein_coding	0.490381	2.62096e-21	0.443057	0.443057	0
NAPEPLD	ENSG00000161048	protein_coding	0.483783	1.0535e-20	0.442904	0.442904	0
TMCO3	ENSG00000150403	protein_coding	0.480216	2.20689e-20	0.442705	0.442705	0
C5orf51	ENSG00000205765	protein_coding	0.474935	6.49339e-20	0.442657	0.442657	0
MARK1	ENSG00000116141	protein_coding	0.486191	6.36224e-21	0.44263	0.44263	0
SLC33A1	ENSG00000169359	protein_coding	0.505005	1.07634e-22	0.442372	0.442372	0
YTHDF2	ENSG00000198492	protein_coding	0.49745	5.70952e-22	0.442334	0.442334	0
NONO	ENSG00000147140	protein_coding	0.481624	1.64992e-20	0.442324	0.442324	0
AP001372.2	ENSG00000254837	lncRNA	0.484598	8.88553e-21	0.442207	0.442207	0
WDR33	ENSG00000136709	protein_coding	0.488918	3.57781e-21	0.442052	0.442052	0
MSH2	ENSG00000095002	protein_coding	0.487481	4.84916e-21	0.442039	0.442039	0
PCMTD1	ENSG00000168300	protein_coding	0.471232	1.36876e-19	0.441993	0.441993	0
C12orf76	ENSG00000174456	protein_coding	0.449362	9.3472e-18	0.441991	0.441991	0
DVL2	ENSG00000004975	protein_coding	0.494173	1.16234e-21	0.441962	0.441962	0
HS2ST1	ENSG00000153936	protein_coding	0.494547	1.07216e-21	0.441926	0.441926	0
AGO3	ENSG00000126070	protein_coding	0.489704	3.0274e-21	0.441854	0.441854	0
GPR89B	ENSG00000188092	protein_coding	0.450835	7.09925e-18	0.441682	0.441682	0
SLC35A5	ENSG00000138459	protein_coding	0.489671	3.04882e-21	0.441634	0.441634	0
POLR3F	ENSG00000132664	protein_coding	0.458018	1.82115e-18	0.441577	0.441577	0
SNW1	ENSG00000100603	protein_coding	0.491369	2.12296e-21	0.441447	0.441447	0
DNTTIP2	ENSG00000067334	protein_coding	0.442428	3.35196e-17	0.441429	0.441429	0
GNL2	ENSG00000134697	protein_coding	0.447284	1.37487e-17	0.441304	0.441304	0
KRR1	ENSG00000111615	protein_coding	0.481955	1.54045e-20	0.441255	0.441255	0
TTC19	ENSG00000011295	protein_coding	0.457816	1.89318e-18	0.441233	0.441233	0
SLC25A14	ENSG00000102078	protein_coding	0.45483	3.34426e-18	0.441203	0.441203	0
PMS2P1	ENSG00000078319	transcribed_unprocessed_pseudogene	0.463592	6.19651e-19	0.440995	0.440995	0
COMMD5	ENSG00000170619	protein_coding	0.423615	9.28452e-16	0.440924	0.440924	0
ZNF449	ENSG00000173275	protein_coding	0.471679	1.25147e-19	0.44083	0.44083	0
GPR180	ENSG00000152749	protein_coding	0.46142	9.4541e-19	0.44081	0.44081	0
CIR1	ENSG00000138433	protein_coding	0.451569	6.18688e-18	0.440744	0.440744	0
HJURP	ENSG00000123485	protein_coding	0.442799	3.13296e-17	0.4407	0.4407	0
WBP1	ENSG00000239779	protein_coding	0.456242	2.55716e-18	0.440626	0.440626	0
CBX1	ENSG00000108468	protein_coding	0.488097	4.25714e-21	0.440569	0.440569	0
SNRNP48	ENSG00000168566	protein_coding	0.477397	3.93539e-20	0.440491	0.440491	0
PPAT	ENSG00000128059	protein_coding	0.463321	6.53342e-19	0.440485	0.440485	0
TMEM182	ENSG00000170417	protein_coding	0.387246	3.25475e-13	0.440483	0.440483	0
BCKDHB	ENSG00000083123	protein_coding	0.45345	4.34232e-18	0.440407	0.440407	0
KRBOX4	ENSG00000147121	protein_coding	0.461936	8.55326e-19	0.440354	0.440354	0
SGK3	ENSG00000104205	protein_coding	0.488846	3.63263e-21	0.440353	0.440353	0
NANP	ENSG00000170191	protein_coding	0.464371	5.32103e-19	0.440218	0.440218	0
TMEM181	ENSG00000146433	protein_coding	0.463912	5.82066e-19	0.44019	0.44019	0
RBM48	ENSG00000127993	protein_coding	0.489797	2.96819e-21	0.440124	0.440124	0
C9orf64	ENSG00000165118	protein_coding	0.474561	7.00419e-20	0.440123	0.440123	0
SLC25A36	ENSG00000114120	protein_coding	0.482212	1.46074e-20	0.440122	0.440122	0
ZBTB25	ENSG00000089775	protein_coding	0.46342	6.40781e-19	0.440063	0.440063	0
POGLUT1	ENSG00000163389	protein_coding	0.47315	9.31201e-20	0.440027	0.440027	0
ATPAF1	ENSG00000123472	protein_coding	0.433335	1.71264e-16	0.440013	0.440013	0
ZBED8	ENSG00000221886	protein_coding	0.451629	6.11788e-18	0.439968	0.439968	0
DNAJC24	ENSG00000170946	protein_coding	0.462132	8.23392e-19	0.439921	0.439921	0
ISG20L2	ENSG00000143319	protein_coding	0.47659	4.63966e-20	0.439864	0.439864	0
TANK	ENSG00000136560	protein_coding	0.473247	9.1317e-20	0.439839	0.439839	0
SNX27	ENSG00000143376	protein_coding	0.512508	1.96894e-23	0.439838	0.439838	0
MORF4L1	ENSG00000185787	protein_coding	0.485427	7.47032e-21	0.439825	0.439825	0
CARS1	ENSG00000110619	protein_coding	0.431902	2.20494e-16	0.439822	0.439822	0
YIPF3	ENSG00000137207	protein_coding	0.462898	7.09454e-19	0.439798	0.439798	0
IAH1	ENSG00000134330	protein_coding	0.424592	7.85276e-16	0.439672	0.439672	0
PSMD5	ENSG00000095261	protein_coding	0.462348	7.89573e-19	0.439653	0.439653	0
FCF1P2	ENSG00000228638	transcribed_processed_pseudogene	0.430776	2.6866e-16	0.439605	0.439605	0
PCID2	ENSG00000126226	protein_coding	0.453521	4.28499e-18	0.43955	0.43955	0
GPN3	ENSG00000111231	protein_coding	0.494198	1.1561e-21	0.439531	0.439531	0
ITFG1	ENSG00000129636	protein_coding	0.50637	7.92669e-23	0.439464	0.439464	0
CDADC1	ENSG00000102543	protein_coding	0.47664	4.59227e-20	0.439415	0.439415	0
YTHDC1	ENSG00000083896	protein_coding	0.4865	5.96182e-21	0.439273	0.439273	0
APMAP	ENSG00000101474	protein_coding	0.462322	7.93616e-19	0.439201	0.439201	0
RSBN1L	ENSG00000187257	protein_coding	0.504225	1.28112e-22	0.439193	0.439193	0
SRSF11	ENSG00000116754	protein_coding	0.500143	3.16443e-22	0.439191	0.439191	0
ADO	ENSG00000181915	protein_coding	0.508788	4.5947e-23	0.439172	0.439172	0
CSPP1	ENSG00000104218	protein_coding	0.495061	9.59424e-22	0.439133	0.439133	0
MAGOHB	ENSG00000111196	protein_coding	0.461203	9.86005e-19	0.439053	0.439053	0
DDX17	ENSG00000100201	protein_coding	0.499835	3.38655e-22	0.438919	0.438919	0
PPHLN1	ENSG00000134283	protein_coding	0.485126	7.95631e-21	0.438808	0.438808	0
TAX1BP1	ENSG00000106052	protein_coding	0.482512	1.37239e-20	0.438786	0.438786	0
ZNF286A	ENSG00000187607	protein_coding	0.447339	1.36093e-17	0.438782	0.438782	0
SENP6	ENSG00000112701	protein_coding	0.48077	1.96842e-20	0.438762	0.438762	0
SLC35E3	ENSG00000175782	protein_coding	0.412684	5.827e-15	0.438689	0.438689	0
UFM1	ENSG00000120686	protein_coding	0.473362	8.92413e-20	0.438687	0.438687	0
AC006213.1	ENSG00000266921	lncRNA	0.349162	7.25424e-11	0.438669	0.438669	6.61868e-17
GATAD2B	ENSG00000143614	protein_coding	0.484727	8.64949e-21	0.438631	0.438631	0
ATG14	ENSG00000126775	protein_coding	0.461637	9.06429e-19	0.438618	0.438618	0
PARP1	ENSG00000143799	protein_coding	0.511434	2.51731e-23	0.438547	0.438547	0
DPY30	ENSG00000162961	protein_coding	0.450225	7.95799e-18	0.438505	0.438505	0
WDR19	ENSG00000157796	protein_coding	0.455714	2.82778e-18	0.438347	0.438347	0
PIGV	ENSG00000060642	protein_coding	0.443339	2.83909e-17	0.438268	0.438268	0
COA1	ENSG00000106603	protein_coding	0.464342	5.35155e-19	0.438206	0.438206	0
ZNF791	ENSG00000173875	protein_coding	0.485798	6.90992e-21	0.438174	0.438174	0
CMBL	ENSG00000164237	protein_coding	0.430949	2.6066e-16	0.438166	0.438166	0
R3HDM1	ENSG00000048991	protein_coding	0.478943	2.86732e-20	0.438133	0.438133	0
IKZF5	ENSG00000095574	protein_coding	0.485521	7.32341e-21	0.438083	0.438083	0
PITPNA-AS1	ENSG00000236618	lncRNA	0.458415	1.68759e-18	0.438049	0.438049	0
DNAJB14	ENSG00000164031	protein_coding	0.472973	9.65048e-20	0.438006	0.438006	0
CBFB	ENSG00000067955	protein_coding	0.498502	4.53643e-22	0.437981	0.437981	0
DLEU1	ENSG00000176124	lncRNA	0.47618	5.04359e-20	0.437887	0.437887	0
ZNF510	ENSG00000081386	protein_coding	0.478209	3.33315e-20	0.437871	0.437871	0
GUSBP1	ENSG00000183666	transcribed_unprocessed_pseudogene	0.443949	2.53954e-17	0.437759	0.437759	0
SYF2	ENSG00000117614	protein_coding	0.452267	5.42723e-18	0.437738	0.437738	0
FBXO7	ENSG00000100225	protein_coding	0.493203	1.43252e-21	0.437665	0.437665	0
RCN2	ENSG00000117906	protein_coding	0.479759	2.4247e-20	0.437571	0.437571	0
AC010148.1	ENSG00000235726	lncRNA	0.408338	1.18724e-14	0.437561	0.437561	8.07483e-17
ALMS1	ENSG00000116127	protein_coding	0.473973	7.8883e-20	0.437293	0.437293	0
NBPF12	ENSG00000268043	protein_coding	0.489561	3.12089e-21	0.437147	0.437147	0
ARL6	ENSG00000113966	protein_coding	0.425024	7.29144e-16	0.437129	0.437129	0
DTL	ENSG00000143476	protein_coding	0.473342	8.95854e-20	0.437067	0.437067	0
CCDC91	ENSG00000123106	protein_coding	0.435854	1.09542e-16	0.43706	0.43706	0
SNIP1	ENSG00000163877	protein_coding	0.468954	2.1559e-19	0.437044	0.437044	0
DCAF8	ENSG00000132716	protein_coding	0.473462	8.74543e-20	0.436911	0.436911	0
TMEM59	ENSG00000116209	protein_coding	0.467279	3.00411e-19	0.436883	0.436883	0
SRP54	ENSG00000100883	protein_coding	0.469994	1.75256e-19	0.436832	0.436832	0
SPIDR	ENSG00000164808	protein_coding	0.478793	2.95744e-20	0.436802	0.436802	0
HIBADH	ENSG00000106049	protein_coding	0.493285	1.40729e-21	0.436764	0.436764	0
TBCCD1	ENSG00000113838	protein_coding	0.502336	1.94972e-22	0.436737	0.436737	0
C2orf69	ENSG00000178074	protein_coding	0.460809	1.06417e-18	0.436629	0.436629	0
ZNF670	ENSG00000277462	protein_coding	0.497602	5.52335e-22	0.436572	0.436572	0
USP48	ENSG00000090686	protein_coding	0.492772	1.57169e-21	0.436562	0.436562	0
FBXO4	ENSG00000151876	protein_coding	0.47658	4.64877e-20	0.436506	0.436506	0
MYNN	ENSG00000085274	protein_coding	0.486889	5.49382e-21	0.436453	0.436453	0
MIPOL1	ENSG00000151338	protein_coding	0.439533	5.66427e-17	0.436445	0.436445	0
PDCD2	ENSG00000071994	protein_coding	0.443348	2.83437e-17	0.436401	0.436401	0
TPR	ENSG00000047410	protein_coding	0.478255	3.30221e-20	0.436353	0.436353	0
CEP20	ENSG00000133393	protein_coding	0.478077	3.42445e-20	0.436285	0.436285	0
PANK4	ENSG00000157881	protein_coding	0.480097	2.26173e-20	0.43626	0.43626	0
SLF2	ENSG00000119906	protein_coding	0.484496	9.07695e-21	0.436208	0.436208	0
TRAPPC13	ENSG00000113597	protein_coding	0.479142	2.75273e-20	0.436165	0.436165	0
METTL23	ENSG00000181038	protein_coding	0.452797	4.91141e-18	0.435973	0.435973	0
FAM32A	ENSG00000105058	protein_coding	0.447499	1.32123e-17	0.43586	0.43586	0
ATF6	ENSG00000118217	protein_coding	0.517407	6.3477e-24	0.435856	0.435856	0
DRAM2	ENSG00000156171	protein_coding	0.419933	1.7365e-15	0.435788	0.435788	0
KIFAP3	ENSG00000075945	protein_coding	0.471668	1.25417e-19	0.435787	0.435787	0
ELK4	ENSG00000158711	protein_coding	0.499835	3.38668e-22	0.435766	0.435766	0
ZKSCAN4	ENSG00000187626	protein_coding	0.492274	1.74872e-21	0.435755	0.435755	0
TMA16	ENSG00000198498	protein_coding	0.440283	4.94663e-17	0.435728	0.435728	0
MRPL20-AS1	ENSG00000224870	lncRNA	0.45243	5.26363e-18	0.435726	0.435726	0
SAV1	ENSG00000151748	protein_coding	0.445444	1.93036e-17	0.435623	0.435623	0
RAB29	ENSG00000117280	protein_coding	0.462941	7.03566e-19	0.435584	0.435584	0
TYW3	ENSG00000162623	protein_coding	0.464849	4.84611e-19	0.435575	0.435575	0
ZMYM4	ENSG00000146463	protein_coding	0.497532	5.60784e-22	0.435554	0.435554	0
LSM14A	ENSG00000257103	protein_coding	0.486744	5.66416e-21	0.435547	0.435547	0
C1orf35	ENSG00000143793	protein_coding	0.441999	3.6244e-17	0.435531	0.435531	0
TOR1B	ENSG00000136816	protein_coding	0.451965	5.7435e-18	0.435474	0.435474	0
GGNBP2	ENSG00000278311	protein_coding	0.495651	8.44255e-22	0.435424	0.435424	0
ZNF271P	ENSG00000257267	transcribed_unitary_pseudogene	0.433142	1.77216e-16	0.435394	0.435394	0
ZC3H8	ENSG00000144161	protein_coding	0.462555	7.5837e-19	0.43534	0.43534	0
CCDC121	ENSG00000176714	protein_coding	0.448318	1.13511e-17	0.435281	0.435281	0
SLC25A40	ENSG00000075303	protein_coding	0.473779	8.2033e-20	0.435269	0.435269	0
VPS50	ENSG00000004766	protein_coding	0.456197	2.57935e-18	0.435238	0.435238	0
OLMALINC	ENSG00000235823	lncRNA	0.427133	5.06739e-16	0.435213	0.435213	0
LINC00339	ENSG00000218510	lncRNA	0.45907	1.48814e-18	0.435194	0.435194	0
RAB33B	ENSG00000172007	protein_coding	0.46646	3.53073e-19	0.43519	0.43519	0
GAS2L3	ENSG00000139354	protein_coding	0.445059	2.07173e-17	0.435003	0.435003	0
ZKSCAN8	ENSG00000198315	protein_coding	0.49198	1.86261e-21	0.434974	0.434974	0
EFHC1	ENSG00000096093	protein_coding	0.473758	8.23894e-20	0.434784	0.434784	0
UCHL5	ENSG00000116750	protein_coding	0.502449	1.90169e-22	0.43474	0.43474	0
YEATS4	ENSG00000127337	protein_coding	0.435233	1.22343e-16	0.434609	0.434609	0
ACP1	ENSG00000143727	protein_coding	0.442296	3.43388e-17	0.434559	0.434559	0
HNRNPA2B1	ENSG00000122566	protein_coding	0.478314	3.26236e-20	0.434534	0.434534	0
CNST	ENSG00000162852	protein_coding	0.497062	6.21293e-22	0.434474	0.434474	0
ZC3HC1	ENSG00000091732	protein_coding	0.457632	1.96101e-18	0.434389	0.434389	0
TTC28-AS1	ENSG00000235954	lncRNA	0.410896	7.81924e-15	0.434372	0.434372	0
MAP3K2	ENSG00000169967	protein_coding	0.496313	7.31287e-22	0.434323	0.434323	0
BCAP29	ENSG00000075790	protein_coding	0.431909	2.20226e-16	0.434304	0.434304	0
AL928654.1	ENSG00000251602	lncRNA	0.403124	2.75185e-14	0.434303	0.434303	0
RAET1K	ENSG00000218358	transcribed_unprocessed_pseudogene	0.340176	2.34708e-10	0.434269	0.434269	1.45173e-16
TAF2	ENSG00000064313	protein_coding	0.4736	8.50582e-20	0.434184	0.434184	0
ZNF480	ENSG00000198464	protein_coding	0.424317	8.2316e-16	0.434174	0.434174	0
WHRN	ENSG00000095397	protein_coding	0.413171	5.37651e-15	0.434126	0.434126	0
RNF5	ENSG00000204308	protein_coding	0.434606	1.36762e-16	0.434116	0.434116	0
PEX10	ENSG00000157911	protein_coding	0.468501	2.35835e-19	0.434048	0.434048	0
LINC00630	ENSG00000223546	lncRNA	0.432063	2.14321e-16	0.434029	0.434029	0
MAP3K14-AS1	ENSG00000267278	lncRNA	0.437365	8.36313e-17	0.433989	0.433989	0
PHF14	ENSG00000106443	protein_coding	0.465998	3.86733e-19	0.433986	0.433986	0
COX7A2L	ENSG00000115944	protein_coding	0.449086	9.83994e-18	0.433935	0.433935	0
MMGT1	ENSG00000169446	protein_coding	0.474616	6.92704e-20	0.433919	0.433919	0
DARS2	ENSG00000117593	protein_coding	0.482055	1.50891e-20	0.433887	0.433887	0
GNRHR2	ENSG00000211451	transcribed_unitary_pseudogene	0.454885	3.30974e-18	0.433749	0.433749	0
CEP57	ENSG00000166037	protein_coding	0.476331	4.89062e-20	0.433746	0.433746	0
OCIAD1	ENSG00000109180	protein_coding	0.484945	8.26269e-21	0.433711	0.433711	0
INTS3	ENSG00000143624	protein_coding	0.465194	4.52891e-19	0.433687	0.433687	0
GLT8D1	ENSG00000016864	protein_coding	0.442335	3.40916e-17	0.433629	0.433629	0
TMEM248	ENSG00000106609	protein_coding	0.481305	1.76249e-20	0.43358	0.43358	0
GSEC	ENSG00000280832	lncRNA	0.416336	3.17784e-15	0.433553	0.433553	0
PCMT1	ENSG00000120265	protein_coding	0.449244	9.55483e-18	0.433474	0.433474	0
PPP3CB-AS1	ENSG00000221817	lncRNA	0.44416	2.44343e-17	0.433455	0.433455	0
CCDC14	ENSG00000175455	protein_coding	0.453576	4.24033e-18	0.433412	0.433412	0
DUSP11	ENSG00000144048	protein_coding	0.449824	8.57632e-18	0.4334	0.4334	0
LRIG2	ENSG00000198799	protein_coding	0.447318	1.36628e-17	0.433345	0.433345	0
TWISTNB	ENSG00000105849	protein_coding	0.491055	2.27018e-21	0.433332	0.433332	0
ZNF302	ENSG00000089335	protein_coding	0.500485	2.93496e-22	0.433272	0.433272	0
TBC1D32	ENSG00000146350	protein_coding	0.461963	8.50833e-19	0.43323	0.43323	0
PON2	ENSG00000105854	protein_coding	0.399832	4.64333e-14	0.433221	0.433221	0
TTC5	ENSG00000136319	protein_coding	0.490772	2.41165e-21	0.433206	0.433206	0
EEF1AKNMT	ENSG00000010165	protein_coding	0.482442	1.39265e-20	0.433155	0.433155	0
RPL7L1	ENSG00000146223	protein_coding	0.485973	6.6603e-21	0.433086	0.433086	0
MEX3A	ENSG00000254726	protein_coding	0.417327	2.69218e-15	0.432936	0.432936	0
RAD54B	ENSG00000197275	protein_coding	0.461133	9.99395e-19	0.432912	0.432912	0
C1orf216	ENSG00000142686	protein_coding	0.460438	1.14324e-18	0.43269	0.43269	0
MMACHC	ENSG00000132763	protein_coding	0.447665	1.28126e-17	0.432626	0.432626	0
FAM133B	ENSG00000234545	protein_coding	0.479063	2.79809e-20	0.43253	0.43253	0
MCMDC2	ENSG00000178460	protein_coding	0.412018	6.50265e-15	0.432492	0.432492	0
ABRACL	ENSG00000146386	protein_coding	0.457542	1.99499e-18	0.432438	0.432438	0
KANSL1L	ENSG00000144445	protein_coding	0.463264	6.60594e-19	0.432421	0.432421	0
PATZ1	ENSG00000100105	protein_coding	0.464343	5.35118e-19	0.432324	0.432324	0
CEBPZ	ENSG00000115816	protein_coding	0.45753	1.99955e-18	0.43229	0.43229	0
COA6	ENSG00000168275	protein_coding	0.430023	3.06527e-16	0.432288	0.432288	0
BID	ENSG00000015475	protein_coding	0.433989	1.52574e-16	0.432252	0.432252	0
CDCA7L	ENSG00000164649	protein_coding	0.482292	1.43645e-20	0.432197	0.432197	0
RHNO1	ENSG00000171792	protein_coding	0.473432	8.79759e-20	0.432193	0.432193	0
C5orf15	ENSG00000113583	protein_coding	0.479017	2.82438e-20	0.432191	0.432191	0
CCDC43	ENSG00000180329	protein_coding	0.477778	3.64063e-20	0.432183	0.432183	0
TBC1D15	ENSG00000121749	protein_coding	0.467114	3.10337e-19	0.432158	0.432158	0
HACD3	ENSG00000074696	protein_coding	0.483513	1.11447e-20	0.432138	0.432138	0
CHMP3	ENSG00000115561	protein_coding	0.4713	1.35009e-19	0.431956	0.431956	0
ABRAXAS2	ENSG00000165660	protein_coding	0.48435	9.35802e-21	0.43193	0.43193	0
LIN7C	ENSG00000148943	protein_coding	0.466602	3.43311e-19	0.431925	0.431925	0
ATF6B	ENSG00000213676	protein_coding	0.466722	3.3529e-19	0.431901	0.431901	0
ADNP	ENSG00000101126	protein_coding	0.492639	1.61703e-21	0.431783	0.431783	0
DCAF16	ENSG00000163257	protein_coding	0.463599	6.18788e-19	0.43177	0.43177	0
PITPNB	ENSG00000180957	protein_coding	0.457397	2.05123e-18	0.431768	0.431768	0
SP3	ENSG00000172845	protein_coding	0.476952	4.30977e-20	0.431735	0.431735	0
ZNF322	ENSG00000181315	protein_coding	0.439822	5.37668e-17	0.431726	0.431726	0
BBS2	ENSG00000125124	protein_coding	0.484947	8.26042e-21	0.431664	0.431664	0
RBBP8	ENSG00000101773	protein_coding	0.431078	2.54812e-16	0.431555	0.431555	0
MPC2	ENSG00000143158	protein_coding	0.466477	3.51874e-19	0.431545	0.431545	0
UBIAD1	ENSG00000120942	protein_coding	0.49473	1.03056e-21	0.4313	0.4313	0
CDR2	ENSG00000140743	protein_coding	0.465176	4.54481e-19	0.431288	0.431288	0
GABPB2	ENSG00000143458	protein_coding	0.449782	8.64409e-18	0.431204	0.431204	0
RBM12B	ENSG00000183808	protein_coding	0.495881	8.03261e-22	0.431203	0.431203	0
CSTF1	ENSG00000101138	protein_coding	0.470166	1.69377e-19	0.431176	0.431176	0
PPOX	ENSG00000143224	protein_coding	0.414863	4.0618e-15	0.431124	0.431124	0
AP002495.1	ENSG00000254469	protein_coding	0.447833	1.24204e-17	0.431082	0.431082	0
TMEM39B	ENSG00000121775	protein_coding	0.45813	1.78254e-18	0.431076	0.431076	0
TMEM14B	ENSG00000137210	protein_coding	0.450022	8.26591e-18	0.430888	0.430888	0
SRSF6	ENSG00000124193	protein_coding	0.484677	8.74029e-21	0.43076	0.43076	0
ESCO1	ENSG00000141446	protein_coding	0.492063	1.82973e-21	0.43072	0.43072	0
TRAPPC6B	ENSG00000182400	protein_coding	0.459449	1.38353e-18	0.430626	0.430626	0
KLHDC2	ENSG00000165516	protein_coding	0.440244	4.9824e-17	0.430521	0.430521	0
PRORP	ENSG00000100890	protein_coding	0.431471	2.37851e-16	0.430449	0.430449	0
ARMCX5	ENSG00000125962	protein_coding	0.448043	1.19447e-17	0.430418	0.430418	0
TGS1	ENSG00000137574	protein_coding	0.468771	2.23537e-19	0.430359	0.430359	0
RMI1	ENSG00000178966	protein_coding	0.466134	3.76485e-19	0.430295	0.430295	0
ZNF12	ENSG00000164631	protein_coding	0.491896	1.8963e-21	0.430253	0.430253	0
ALG6	ENSG00000088035	protein_coding	0.438837	6.4216e-17	0.430111	0.430111	0
CCDC77	ENSG00000120647	protein_coding	0.445216	2.01302e-17	0.429912	0.429912	0
RFXAP	ENSG00000133111	protein_coding	0.457525	2.00157e-18	0.429908	0.429908	0
RBM26	ENSG00000139746	protein_coding	0.42106	1.43489e-15	0.429853	0.429853	0
ATXN3	ENSG00000066427	protein_coding	0.447376	1.35165e-17	0.429797	0.429797	0
TXNL4B	ENSG00000140830	protein_coding	0.468039	2.58469e-19	0.429758	0.429758	0
COX19	ENSG00000240230	protein_coding	0.439762	5.43509e-17	0.429699	0.429699	0
BBS7	ENSG00000138686	protein_coding	0.44477	2.18475e-17	0.429562	0.429562	0
MRPL3	ENSG00000114686	protein_coding	0.472166	1.13511e-19	0.429527	0.429527	0
NUDT3	ENSG00000272325	protein_coding	0.457894	1.86515e-18	0.429319	0.429319	0
PNKD	ENSG00000127838	protein_coding	0.40231	3.1334e-14	0.429289	0.429289	0
HARBI1	ENSG00000180423	protein_coding	0.422271	1.16786e-15	0.429273	0.429273	0
CASC2	ENSG00000177640	lncRNA	0.350548	6.03157e-11	0.429184	0.429184	0
FAM210B	ENSG00000124098	protein_coding	0.433973	1.52985e-16	0.429172	0.429172	0
ZNF567	ENSG00000189042	protein_coding	0.419838	1.76462e-15	0.42913	0.42913	0
MINPP1	ENSG00000107789	protein_coding	0.458846	1.55358e-18	0.429089	0.429089	0
CDC27	ENSG00000004897	protein_coding	0.471923	1.19167e-19	0.429034	0.429034	0
IFT172	ENSG00000138002	protein_coding	0.474617	6.92484e-20	0.429023	0.429023	0
DSG2	ENSG00000046604	protein_coding	0.470048	1.73403e-19	0.428963	0.428963	0
HSPBAP1	ENSG00000169087	protein_coding	0.432975	1.82509e-16	0.428936	0.428936	0
VBP1	ENSG00000155959	protein_coding	0.463862	5.8784e-19	0.428898	0.428898	0
TAF8	ENSG00000137413	protein_coding	0.475177	6.18307e-20	0.428892	0.428892	0
ATF1	ENSG00000123268	protein_coding	0.508183	5.26851e-23	0.428842	0.428842	0
ZNF891	ENSG00000214029	protein_coding	0.420597	1.55204e-15	0.428781	0.428781	0
MED10	ENSG00000133398	protein_coding	0.426199	5.95536e-16	0.428733	0.428733	0
MRPL50	ENSG00000136897	protein_coding	0.44412	2.46134e-17	0.428501	0.428501	0
AGPAT1	ENSG00000204310	protein_coding	0.480541	2.06404e-20	0.428495	0.428495	0
EIF3E	ENSG00000104408	protein_coding	0.455643	2.86583e-18	0.428469	0.428469	0
DAP	ENSG00000112977	protein_coding	0.473148	9.31567e-20	0.428378	0.428378	0
FAM76B	ENSG00000077458	protein_coding	0.472706	1.01832e-19	0.42829	0.42829	0
DCAKD	ENSG00000172992	protein_coding	0.460473	1.13556e-18	0.428236	0.428236	0
MTERF4	ENSG00000122085	protein_coding	0.424808	7.56702e-16	0.428209	0.428209	0
GIN1	ENSG00000145723	protein_coding	0.466073	3.81078e-19	0.428198	0.428198	0
MZT1	ENSG00000204899	protein_coding	0.434567	1.3771e-16	0.427994	0.427994	0
BBS10	ENSG00000179941	protein_coding	0.472557	1.04926e-19	0.427941	0.427941	0
MRPS30	ENSG00000112996	protein_coding	0.427083	5.11141e-16	0.427941	0.427941	0
ACOT2	ENSG00000119673	protein_coding	0.408574	1.14258e-14	0.427932	0.427932	0
HHAT	ENSG00000054392	protein_coding	0.448451	1.10742e-17	0.427876	0.427876	0
MRPL44	ENSG00000135900	protein_coding	0.426358	5.79392e-16	0.427797	0.427797	0
RRM2B	ENSG00000048392	protein_coding	0.480718	1.98976e-20	0.427749	0.427749	0
SENP3	ENSG00000161956	protein_coding	0.429807	3.1833e-16	0.427674	0.427674	0
USP40	ENSG00000085982	protein_coding	0.433919	1.54454e-16	0.427639	0.427639	0
MAP4K3	ENSG00000011566	protein_coding	0.471998	1.17384e-19	0.427582	0.427582	0
ZNF362	ENSG00000160094	protein_coding	0.452696	5.00581e-18	0.427513	0.427513	0
AC026271.1	ENSG00000174977	processed_pseudogene	0.434403	1.4176e-16	0.427481	0.427481	0
ZNF84	ENSG00000198040	protein_coding	0.460615	1.10483e-18	0.427446	0.427446	0
CDKAL1	ENSG00000145996	protein_coding	0.450971	6.92143e-18	0.427404	0.427404	0
GPAM	ENSG00000119927	protein_coding	0.432195	2.09425e-16	0.427345	0.427345	0
BMI1	ENSG00000168283	protein_coding	0.49798	5.08544e-22	0.427256	0.427256	0
BMPR1A	ENSG00000107779	protein_coding	0.462323	7.93378e-19	0.427255	0.427255	0
SF3A3	ENSG00000183431	protein_coding	0.450836	7.09855e-18	0.427212	0.427212	0
AC010834.3	ENSG00000253854	lncRNA	0.450874	7.04838e-18	0.427176	0.427176	5.02969e-16
BRMS1L	ENSG00000100916	protein_coding	0.484836	8.45407e-21	0.426999	0.426999	0
MORC2	ENSG00000133422	protein_coding	0.477404	3.92998e-20	0.426924	0.426924	0
ZNF75A	ENSG00000162086	protein_coding	0.471442	1.31246e-19	0.42688	0.42688	0
POLR2C	ENSG00000102978	protein_coding	0.491689	1.98231e-21	0.426822	0.426822	0
NOL8	ENSG00000198000	protein_coding	0.45117	6.66846e-18	0.426535	0.426535	0
RBM43	ENSG00000184898	protein_coding	0.474753	6.7371e-20	0.426508	0.426508	0
MED19	ENSG00000156603	protein_coding	0.413017	5.51519e-15	0.426483	0.426483	0
BBS9	ENSG00000122507	protein_coding	0.463012	6.93855e-19	0.426416	0.426416	0
ZFP90	ENSG00000184939	protein_coding	0.464876	4.82053e-19	0.426415	0.426415	0
KDELR2	ENSG00000136240	protein_coding	0.464153	5.55343e-19	0.42639	0.42639	0
PDHX	ENSG00000110435	protein_coding	0.44669	1.53436e-17	0.426258	0.426258	0
HSCB	ENSG00000100209	protein_coding	0.370975	3.57777e-12	0.426257	0.426257	0
CKMT2-AS1	ENSG00000247572	lncRNA	0.436471	9.81224e-17	0.426211	0.426211	0
THUMPD1	ENSG00000066654	protein_coding	0.472182	1.13149e-19	0.425865	0.425865	0
AC096992.2	ENSG00000273486	lncRNA	0.400809	3.97768e-14	0.42571	0.42571	0
KIFBP	ENSG00000198954	protein_coding	0.482601	1.34724e-20	0.425661	0.425661	0
DCK	ENSG00000156136	protein_coding	0.473959	7.91091e-20	0.425658	0.425658	0
AP3M1	ENSG00000185009	protein_coding	0.473456	8.75641e-20	0.425647	0.425647	0
SDR39U1	ENSG00000100445	protein_coding	0.451837	5.88386e-18	0.425626	0.425626	0
ZC3H7A	ENSG00000122299	protein_coding	0.482785	1.29669e-20	0.425534	0.425534	0
ADSL	ENSG00000239900	protein_coding	0.438324	7.04194e-17	0.425496	0.425496	0
AUH	ENSG00000148090	protein_coding	0.450196	8.00022e-18	0.425495	0.425495	0
FBXL12	ENSG00000127452	protein_coding	0.452182	5.51499e-18	0.425491	0.425491	0
SH3BP4	ENSG00000130147	protein_coding	0.469602	1.89518e-19	0.425489	0.425489	0
TEFM	ENSG00000172171	protein_coding	0.465825	4.00086e-19	0.425471	0.425471	0
G3BP2	ENSG00000138757	protein_coding	0.483112	1.21153e-20	0.425395	0.425395	0
UBE2A	ENSG00000077721	protein_coding	0.484152	9.75282e-21	0.425315	0.425315	0
HMGXB4	ENSG00000100281	protein_coding	0.469925	1.7769e-19	0.425308	0.425308	0
SNAPC5	ENSG00000174446	protein_coding	0.45206	5.64281e-18	0.425271	0.425271	0
TLK1	ENSG00000198586	protein_coding	0.443123	2.95327e-17	0.425032	0.425032	0
SNHG32	ENSG00000204387	lncRNA	0.444379	2.34711e-17	0.424915	0.424915	0
PMF1	ENSG00000160783	protein_coding	0.371643	3.25096e-12	0.42481	0.42481	0
ZNF680	ENSG00000173041	protein_coding	0.485244	7.76128e-21	0.424799	0.424799	0
ZBTB22	ENSG00000236104	protein_coding	0.489058	3.47308e-21	0.424695	0.424695	0
DENR	ENSG00000139726	protein_coding	0.440864	4.45309e-17	0.424688	0.424688	0
MTIF2	ENSG00000085760	protein_coding	0.445247	2.00169e-17	0.424644	0.424644	0
NIPSNAP2	ENSG00000146729	protein_coding	0.418016	2.39851e-15	0.424592	0.424592	0
CRLS1	ENSG00000088766	protein_coding	0.426424	5.72808e-16	0.424492	0.424492	0
HTRA2	ENSG00000115317	protein_coding	0.419831	1.76677e-15	0.424488	0.424488	0
DHX33	ENSG00000005100	protein_coding	0.464805	4.8883e-19	0.424449	0.424449	0
RAB12	ENSG00000206418	protein_coding	0.451966	5.74272e-18	0.424375	0.424375	0
PAK1IP1	ENSG00000111845	protein_coding	0.464798	4.8948e-19	0.424343	0.424343	0
ZNF22	ENSG00000165512	protein_coding	0.45484	3.33805e-18	0.424313	0.424313	0
ALKBH1	ENSG00000100601	protein_coding	0.488751	3.70671e-21	0.424303	0.424303	0
VIRMA	ENSG00000164944	protein_coding	0.488201	4.16421e-21	0.424292	0.424292	0
IQGAP3	ENSG00000183856	protein_coding	0.456736	2.3271e-18	0.42419	0.42419	0
NPHP1	ENSG00000144061	protein_coding	0.413568	5.03439e-15	0.424184	0.424184	0
DCAF4	ENSG00000119599	protein_coding	0.452036	5.66747e-18	0.424152	0.424152	0
SCMH1	ENSG00000010803	protein_coding	0.455434	2.98239e-18	0.424099	0.424099	0
EDARADD	ENSG00000186197	protein_coding	0.393443	1.26069e-13	0.424075	0.424075	0
ESS2	ENSG00000100056	protein_coding	0.400132	4.42779e-14	0.424022	0.424022	0
HDHD5	ENSG00000069998	protein_coding	0.44069	4.59568e-17	0.424005	0.424005	0
TARBP1	ENSG00000059588	protein_coding	0.510662	3.00208e-23	0.423986	0.423986	0
SPAST	ENSG00000021574	protein_coding	0.446071	1.72008e-17	0.423979	0.423979	0
FAM160A2	ENSG00000051009	protein_coding	0.42492	7.42259e-16	0.423966	0.423966	0
NHLRC2	ENSG00000196865	protein_coding	0.494112	1.17764e-21	0.423876	0.423876	0
DBF4	ENSG00000006634	protein_coding	0.455463	2.96574e-18	0.423864	0.423864	0
KDM4A-AS1	ENSG00000236200	lncRNA	0.39877	5.49011e-14	0.423793	0.423793	0
ZC3H6	ENSG00000188177	protein_coding	0.450618	7.39354e-18	0.42368	0.42368	0
USP49	ENSG00000164663	protein_coding	0.43175	2.26466e-16	0.423671	0.423671	0
TADA2A	ENSG00000276234	protein_coding	0.440893	4.42994e-17	0.4235	0.4235	0
ZNF558	ENSG00000167785	protein_coding	0.431594	2.32763e-16	0.423479	0.423479	0
MDM1	ENSG00000111554	protein_coding	0.446433	1.60895e-17	0.423466	0.423466	0
ZNF484	ENSG00000127081	protein_coding	0.453717	4.12871e-18	0.4234	0.4234	0
RPL23AP7	ENSG00000240356	transcribed_processed_pseudogene	0.43502	1.27069e-16	0.423333	0.423333	0
TCF7L2	ENSG00000148737	protein_coding	0.491417	2.10105e-21	0.42333	0.42333	0
ZNF565	ENSG00000196357	protein_coding	0.451423	6.35909e-18	0.423328	0.423328	0
PPP3CA	ENSG00000138814	protein_coding	0.420272	1.63967e-15	0.423248	0.423248	0
APTR	ENSG00000214293	lncRNA	0.435871	1.09219e-16	0.423201	0.423201	0
SMIM13	ENSG00000224531	protein_coding	0.432912	1.84544e-16	0.423187	0.423187	0
TIAL1	ENSG00000151923	protein_coding	0.472335	1.09705e-19	0.42313	0.42313	0
KXD1	ENSG00000105700	protein_coding	0.443484	2.76487e-17	0.423125	0.423125	0
BAG2	ENSG00000112208	protein_coding	0.441363	4.0679e-17	0.422989	0.422989	0
BCDIN3D	ENSG00000186666	protein_coding	0.464486	5.20265e-19	0.42297	0.42297	0
MTRR	ENSG00000124275	protein_coding	0.466435	3.54861e-19	0.42293	0.42293	0
CGRRF1	ENSG00000100532	protein_coding	0.418786	2.10714e-15	0.422924	0.422924	0
TMEM126B	ENSG00000171204	protein_coding	0.441536	3.94211e-17	0.422783	0.422783	0
TAF9B	ENSG00000187325	protein_coding	0.458571	1.63809e-18	0.42268	0.42268	0
USP39	ENSG00000168883	protein_coding	0.474973	6.44376e-20	0.422576	0.422576	0
RAD51AP1	ENSG00000111247	protein_coding	0.466102	3.78881e-19	0.422534	0.422534	0
PDCD6	ENSG00000249915	protein_coding	0.433191	1.757e-16	0.422459	0.422459	0
NBPF11	ENSG00000263956	protein_coding	0.456431	2.4667e-18	0.422364	0.422364	0
GET1	ENSG00000182093	protein_coding	0.415272	3.79451e-15	0.422196	0.422196	0
LYRM7	ENSG00000186687	protein_coding	0.462892	7.10226e-19	0.422169	0.422169	0
FXR1	ENSG00000114416	protein_coding	0.4885	3.90857e-21	0.422149	0.422149	0
THAP9-AS1	ENSG00000251022	lncRNA	0.432019	2.15994e-16	0.42213	0.42213	0
METTL2A	ENSG00000087995	protein_coding	0.437796	7.7419e-17	0.422128	0.422128	0
DDX31	ENSG00000125485	protein_coding	0.426177	5.97788e-16	0.421942	0.421942	0
GPR161	ENSG00000143147	protein_coding	0.453298	4.46922e-18	0.421893	0.421893	0
CCT5	ENSG00000150753	protein_coding	0.458832	1.55774e-18	0.421869	0.421869	0
TTF1	ENSG00000125482	protein_coding	0.443924	2.55119e-17	0.421594	0.421594	0
CLCC1	ENSG00000121940	protein_coding	0.479653	2.47827e-20	0.421547	0.421547	0
PPP2R5C	ENSG00000078304	protein_coding	0.450848	7.08227e-18	0.421528	0.421528	0
LINC00526	ENSG00000264575	lncRNA	0.433531	1.65436e-16	0.421526	0.421526	1.32566e-15
ZNF487	ENSG00000243660	protein_coding	0.413126	5.41665e-15	0.421493	0.421493	0
MED9	ENSG00000141026	protein_coding	0.466021	3.84934e-19	0.421407	0.421407	0
LRRC57	ENSG00000180979	protein_coding	0.462826	7.1946e-19	0.421388	0.421388	0
ARFIP1	ENSG00000164144	protein_coding	0.461976	8.48819e-19	0.421298	0.421298	0
SOCS4	ENSG00000180008	protein_coding	0.472716	1.01617e-19	0.421245	0.421245	0
PEX26	ENSG00000215193	protein_coding	0.431419	2.4001e-16	0.421226	0.421226	0
CCDC148	ENSG00000153237	protein_coding	0.371023	3.55306e-12	0.421217	0.421217	1.39697e-15
PSMA1	ENSG00000129084	protein_coding	0.417232	2.73567e-15	0.421173	0.421173	0
STAM2	ENSG00000115145	protein_coding	0.473275	9.08146e-20	0.421165	0.421165	0
GTF2E1	ENSG00000153767	protein_coding	0.468685	2.27396e-19	0.421119	0.421119	0
CHML	ENSG00000203668	protein_coding	0.447369	1.3534e-17	0.421103	0.421103	0
AARS1	ENSG00000090861	protein_coding	0.47024	1.66875e-19	0.421003	0.421003	0
DHRS4-AS1	ENSG00000215256	lncRNA	0.420382	1.60934e-15	0.420951	0.420951	0
ZNF638	ENSG00000075292	protein_coding	0.468907	2.17581e-19	0.420914	0.420914	0
SIX4	ENSG00000100625	protein_coding	0.412346	6.16027e-15	0.420889	0.420889	0
TMBIM4	ENSG00000155957	protein_coding	0.397934	6.26079e-14	0.420852	0.420852	0
RNF121	ENSG00000137522	protein_coding	0.465221	4.5053e-19	0.420838	0.420838	0
TMEM216	ENSG00000187049	protein_coding	0.439467	5.73249e-17	0.420834	0.420834	0
ABCE1	ENSG00000164163	protein_coding	0.464783	4.90866e-19	0.420812	0.420812	0
CEP135	ENSG00000174799	protein_coding	0.469439	1.95773e-19	0.420732	0.420732	0
DPH1	ENSG00000108963	protein_coding	0.482462	1.38663e-20	0.420681	0.420681	0
NDUFAF7	ENSG00000003509	protein_coding	0.431093	2.54163e-16	0.420679	0.420679	0
SEH1L	ENSG00000085415	protein_coding	0.415186	3.849e-15	0.420607	0.420607	0
MR1	ENSG00000153029	protein_coding	0.468377	2.41731e-19	0.420604	0.420604	0
DEK	ENSG00000124795	protein_coding	0.461622	9.091e-19	0.420572	0.420572	0
CDC42SE1	ENSG00000197622	protein_coding	0.459466	1.37898e-18	0.420397	0.420397	0
IFNAR1	ENSG00000142166	protein_coding	0.448382	1.12175e-17	0.420357	0.420357	0
SLC35B1	ENSG00000121073	protein_coding	0.463122	6.79148e-19	0.42035	0.42035	0
PNO1	ENSG00000115946	protein_coding	0.463124	6.78884e-19	0.420345	0.420345	0
TEAD2	ENSG00000074219	protein_coding	0.439229	5.98377e-17	0.420283	0.420283	0
TDP1	ENSG00000042088	protein_coding	0.440058	5.15276e-17	0.420267	0.420267	0
DROSHA	ENSG00000113360	protein_coding	0.457432	2.03766e-18	0.420216	0.420216	0
WDR5B	ENSG00000196981	protein_coding	0.449098	9.81865e-18	0.42021	0.42021	0
TMUB2	ENSG00000168591	protein_coding	0.45832	1.71871e-18	0.420172	0.420172	0
HNRNPDL	ENSG00000152795	protein_coding	0.448306	1.13765e-17	0.420091	0.420091	0
TSNARE1	ENSG00000171045	protein_coding	0.442507	3.30458e-17	0.42006	0.42006	0
SYT14	ENSG00000143469	protein_coding	0.302487	2.17584e-08	0.420049	0.420049	1.70276e-15
ADNP-AS1	ENSG00000259456	lncRNA	0.411405	7.19239e-15	0.419809	0.419809	0
OLA1	ENSG00000138430	protein_coding	0.419134	1.98721e-15	0.419794	0.419794	0
HNRNPH3	ENSG00000096746	protein_coding	0.483526	1.11138e-20	0.419755	0.419755	0
MBTPS1	ENSG00000140943	protein_coding	0.47463	6.90707e-20	0.419667	0.419667	0
ZNF222	ENSG00000159885	protein_coding	0.417812	2.48211e-15	0.419647	0.419647	0
HAUS2	ENSG00000137814	protein_coding	0.451779	5.94817e-18	0.419639	0.419639	0
THUMPD2	ENSG00000138050	protein_coding	0.442075	3.5748e-17	0.419526	0.419526	0
EIF3H	ENSG00000147677	protein_coding	0.44971	8.76074e-18	0.419494	0.419494	0
IFI16	ENSG00000163565	protein_coding	0.446026	1.73416e-17	0.419312	0.419312	0
C12orf66	ENSG00000174206	protein_coding	0.436621	9.55319e-17	0.419213	0.419213	0
ETFRF1	ENSG00000205707	protein_coding	0.432262	2.06975e-16	0.419203	0.419203	0
ACADM	ENSG00000117054	protein_coding	0.462544	7.5997e-19	0.419199	0.419199	0
AP5M1	ENSG00000053770	protein_coding	0.465764	4.04919e-19	0.419161	0.419161	0
CEP89	ENSG00000121289	protein_coding	0.445004	2.09285e-17	0.419154	0.419154	0
KBTBD2	ENSG00000170852	protein_coding	0.483933	1.02093e-20	0.419138	0.419138	0
RAD51D	ENSG00000185379	protein_coding	0.447644	1.28617e-17	0.419061	0.419061	0
UTP6	ENSG00000108651	protein_coding	0.440627	4.64895e-17	0.419054	0.419054	0
C17orf80	ENSG00000141219	protein_coding	0.469469	1.94587e-19	0.418943	0.418943	0
DRG1	ENSG00000185721	protein_coding	0.413552	5.04826e-15	0.41893	0.41893	0
SEC11A	ENSG00000140612	protein_coding	0.428848	3.76279e-16	0.418916	0.418916	0
CEP97	ENSG00000182504	protein_coding	0.462683	7.3977e-19	0.418867	0.418867	0
SEPTIN11	ENSG00000138758	protein_coding	0.44705	1.43552e-17	0.418812	0.418812	0
TRAF3IP2-AS1	ENSG00000231889	lncRNA	0.439354	5.85079e-17	0.418717	0.418717	0
NBPF15	ENSG00000266338	protein_coding	0.469369	1.9851e-19	0.418694	0.418694	0
RNF217-AS1	ENSG00000236548	lncRNA	0.409725	9.47141e-15	0.418681	0.418681	0
TOR1A	ENSG00000136827	protein_coding	0.413029	5.50373e-15	0.418461	0.418461	0
PSMC6	ENSG00000100519	protein_coding	0.440875	4.44463e-17	0.418393	0.418393	0
CEP95	ENSG00000258890	protein_coding	0.449923	8.4193e-18	0.418334	0.418334	0
TAF6	ENSG00000106290	protein_coding	0.432937	1.83755e-16	0.418268	0.418268	0
KBTBD6	ENSG00000165572	protein_coding	0.435611	1.14377e-16	0.418248	0.418248	0
TMEM87B	ENSG00000153214	protein_coding	0.451437	6.34248e-18	0.418176	0.418176	0
ZNF557	ENSG00000130544	protein_coding	0.451832	5.88943e-18	0.418017	0.418017	0
KIAA1614	ENSG00000135835	protein_coding	0.42206	1.21062e-15	0.418009	0.418009	0
ASAH2B	ENSG00000204147	protein_coding	0.394577	1.05746e-13	0.417996	0.417996	0
SLC35B2	ENSG00000157593	protein_coding	0.464361	5.33231e-19	0.417972	0.417972	0
SUN1	ENSG00000164828	protein_coding	0.470174	1.69078e-19	0.417886	0.417886	0
COQ6	ENSG00000119723	protein_coding	0.456277	2.5404e-18	0.417797	0.417797	0
TRNAU1AP	ENSG00000180098	protein_coding	0.394181	1.12461e-13	0.417727	0.417727	0
PTTG1IP	ENSG00000183255	protein_coding	0.443681	2.66689e-17	0.417698	0.417698	0
TAB1	ENSG00000100324	protein_coding	0.457439	2.0347e-18	0.41761	0.41761	0
APIP	ENSG00000149089	protein_coding	0.416424	3.13131e-15	0.417603	0.417603	0
GATC	ENSG00000257218	protein_coding	0.426794	5.37295e-16	0.417547	0.417547	0
KIAA0586	ENSG00000100578	protein_coding	0.461484	9.33782e-19	0.417532	0.417532	0
AL359921.2	ENSG00000273058	lncRNA	0.419188	1.96921e-15	0.417523	0.417523	0
LINC00205	ENSG00000223768	lncRNA	0.417218	2.74217e-15	0.417476	0.417476	0
ING1	ENSG00000153487	protein_coding	0.392864	1.37862e-13	0.417461	0.417461	0
CCDC82	ENSG00000149231	protein_coding	0.455508	2.94049e-18	0.417436	0.417436	0
LINC00909	ENSG00000264247	lncRNA	0.42227	1.16802e-15	0.417361	0.417361	0
AC018630.2	ENSG00000275778	protein_coding	0.38196	7.19625e-13	0.417351	0.417351	2.68142e-15
DNAL4	ENSG00000100246	protein_coding	0.431756	2.26247e-16	0.417274	0.417274	0
FUBP1	ENSG00000162613	protein_coding	0.491409	2.10483e-21	0.417203	0.417203	0
PGBD2	ENSG00000185220	protein_coding	0.442612	3.24171e-17	0.417172	0.417172	0
PTMA	ENSG00000187514	protein_coding	0.410001	9.05264e-15	0.41716	0.41716	0
UBR5-AS1	ENSG00000246263	lncRNA	0.445275	1.99132e-17	0.417096	0.417096	0
MTERF2	ENSG00000120832	protein_coding	0.43724	8.55306e-17	0.417055	0.417055	0
SMYD4	ENSG00000186532	protein_coding	0.476472	4.75228e-20	0.417053	0.417053	0
ZNF572	ENSG00000180938	protein_coding	0.423928	8.79988e-16	0.417046	0.417046	0
TMTC4	ENSG00000125247	protein_coding	0.463974	5.7514e-19	0.417015	0.417015	0
TMEM14A	ENSG00000096092	protein_coding	0.464836	4.85828e-19	0.416964	0.416964	0
PALB2	ENSG00000083093	protein_coding	0.447658	1.28288e-17	0.416888	0.416888	0
GCFC2	ENSG00000005436	protein_coding	0.450505	7.55167e-18	0.416815	0.416815	0
TMEM18	ENSG00000151353	protein_coding	0.440922	4.40705e-17	0.416804	0.416804	0
RBMX2	ENSG00000134597	protein_coding	0.402148	3.21521e-14	0.416749	0.416749	0
NAA40	ENSG00000110583	protein_coding	0.437409	8.29721e-17	0.416553	0.416553	0
SPATA7	ENSG00000042317	protein_coding	0.413155	5.3904e-15	0.416503	0.416503	0
DDX18	ENSG00000088205	protein_coding	0.467375	2.94733e-19	0.416348	0.416348	0
TUBB	ENSG00000196230	protein_coding	0.436682	9.44908e-17	0.416343	0.416343	0
VPS35	ENSG00000069329	protein_coding	0.466177	3.73326e-19	0.41633	0.41633	0
PLD6	ENSG00000179598	protein_coding	0.407346	1.39488e-14	0.416263	0.416263	0
DPY19L1	ENSG00000173852	protein_coding	0.467182	3.06223e-19	0.416257	0.416257	0
PGRMC1	ENSG00000101856	protein_coding	0.4838	1.04974e-20	0.416233	0.416233	0
TMED10	ENSG00000170348	protein_coding	0.471558	1.28227e-19	0.416227	0.416227	0
CCDC18	ENSG00000122483	protein_coding	0.432204	2.09068e-16	0.416191	0.416191	0
ZNF76	ENSG00000065029	protein_coding	0.454667	3.44943e-18	0.416123	0.416123	0
ABITRAM	ENSG00000119328	protein_coding	0.446492	1.59158e-17	0.416109	0.416109	0
EXOC8	ENSG00000116903	protein_coding	0.486615	5.81973e-21	0.416014	0.416014	0
NOA1	ENSG00000084092	protein_coding	0.455381	3.01237e-18	0.415979	0.415979	0
ETV5	ENSG00000244405	protein_coding	0.425216	7.05412e-16	0.41592	0.41592	0
CCDC59	ENSG00000133773	protein_coding	0.445396	1.94755e-17	0.415866	0.415866	0
INTS14	ENSG00000138614	protein_coding	0.454645	3.46427e-18	0.415522	0.415522	0
USP14	ENSG00000101557	protein_coding	0.449834	8.56065e-18	0.415501	0.415501	0
WDR11	ENSG00000120008	protein_coding	0.456949	2.23438e-18	0.415477	0.415477	0
SUPT4H1	ENSG00000213246	protein_coding	0.423638	9.24751e-16	0.415414	0.415414	0
CRK	ENSG00000167193	protein_coding	0.473556	8.58158e-20	0.415354	0.415354	0
SPCS2	ENSG00000118363	protein_coding	0.412917	5.60665e-15	0.41528	0.41528	0
ELF2	ENSG00000109381	protein_coding	0.473021	9.55797e-20	0.415205	0.415205	0
ZNF10	ENSG00000256223	protein_coding	0.430496	2.82181e-16	0.415148	0.415148	0
YIPF2	ENSG00000130733	protein_coding	0.43616	1.03728e-16	0.415146	0.415146	0
CLPTM1L	ENSG00000049656	protein_coding	0.419487	1.87237e-15	0.415094	0.415094	0
SPOP	ENSG00000121067	protein_coding	0.477681	3.71342e-20	0.415061	0.415061	0
SRSF2	ENSG00000161547	protein_coding	0.457553	1.99082e-18	0.415045	0.415045	0
FAM120AOS	ENSG00000188938	protein_coding	0.447633	1.28872e-17	0.414977	0.414977	0
ELP4	ENSG00000109911	protein_coding	0.436549	9.67694e-17	0.414976	0.414976	0
C12orf73	ENSG00000204954	protein_coding	0.388778	2.57926e-13	0.414962	0.414962	0
LRRC14	ENSG00000160959	protein_coding	0.433849	1.56396e-16	0.414929	0.414929	0
BSDC1	ENSG00000160058	protein_coding	0.465591	4.18888e-19	0.414923	0.414923	0
SFT2D1	ENSG00000198818	protein_coding	0.436405	9.92976e-17	0.414833	0.414833	0
CUL2	ENSG00000108094	protein_coding	0.455207	3.1136e-18	0.41483	0.41483	0
MCM9	ENSG00000111877	protein_coding	0.477694	3.70344e-20	0.414625	0.414625	0
MANEA	ENSG00000172469	protein_coding	0.473648	8.4225e-20	0.414581	0.414581	0
CCP110	ENSG00000103540	protein_coding	0.471537	1.28766e-19	0.414571	0.414571	0
POLR2B	ENSG00000047315	protein_coding	0.478386	3.21439e-20	0.41454	0.41454	0
RNF41	ENSG00000181852	protein_coding	0.468819	2.21441e-19	0.414521	0.414521	0
MAPKAPK5	ENSG00000089022	protein_coding	0.481843	1.57659e-20	0.414512	0.414512	0
XPR1	ENSG00000143324	protein_coding	0.474333	7.3346e-20	0.414448	0.414448	1.9363e-17
HIRA	ENSG00000100084	protein_coding	0.398055	6.14366e-14	0.414436	0.414436	2.59049e-17
PDSS2	ENSG00000164494	protein_coding	0.456714	2.33689e-18	0.41441	0.41441	3.97641e-17
ZDHHC8	ENSG00000099904	protein_coding	0.44146	3.99723e-17	0.414393	0.414393	4.85178e-17
SP4	ENSG00000105866	protein_coding	0.458455	1.67487e-18	0.414365	0.414365	6.34294e-17
GTF2H3	ENSG00000111358	protein_coding	0.453807	4.0591e-18	0.414246	0.414246	1.28409e-16
ATAT1	ENSG00000137343	protein_coding	0.455699	2.83591e-18	0.414228	0.414228	1.37906e-16
VPS33A	ENSG00000139719	protein_coding	0.405449	1.89488e-14	0.414219	0.414219	1.42951e-16
AL078644.1	ENSG00000273004	lncRNA	0.428702	3.85955e-16	0.414218	0.414218	1.43512e-16
PSMA3-AS1	ENSG00000257621	lncRNA	0.458734	1.58737e-18	0.414168	0.414168	1.71753e-16
PDGFA	ENSG00000197461	protein_coding	0.428221	4.19613e-16	0.414157	0.414157	1.78014e-16
NBPF25P	ENSG00000272150	transcribed_unprocessed_pseudogene	0.458444	1.67848e-18	0.414152	0.414152	1.80866e-16
RICTOR	ENSG00000164327	protein_coding	0.452276	5.41806e-18	0.414091	0.414091	2.15561e-16
RAB13	ENSG00000143545	protein_coding	0.413774	4.86599e-15	0.414089	0.414089	2.16721e-16
BOD1	ENSG00000145919	protein_coding	0.444591	2.25783e-17	0.414077	0.414077	2.233e-16
CFAP36	ENSG00000163001	protein_coding	0.414833	4.08208e-15	0.414038	0.414038	2.4589e-16
TARDBP	ENSG00000120948	protein_coding	0.43296	1.83012e-16	0.414035	0.414035	2.47847e-16
HAUS3	ENSG00000214367	protein_coding	0.454666	3.44988e-18	0.413913	0.413913	3.19621e-16
ELP5	ENSG00000170291	protein_coding	0.411478	7.10692e-15	0.413882	0.413882	3.38463e-16
DR1	ENSG00000117505	protein_coding	0.436111	1.04639e-16	0.41388	0.41388	3.39683e-16
SNRNP40	ENSG00000060688	protein_coding	0.444593	2.25674e-17	0.41387	0.41387	3.45387e-16
SUMO3	ENSG00000184900	protein_coding	0.442933	3.0576e-17	0.413843	0.413843	3.61963e-16
EIF2A	ENSG00000144895	protein_coding	0.459641	1.33331e-18	0.413752	0.413752	4.1781e-16
ABHD3	ENSG00000158201	protein_coding	0.447151	1.40909e-17	0.413736	0.413736	4.27695e-16
CDC42BPA	ENSG00000143776	protein_coding	0.442015	3.61373e-17	0.413717	0.413717	4.40159e-16
MRPL13	ENSG00000172172	protein_coding	0.431221	2.48533e-16	0.413657	0.413657	4.78126e-16
KLHL42	ENSG00000087448	protein_coding	0.457278	2.09855e-18	0.413605	0.413605	5.10988e-16
ZNF174	ENSG00000103343	protein_coding	0.46364	6.13851e-19	0.413604	0.413604	5.11858e-16
CAMK2G	ENSG00000148660	protein_coding	0.462747	7.30561e-19	0.413429	0.413429	6.27436e-16
ELP2	ENSG00000134759	protein_coding	0.423143	1.00636e-15	0.413327	0.413327	6.97054e-16
COG7	ENSG00000168434	protein_coding	0.462183	8.15347e-19	0.413213	0.413213	7.76737e-16
INIP	ENSG00000148153	protein_coding	0.450692	7.29213e-18	0.413211	0.413211	7.77932e-16
CHEK2	ENSG00000183765	protein_coding	0.424887	7.46431e-16	0.413201	0.413201	7.85351e-16
CERS5	ENSG00000139624	protein_coding	0.403314	2.66921e-14	0.413169	0.413169	8.07961e-16
SETD4	ENSG00000185917	protein_coding	0.424971	7.35699e-16	0.413148	0.413148	8.23209e-16
CIAO1	ENSG00000144021	protein_coding	0.413832	4.8195e-15	0.413134	0.413134	8.32931e-16
IFT140	ENSG00000187535	protein_coding	0.43643	9.88443e-17	0.413133	0.413133	8.33904e-16
COQ7	ENSG00000167186	protein_coding	0.440088	5.12459e-17	0.413089	0.413089	8.65476e-16
TMEM168	ENSG00000146802	protein_coding	0.460018	1.23972e-18	0.412898	0.412898	1.00813e-15
DNA2	ENSG00000138346	protein_coding	0.456811	2.29404e-18	0.412824	0.412824	1.06573e-15
SOX4	ENSG00000124766	protein_coding	0.435758	1.11431e-16	0.412814	0.412814	1.07333e-15
DUSP19	ENSG00000162999	protein_coding	0.45462	3.48055e-18	0.412811	0.412811	1.07517e-15
OTUD7B	ENSG00000264522	protein_coding	0.428324	4.12181e-16	0.412736	0.412736	1.13449e-15
PRMT2	ENSG00000160310	protein_coding	0.386011	3.92284e-13	0.412725	0.412725	1.14304e-15
SNRPEP2	ENSG00000256968	processed_pseudogene	0.407583	1.3422e-14	0.412575	0.412575	1.26484e-15
MRPL24	ENSG00000143314	protein_coding	0.398073	6.12626e-14	0.412549	0.412549	1.28625e-15
PCGF2	ENSG00000277258	protein_coding	0.426859	5.31322e-16	0.412548	0.412548	1.28681e-15
TOR3A	ENSG00000186283	protein_coding	0.453655	4.17786e-18	0.4125	0.4125	1.32664e-15
CFAP43	ENSG00000197748	protein_coding	0.29212	6.79262e-08	0.412485	0.412485	1.33935e-15
RNF217	ENSG00000146373	protein_coding	0.41641	3.13866e-15	0.412406	0.412406	1.40616e-15
JMJD4	ENSG00000081692	protein_coding	0.371762	3.19597e-12	0.412401	0.412401	1.4102e-15
NCK1-DT	ENSG00000239213	lncRNA	0.416267	3.21454e-15	0.412362	0.412362	1.4438e-15
GPATCH1	ENSG00000076650	protein_coding	0.455631	2.87283e-18	0.41232	0.41232	1.48035e-15
POFUT2	ENSG00000186866	protein_coding	0.455649	2.86296e-18	0.412313	0.412313	1.48623e-15
SNRPE	ENSG00000182004	protein_coding	0.406694	1.55014e-14	0.412301	0.412301	1.49743e-15
TRMT13	ENSG00000122435	protein_coding	0.461525	9.2639e-19	0.412281	0.412281	1.51458e-15
WWP1	ENSG00000123124	protein_coding	0.440714	4.57584e-17	0.412277	0.412277	1.51814e-15
CDCA8	ENSG00000134690	protein_coding	0.4365	9.76215e-17	0.412237	0.412237	1.5539e-15
LDAH	ENSG00000118961	protein_coding	0.380175	9.3773e-13	0.412233	0.412233	1.55719e-15
NIFK-AS1	ENSG00000236859	lncRNA	0.425398	6.83655e-16	0.412182	0.412182	1.60239e-15
SH3BP5L	ENSG00000175137	protein_coding	0.428785	3.80367e-16	0.411959	0.411959	1.80813e-15
SCAMP1-AS1	ENSG00000245556	lncRNA	0.425294	6.95985e-16	0.411955	0.411955	1.81259e-15
SDHB	ENSG00000117118	protein_coding	0.430063	3.04411e-16	0.411906	0.411906	1.85909e-15
ABT1	ENSG00000146109	protein_coding	0.444117	2.46249e-17	0.41173	0.41173	2.03039e-15
MTRF1	ENSG00000120662	protein_coding	0.442947	3.04984e-17	0.411684	0.411684	2.07621e-15
SEC62	ENSG00000008952	protein_coding	0.482082	1.50062e-20	0.411668	0.411668	2.09215e-15
MED26	ENSG00000105085	protein_coding	0.426566	5.58965e-16	0.411661	0.411661	2.09997e-15
SCFD1	ENSG00000092108	protein_coding	0.430075	3.03725e-16	0.411646	0.411646	2.11497e-15
USP33	ENSG00000077254	protein_coding	0.481223	1.7927e-20	0.411639	0.411639	2.12181e-15
BRD2	ENSG00000204256	protein_coding	0.463834	5.91036e-19	0.41163	0.41163	2.13105e-15
HDGF	ENSG00000143321	protein_coding	0.432328	2.04573e-16	0.411578	0.411578	2.18378e-15
ALG2	ENSG00000119523	protein_coding	0.421676	1.29221e-15	0.411543	0.411543	2.21997e-15
STX6	ENSG00000135823	protein_coding	0.435402	1.18719e-16	0.411488	0.411488	2.27795e-15
ZNF696	ENSG00000185730	protein_coding	0.446766	1.51284e-17	0.411409	0.411409	2.36175e-15
LINC02562	ENSG00000260265	lncRNA	0.421326	1.37153e-15	0.411368	0.411368	2.40584e-15
ZCCHC10	ENSG00000155329	protein_coding	0.43802	7.43627e-17	0.411229	0.411229	2.5569e-15
RMC1	ENSG00000141452	protein_coding	0.438593	6.70916e-17	0.411204	0.411204	2.5854e-15
WNT9A	ENSG00000143816	protein_coding	0.432897	1.85045e-16	0.411191	0.411191	2.60009e-15
HSD17B7	ENSG00000132196	protein_coding	0.426866	5.30679e-16	0.411163	0.411163	2.63073e-15
SUPT3H	ENSG00000196284	protein_coding	0.42504	7.27065e-16	0.41111	0.41111	2.69063e-15
ZNF550	ENSG00000251369	protein_coding	0.428178	4.22763e-16	0.411108	0.411108	2.69332e-15
ANXA4	ENSG00000196975	protein_coding	0.43837	6.98324e-17	0.410986	0.410986	2.83414e-15
LOH12CR2	ENSG00000205791	lncRNA	0.413068	5.46907e-15	0.410954	0.410954	2.87131e-15
MFSD14A	ENSG00000156875	protein_coding	0.451652	6.09193e-18	0.410931	0.410931	2.89836e-15
AKT1	ENSG00000142208	protein_coding	0.446921	1.47015e-17	0.4109	0.4109	2.93517e-15
ARL3	ENSG00000138175	protein_coding	0.384579	4.86576e-13	0.410875	0.410875	2.96576e-15
FAM3C	ENSG00000196937	protein_coding	0.430567	2.78692e-16	0.410741	0.410741	3.12788e-15
ASTE1	ENSG00000034533	protein_coding	0.41857	2.18516e-15	0.410476	0.410476	3.46404e-15
BBS12	ENSG00000181004	protein_coding	0.419639	1.82503e-15	0.410415	0.410415	3.54494e-15
TCTN1	ENSG00000204852	protein_coding	0.42727	4.9488e-16	0.410328	0.410328	3.6608e-15
RWDD2A	ENSG00000013392	protein_coding	0.427416	4.82459e-16	0.41016	0.41016	3.88999e-15
PGRMC2	ENSG00000164040	protein_coding	0.402491	3.04432e-14	0.410112	0.410112	3.95791e-15
PSMC2P1	ENSG00000240854	processed_pseudogene	0.440657	4.62359e-17	0.410098	0.410098	3.97643e-15
PHF12	ENSG00000109118	protein_coding	0.466916	3.22714e-19	0.410081	0.410081	4.00166e-15
TAF11	ENSG00000064995	protein_coding	0.461363	9.55835e-19	0.41008	0.41008	4.00262e-15
CDC16	ENSG00000130177	protein_coding	0.407897	1.27561e-14	0.410071	0.410071	4.01551e-15
PSMD4	ENSG00000159352	protein_coding	0.38224	6.9027e-13	0.410069	0.410069	4.01743e-15
UBE2L3	ENSG00000185651	protein_coding	0.397599	6.59901e-14	0.410068	0.410068	4.01886e-15
CNIH1	ENSG00000100528	protein_coding	0.430215	2.96412e-16	0.410066	0.410066	4.02269e-15
POLG2	ENSG00000256525	protein_coding	0.434027	1.51533e-16	0.410057	0.410057	4.03466e-15
SMG7-AS1	ENSG00000232860	lncRNA	0.417739	2.51285e-15	0.41005	0.41005	8.98051e-15
ABCB7	ENSG00000131269	protein_coding	0.446909	1.47354e-17	0.409964	0.409964	4.16826e-15
API5	ENSG00000166181	protein_coding	0.422663	1.09229e-15	0.409957	0.409957	4.17854e-15
NFYC	ENSG00000066136	protein_coding	0.434223	1.46362e-16	0.409947	0.409947	4.19323e-15
CMC2	ENSG00000103121	protein_coding	0.417559	2.58971e-15	0.409947	0.409947	4.19373e-15
NSMCE3	ENSG00000185115	protein_coding	0.438875	6.37699e-17	0.409943	0.409943	4.19863e-15
PPP4R3B	ENSG00000275052	protein_coding	0.448841	1.03e-17	0.409875	0.409875	4.29849e-15
UBR7	ENSG00000012963	protein_coding	0.464068	5.64657e-19	0.409856	0.409856	4.32792e-15
PEX7	ENSG00000112357	protein_coding	0.443189	2.91788e-17	0.409829	0.409829	4.36701e-15
ZNF268	ENSG00000090612	protein_coding	0.412328	6.17866e-15	0.409725	0.409725	4.52449e-15
ZNF19	ENSG00000157429	protein_coding	0.400175	4.39814e-14	0.40972	0.40972	4.53169e-15
CNIH3	ENSG00000143786	protein_coding	0.343168	1.59409e-10	0.409682	0.409682	4.58948e-15
MRPS35	ENSG00000061794	protein_coding	0.438723	6.55406e-17	0.409628	0.409628	4.67281e-15
LINC00294	ENSG00000280798	lncRNA	0.421393	1.35592e-15	0.409609	0.409609	4.70272e-15
USP1	ENSG00000162607	protein_coding	0.455609	2.88441e-18	0.409595	0.409595	4.72431e-15
CTBS	ENSG00000117151	protein_coding	0.4784	3.2055e-20	0.409528	0.409528	4.8305e-15
ZNF143	ENSG00000166478	protein_coding	0.465716	4.08731e-19	0.40949	0.40949	4.8906e-15
MED31	ENSG00000108590	protein_coding	0.397611	6.58639e-14	0.409446	0.409446	4.96095e-15
SMIM20	ENSG00000250317	protein_coding	0.411383	7.21843e-15	0.409443	0.409443	4.96584e-15
POFUT1	ENSG00000101346	protein_coding	0.429235	3.51723e-16	0.409386	0.409386	5.05885e-15
CRTC1	ENSG00000105662	protein_coding	0.413444	5.13931e-15	0.409352	0.409352	5.11462e-15
ANKAR	ENSG00000151687	protein_coding	0.42861	3.92188e-16	0.409271	0.409271	5.24926e-15
ZNF383	ENSG00000188283	protein_coding	0.396918	7.34183e-14	0.409201	0.409201	5.36611e-15
KANSL2	ENSG00000139620	protein_coding	0.49269	1.59937e-21	0.409105	0.409105	5.53109e-15
ALKBH4	ENSG00000160993	protein_coding	0.401611	3.50195e-14	0.409094	0.409094	5.55033e-15
RBM8A	ENSG00000265241	protein_coding	0.409688	9.52806e-15	0.409094	0.409094	5.55091e-15
MOB1A	ENSG00000114978	protein_coding	0.470382	1.62203e-19	0.409028	0.409028	5.66492e-15
JTB	ENSG00000143543	protein_coding	0.39613	8.30477e-14	0.408925	0.408925	5.84842e-15
ZFP64	ENSG00000020256	protein_coding	0.466098	3.79198e-19	0.408794	0.408794	6.08523e-15
SUMO2	ENSG00000188612	protein_coding	0.424579	7.86962e-16	0.408785	0.408785	6.10261e-15
TARS1	ENSG00000113407	protein_coding	0.444013	2.50987e-17	0.408752	0.408752	6.16367e-15
ACBD3	ENSG00000182827	protein_coding	0.479151	2.74766e-20	0.408713	0.408713	6.23648e-15
PREPL	ENSG00000138078	protein_coding	0.433595	1.63575e-16	0.408644	0.408644	6.36526e-15
CENPS	ENSG00000175279	protein_coding	0.385993	3.93371e-13	0.408617	0.408617	6.4165e-15
F11R	ENSG00000158769	protein_coding	0.393331	1.28266e-13	0.408616	0.408616	6.41907e-15
TCTN3	ENSG00000119977	protein_coding	0.448563	1.08457e-17	0.408611	0.408611	6.42871e-15
PEX13	ENSG00000162928	protein_coding	0.447244	1.38508e-17	0.408583	0.408583	6.48287e-15
BOLA1	ENSG00000178096	protein_coding	0.39656	7.76437e-14	0.408576	0.408576	6.49516e-15
ZNF527	ENSG00000189164	protein_coding	0.413225	5.32835e-15	0.408514	0.408514	6.61633e-15
THOC1	ENSG00000079134	protein_coding	0.403027	2.79456e-14	0.40851	0.40851	6.62355e-15
GMPR2	ENSG00000100938	protein_coding	0.412927	5.59719e-15	0.408508	0.408508	6.62683e-15
CDK2AP1	ENSG00000111328	protein_coding	0.444673	2.22417e-17	0.408492	0.408492	6.65904e-15
TXNDC9	ENSG00000115514	protein_coding	0.420128	1.68025e-15	0.408361	0.408361	6.91849e-15
ZNF136	ENSG00000196646	protein_coding	0.425177	7.10214e-16	0.408314	0.408314	7.01352e-15
ZNF713	ENSG00000178665	protein_coding	0.327158	1.20456e-09	0.408287	0.408287	7.06754e-15
PPP6C	ENSG00000119414	protein_coding	0.428748	3.8285e-16	0.408283	0.408283	7.07646e-15
ZNF16	ENSG00000170631	protein_coding	0.457495	2.01317e-18	0.40828	0.40828	7.08195e-15
NEK8	ENSG00000160602	protein_coding	0.407969	1.26061e-14	0.408268	0.408268	7.10531e-15
EPC2	ENSG00000135999	protein_coding	0.466052	3.82635e-19	0.408191	0.408191	7.26548e-15
MAF1	ENSG00000179632	protein_coding	0.429103	3.59917e-16	0.408179	0.408179	7.28856e-15
BTN2A1	ENSG00000112763	protein_coding	0.463894	5.84134e-19	0.40811	0.40811	7.4345e-15
DEPDC1	ENSG00000024526	protein_coding	0.429955	3.10202e-16	0.408009	0.408009	7.64813e-15
ZNRD1ASP	ENSG00000204623	transcribed_unitary_pseudogene	0.415229	3.82208e-15	0.407959	0.407959	7.7558e-15
DHX40	ENSG00000108406	protein_coding	0.467543	2.85131e-19	0.407955	0.407955	7.76604e-15
NOL11	ENSG00000130935	protein_coding	0.442173	3.51172e-17	0.407924	0.407924	7.83356e-15
H2AZ2	ENSG00000105968	protein_coding	0.429635	3.28024e-16	0.407809	0.407809	8.08741e-15
KIF3A	ENSG00000131437	protein_coding	0.464612	5.07617e-19	0.40778	0.40778	8.15234e-15
NFYB	ENSG00000120837	protein_coding	0.464651	5.03805e-19	0.407733	0.407733	8.25805e-15
DHX15	ENSG00000109606	protein_coding	0.459424	1.39008e-18	0.407671	0.407671	8.40024e-15
ALKBH5	ENSG00000091542	protein_coding	0.455122	3.16444e-18	0.407622	0.407622	8.51134e-15
ZNF689	ENSG00000156853	protein_coding	0.462446	7.74602e-19	0.407592	0.407592	8.58101e-15
EMC1	ENSG00000127463	protein_coding	0.464056	5.65996e-19	0.407573	0.407573	8.62663e-15
AC126474.2	ENSG00000280088	TEC	0.438674	6.61221e-17	0.407544	0.407544	8.6938e-15
PLOD3	ENSG00000106397	protein_coding	0.417459	2.63367e-15	0.407509	0.407509	8.77728e-15
ZNF561-AS1	ENSG00000267106	lncRNA	0.371397	3.36779e-12	0.407467	0.407467	8.87662e-15
RAD21-AS1	ENSG00000253327	lncRNA	0.414463	4.341e-15	0.407427	0.407427	1.37652e-14
VEZF1	ENSG00000136451	protein_coding	0.470989	1.43688e-19	0.407413	0.407413	9.00598e-15
CTF1	ENSG00000150281	protein_coding	0.402464	3.05757e-14	0.407411	0.407411	9.01004e-15
CREB1	ENSG00000118260	protein_coding	0.44169	3.83393e-17	0.407375	0.407375	9.09897e-15
DSCC1	ENSG00000136982	protein_coding	0.4572	2.12984e-18	0.407366	0.407366	9.12028e-15
DNASE2	ENSG00000105612	protein_coding	0.445234	2.00631e-17	0.40736	0.40736	9.13505e-15
DEPDC4	ENSG00000166153	protein_coding	0.39986	4.62215e-14	0.40733	0.40733	9.20751e-15
SRR	ENSG00000167720	protein_coding	0.429607	3.2962e-16	0.40733	0.40733	9.20833e-15
AC093157.1	ENSG00000233184	lncRNA	0.441532	3.94552e-17	0.407241	0.407241	9.42907e-15
MDM4	ENSG00000198625	protein_coding	0.47219	1.12951e-19	0.407191	0.407191	9.554e-15
PYROXD2	ENSG00000119943	protein_coding	0.386684	3.54375e-13	0.407097	0.407097	9.79106e-15
ZNHIT3	ENSG00000273611	protein_coding	0.400992	3.86391e-14	0.407088	0.407088	9.81525e-15
ABHD18	ENSG00000164074	protein_coding	0.469055	2.11268e-19	0.407021	0.407021	9.98938e-15
MRPS16	ENSG00000182180	protein_coding	0.403088	2.76773e-14	0.407011	0.407011	1.00139e-14
ING5	ENSG00000168395	protein_coding	0.418526	2.20154e-15	0.40697	0.40697	1.01223e-14
MRPL49	ENSG00000149792	protein_coding	0.426479	5.67431e-16	0.406913	0.406913	1.02718e-14
LY6E-DT	ENSG00000247317	lncRNA	0.402693	2.94783e-14	0.406875	0.406875	1.03732e-14
NIPSNAP1	ENSG00000184117	protein_coding	0.418788	2.10634e-15	0.406857	0.406857	1.04219e-14
PPIL1	ENSG00000137168	protein_coding	0.440312	4.92091e-17	0.406851	0.406851	1.04382e-14
ZFP69B	ENSG00000187801	protein_coding	0.425795	6.38456e-16	0.406851	0.406851	1.04382e-14
ZNF230	ENSG00000159882	protein_coding	0.385377	4.31601e-13	0.406817	0.406817	1.05299e-14
TENT4A	ENSG00000112941	protein_coding	0.447731	1.2657e-17	0.406807	0.406807	1.05564e-14
RBM4	ENSG00000173933	protein_coding	0.456011	2.67226e-18	0.406764	0.406764	1.06718e-14
DET1	ENSG00000140543	protein_coding	0.410597	8.21112e-15	0.406679	0.406679	1.09074e-14
TTC14	ENSG00000163728	protein_coding	0.456713	2.33763e-18	0.406536	0.406536	1.13102e-14
TDP2	ENSG00000111802	protein_coding	0.38751	3.12743e-13	0.406513	0.406513	1.13747e-14
TLK2	ENSG00000146872	protein_coding	0.445591	1.87902e-17	0.406361	0.406361	1.18161e-14
NLK	ENSG00000087095	protein_coding	0.452121	5.57811e-18	0.406201	0.406201	1.22959e-14
TTC27	ENSG00000018699	protein_coding	0.429897	3.13323e-16	0.406187	0.406187	1.23379e-14
RPS10P7	ENSG00000223396	transcribed_processed_pseudogene	0.430204	2.9695e-16	0.406173	0.406173	1.2381e-14
THADA	ENSG00000115970	protein_coding	0.42988	3.14305e-16	0.406167	0.406167	1.23975e-14
MAD2L1	ENSG00000164109	protein_coding	0.43062	2.76134e-16	0.406163	0.406163	1.24109e-14
HDAC1	ENSG00000116478	protein_coding	0.424647	7.77894e-16	0.406114	0.406114	1.25599e-14
TMEM44	ENSG00000145014	protein_coding	0.403218	2.71052e-14	0.406037	0.406037	1.28008e-14
NLN	ENSG00000123213	protein_coding	0.445913	1.77087e-17	0.406022	0.406022	1.28473e-14
MBD4	ENSG00000129071	protein_coding	0.431618	2.31789e-16	0.406009	0.406009	1.28896e-14
ZDHHC6	ENSG00000023041	protein_coding	0.455359	3.02524e-18	0.405974	0.405974	1.29982e-14
E2F3	ENSG00000112242	protein_coding	0.442775	3.14655e-17	0.405948	0.405948	1.30816e-14
SMG5	ENSG00000198952	protein_coding	0.405139	1.99187e-14	0.405944	0.405944	1.30934e-14
CKAP2L	ENSG00000169607	protein_coding	0.428821	3.77995e-16	0.405888	0.405888	1.32736e-14
PRR5L	ENSG00000135362	protein_coding	0.417073	2.80936e-15	0.405874	0.405874	1.33181e-14
ZBTB12	ENSG00000204366	protein_coding	0.442398	3.3706e-17	0.405839	0.405839	1.34316e-14
COPS7A	ENSG00000111652	protein_coding	0.439893	5.30844e-17	0.405793	0.405793	1.35811e-14
DFFA	ENSG00000160049	protein_coding	0.410952	7.74702e-15	0.405766	0.405766	1.36696e-14
XRN2	ENSG00000088930	protein_coding	0.466886	3.24663e-19	0.405735	0.405735	1.37742e-14
POGLUT2	ENSG00000134901	protein_coding	0.41894	2.05309e-15	0.405733	0.405733	1.37798e-14
PPIL2	ENSG00000100023	protein_coding	0.4164	3.14409e-15	0.405728	0.405728	1.37954e-14
BRD9	ENSG00000028310	protein_coding	0.409748	9.43532e-15	0.405718	0.405718	1.3829e-14
DYNC1I2	ENSG00000077380	protein_coding	0.433639	1.62305e-16	0.405716	0.405716	1.38357e-14
SH3RF1	ENSG00000154447	protein_coding	0.42582	6.35697e-16	0.405669	0.405669	1.3992e-14
MRPL55	ENSG00000162910	protein_coding	0.318444	3.45064e-09	0.40564	0.40564	1.40906e-14
TRIM45	ENSG00000134253	protein_coding	0.394084	1.14157e-13	0.405639	0.405639	1.4094e-14
PHOSPHO2	ENSG00000144362	protein_coding	0.390223	2.069e-13	0.405628	0.405628	1.41304e-14
LINC02236	ENSG00000251365	lncRNA	0.383827	5.44631e-13	0.405528	0.405528	1.87108e-14
AL162595.1	ENSG00000177788	lncRNA	0.399945	4.56075e-14	0.405483	0.405483	1.8847e-14
DFFB	ENSG00000169598	protein_coding	0.426115	6.0416e-16	0.405449	0.405449	1.47449e-14
HPF1	ENSG00000056050	protein_coding	0.405646	1.83574e-14	0.40541	0.40541	1.48818e-14
COPZ1	ENSG00000111481	protein_coding	0.389989	2.1442e-13	0.405324	0.405324	1.51888e-14
DZIP1L	ENSG00000158163	protein_coding	0.423969	8.73789e-16	0.405263	0.405263	1.54079e-14
ZCCHC17	ENSG00000121766	protein_coding	0.410588	8.22345e-15	0.405167	0.405167	1.57556e-14
SFR1	ENSG00000156384	protein_coding	0.390245	2.06188e-13	0.405139	0.405139	1.58599e-14
ATRAID	ENSG00000138085	protein_coding	0.424493	7.987e-16	0.405131	0.405131	1.58886e-14
BMT2	ENSG00000164603	protein_coding	0.460606	1.10672e-18	0.405054	0.405054	1.61762e-14
HNRNPD	ENSG00000138668	protein_coding	0.416997	2.8452e-15	0.405017	0.405017	1.63159e-14
MRM2	ENSG00000122687	protein_coding	0.455855	2.75281e-18	0.404983	0.404983	1.64449e-14
SRRD	ENSG00000100104	protein_coding	0.394191	1.12277e-13	0.404874	0.404874	1.68643e-14
CSTF2T	ENSG00000177613	protein_coding	0.484999	8.16987e-21	0.404872	0.404872	1.68722e-14
KRCC1	ENSG00000172086	protein_coding	0.471093	1.40721e-19	0.404817	0.404817	1.70851e-14
COPS3	ENSG00000141030	protein_coding	0.422901	1.04879e-15	0.404801	0.404801	1.71499e-14
TMEM242	ENSG00000215712	protein_coding	0.397938	6.25747e-14	0.404789	0.404789	1.71964e-14
ZNF32	ENSG00000169740	protein_coding	0.387833	2.978e-13	0.404755	0.404755	1.73296e-14
CDKL3	ENSG00000006837	protein_coding	0.378168	1.26034e-12	0.404576	0.404576	1.80506e-14
CEP41	ENSG00000106477	protein_coding	0.406709	1.54645e-14	0.404469	0.404469	1.84938e-14
ZSCAN9	ENSG00000137185	protein_coding	0.456866	2.27034e-18	0.404382	0.404382	1.88597e-14
MIER1	ENSG00000198160	protein_coding	0.441686	3.83629e-17	0.404309	0.404309	1.91705e-14
FAM189B	ENSG00000160767	protein_coding	0.424615	7.82212e-16	0.404309	0.404309	1.9172e-14
AAMP	ENSG00000127837	protein_coding	0.404509	2.20411e-14	0.404306	0.404306	1.9185e-14
IER3IP1	ENSG00000134049	protein_coding	0.39067	1.93201e-13	0.404223	0.404223	1.95427e-14
R3HCC1L	ENSG00000166024	protein_coding	0.44994	8.39209e-18	0.404183	0.404183	1.97214e-14
AAR2	ENSG00000131043	protein_coding	0.401275	3.69412e-14	0.404164	0.404164	1.98015e-14
ZNF226	ENSG00000167380	protein_coding	0.376712	1.56007e-12	0.404158	0.404158	1.98313e-14
CCNE2	ENSG00000175305	protein_coding	0.405342	1.92801e-14	0.404116	0.404116	2.00136e-14
ZFAND3	ENSG00000156639	protein_coding	0.44757	1.30385e-17	0.404043	0.404043	2.03442e-14
FAM120B	ENSG00000112584	protein_coding	0.44863	1.0711e-17	0.404026	0.404026	2.04203e-14
SPC25	ENSG00000152253	protein_coding	0.419229	1.95565e-15	0.403995	0.403995	2.05593e-14
SYNJ2BP	ENSG00000213463	protein_coding	0.460704	1.08604e-18	0.40399	0.40399	2.05823e-14
ZBTB49	ENSG00000168826	protein_coding	0.452933	4.78766e-18	0.403966	0.403966	2.0693e-14
COQ5	ENSG00000110871	protein_coding	0.416321	3.18584e-15	0.403955	0.403955	2.07408e-14
FAM220A	ENSG00000178397	protein_coding	0.459554	1.3558e-18	0.403925	0.403925	2.08801e-14
BANP	ENSG00000172530	protein_coding	0.46681	3.29561e-19	0.403915	0.403915	2.09267e-14
NUP88	ENSG00000108559	protein_coding	0.454302	3.69672e-18	0.403892	0.403892	2.10342e-14
DDX20	ENSG00000064703	protein_coding	0.429709	3.23778e-16	0.403858	0.403858	2.11924e-14
ATP6V1G1	ENSG00000136888	protein_coding	0.42468	7.73448e-16	0.403854	0.403854	2.12081e-14
PCMTD2	ENSG00000203880	protein_coding	0.462154	8.1994e-19	0.403823	0.403823	2.13547e-14
NR2C2AP	ENSG00000184162	protein_coding	0.3911	1.80881e-13	0.40382	0.40382	2.13674e-14
UPF3B	ENSG00000125351	protein_coding	0.450913	6.99691e-18	0.403795	0.403795	2.14878e-14
SPCS3	ENSG00000129128	protein_coding	0.463343	6.50467e-19	0.403695	0.403695	2.19607e-14
NUTM2A-AS1	ENSG00000223482	lncRNA	0.367317	6.02267e-12	0.40359	0.40359	2.24683e-14
TMEM39A	ENSG00000176142	protein_coding	0.458999	1.50853e-18	0.403583	0.403583	2.2503e-14
ATP1A1-AS1	ENSG00000203865	lncRNA	0.425062	7.24317e-16	0.40354	0.40354	2.27183e-14
TXLNA	ENSG00000084652	protein_coding	0.39888	5.39576e-14	0.403489	0.403489	2.29671e-14
C2orf27A	ENSG00000197927	transcribed_unprocessed_pseudogene	0.417541	2.5976e-15	0.403473	0.403473	2.30494e-14
TRAM1	ENSG00000067167	protein_coding	0.437007	8.91626e-17	0.403454	0.403454	2.31421e-14
CASD1	ENSG00000127995	protein_coding	0.466405	3.56949e-19	0.403425	0.403425	2.32911e-14
DEPDC5	ENSG00000100150	protein_coding	0.461255	9.76195e-19	0.403326	0.403326	2.37909e-14
NUDT21	ENSG00000167005	protein_coding	0.45124	6.58095e-18	0.403263	0.403263	2.41174e-14
MAD2L2	ENSG00000116670	protein_coding	0.393453	1.25877e-13	0.403165	0.403165	2.46319e-14
FAM241B	ENSG00000171224	protein_coding	0.429663	3.26399e-16	0.403153	0.403153	2.46906e-14
MFF	ENSG00000168958	protein_coding	0.362204	1.23342e-11	0.403098	0.403098	2.4984e-14
RHOT1	ENSG00000126858	protein_coding	0.46854	2.34055e-19	0.403041	0.403041	2.52912e-14
TIAM2	ENSG00000146426	protein_coding	0.427193	5.01502e-16	0.402996	0.402996	2.55338e-14
GTSE1	ENSG00000075218	protein_coding	0.440788	4.51483e-17	0.402962	0.402962	2.57192e-14
MRPS23	ENSG00000181610	protein_coding	0.423972	8.73343e-16	0.402919	0.402919	2.59559e-14
GEN1	ENSG00000178295	protein_coding	0.434012	1.51931e-16	0.402886	0.402886	2.61364e-14
DNAAF5	ENSG00000164818	protein_coding	0.448386	1.12087e-17	0.402805	0.402805	2.65876e-14
OSBPL1A	ENSG00000141447	protein_coding	0.432105	2.12748e-16	0.402765	0.402765	2.68157e-14
MSANTD4	ENSG00000170903	protein_coding	0.415786	3.48345e-15	0.402646	0.402646	2.74978e-14
OAT	ENSG00000065154	protein_coding	0.463849	5.89285e-19	0.402596	0.402596	2.77834e-14
CNOT8	ENSG00000155508	protein_coding	0.46258	7.54795e-19	0.402581	0.402581	2.78758e-14
SAP30-DT	ENSG00000272870	lncRNA	0.393463	1.25691e-13	0.402485	0.402485	2.84379e-14
HLTF	ENSG00000071794	protein_coding	0.439223	5.98993e-17	0.402475	0.402475	2.8496e-14
DOCK7	ENSG00000116641	protein_coding	0.465782	4.03514e-19	0.402475	0.402475	2.8498e-14
DEGS1	ENSG00000143753	protein_coding	0.421547	1.32089e-15	0.402465	0.402465	2.85583e-14
CCZ1B	ENSG00000146574	protein_coding	0.443934	2.54648e-17	0.402458	0.402458	2.85985e-14
DPF2	ENSG00000133884	protein_coding	0.462068	8.33649e-19	0.402418	0.402418	2.88408e-14
PTGES3	ENSG00000110958	protein_coding	0.445847	1.79234e-17	0.402408	0.402408	2.88976e-14
CKS1B	ENSG00000173207	protein_coding	0.417972	2.41613e-15	0.402404	0.402404	2.8926e-14
SPICE1	ENSG00000163611	protein_coding	0.409713	9.48881e-15	0.402299	0.402299	2.95657e-14
IQCH	ENSG00000103599	protein_coding	0.376358	1.64277e-12	0.402255	0.402255	2.98337e-14
SCAI	ENSG00000173611	protein_coding	0.406334	1.6429e-14	0.402242	0.402242	2.99172e-14
LAMTOR3	ENSG00000109270	protein_coding	0.430537	2.80183e-16	0.402208	0.402208	3.01247e-14
TRIM37	ENSG00000108395	protein_coding	0.450768	7.19011e-18	0.402186	0.402186	3.02616e-14
ZNF765	ENSG00000196417	protein_coding	0.440531	4.73006e-17	0.402072	0.402072	3.09841e-14
NCOA5	ENSG00000124160	protein_coding	0.464755	4.93613e-19	0.40206	0.40206	3.10595e-14
SLC30A7	ENSG00000162695	protein_coding	0.43826	7.12323e-17	0.402039	0.402039	3.11935e-14
GTF2H4	ENSG00000213780	protein_coding	0.448933	1.01245e-17	0.402001	0.402001	3.14433e-14
ING3	ENSG00000071243	protein_coding	0.449241	9.56047e-18	0.401997	0.401997	3.14672e-14
PUS7	ENSG00000091127	protein_coding	0.451748	5.98299e-18	0.401956	0.401956	3.17321e-14
TTC13	ENSG00000143643	protein_coding	0.476992	4.2743e-20	0.401955	0.401955	3.17408e-14
SASS6	ENSG00000156876	protein_coding	0.431366	2.42251e-16	0.401945	0.401945	3.18024e-14
ZNF764	ENSG00000169951	protein_coding	0.412714	5.7982e-15	0.40194	0.40194	3.18376e-14
TMED1	ENSG00000099203	protein_coding	0.427775	4.5339e-16	0.4019	0.4019	3.21006e-14
ATAD2	ENSG00000156802	protein_coding	0.452636	5.0626e-18	0.401812	0.401812	3.26839e-14
PPP1R11	ENSG00000204619	protein_coding	0.438449	6.88545e-17	0.401772	0.401772	3.29506e-14
MPHOSPH9	ENSG00000051825	protein_coding	0.446745	1.51884e-17	0.401723	0.401723	3.32853e-14
RAD23A	ENSG00000179262	protein_coding	0.413061	5.47488e-15	0.401715	0.401715	3.3338e-14
MANBAL	ENSG00000101363	protein_coding	0.385039	4.54126e-13	0.401698	0.401698	3.34527e-14
RWDD3	ENSG00000122481	protein_coding	0.434834	1.31344e-16	0.401682	0.401682	3.35654e-14
ZBTB1	ENSG00000126804	protein_coding	0.451709	6.02736e-18	0.401665	0.401665	3.36807e-14
AC092718.3	ENSG00000260643	protein_coding	0.427335	4.89302e-16	0.401578	0.401578	3.5205e-14
HEY1	ENSG00000164683	protein_coding	0.409938	9.14644e-15	0.401509	0.401509	3.47601e-14
NRSN2-AS1	ENSG00000225377	lncRNA	0.407133	1.44369e-14	0.401468	0.401468	3.50506e-14
RBM15-AS1	ENSG00000227963	lncRNA	0.385563	4.19659e-13	0.401421	0.401421	3.53841e-14
NPHP4	ENSG00000131697	protein_coding	0.436454	9.84327e-17	0.401399	0.401399	3.55458e-14
PISD	ENSG00000241878	protein_coding	0.410199	8.76517e-15	0.401394	0.401394	3.55821e-14
MED28	ENSG00000118579	protein_coding	0.444147	2.44911e-17	0.401379	0.401379	3.56864e-14
TUT4	ENSG00000134744	protein_coding	0.465835	3.99275e-19	0.401306	0.401306	3.62138e-14
AC020910.6	ENSG00000279329	TEC	0.413408	5.1701e-15	0.401305	0.401305	3.62261e-14
FAM161B	ENSG00000156050	protein_coding	0.419509	1.86537e-15	0.401255	0.401255	3.65915e-14
FAM228B	ENSG00000219626	protein_coding	0.419608	1.83447e-15	0.401237	0.401237	3.67231e-14
CAND1	ENSG00000111530	protein_coding	0.419008	2.02973e-15	0.401216	0.401216	3.68775e-14
ZNF605	ENSG00000196458	protein_coding	0.43898	6.25811e-17	0.401213	0.401213	3.68975e-14
STPG1	ENSG00000001460	protein_coding	0.399358	5.00382e-14	0.401185	0.401185	3.71077e-14
BBS1	ENSG00000174483	protein_coding	0.423794	9.00335e-16	0.401142	0.401142	3.74326e-14
MPPE1	ENSG00000154889	protein_coding	0.452679	5.022e-18	0.401126	0.401126	3.75516e-14
ZSCAN25	ENSG00000197037	protein_coding	0.449215	9.60645e-18	0.401106	0.401106	3.77014e-14
TRIM11	ENSG00000154370	protein_coding	0.40221	3.18361e-14	0.401098	0.401098	3.77625e-14
AC026356.2	ENSG00000276115	lncRNA	0.378898	1.1321e-12	0.401052	0.401052	3.82718e-14
CCDC191	ENSG00000163617	protein_coding	0.401116	3.7885e-14	0.40103	0.40103	3.82774e-14
PBLD	ENSG00000108187	protein_coding	0.432331	2.04462e-16	0.400998	0.400998	3.85254e-14
PHF1	ENSG00000112511	protein_coding	0.461303	9.67068e-19	0.400992	0.400992	3.85721e-14
RIOK1	ENSG00000124784	protein_coding	0.446419	1.61298e-17	0.400942	0.400942	3.89602e-14
FAM227A	ENSG00000184949	protein_coding	0.322557	2.10847e-09	0.40092	0.40092	3.9128e-14
MPHOSPH10	ENSG00000124383	protein_coding	0.450184	8.01924e-18	0.400894	0.400894	3.93306e-14
MYBL1	ENSG00000185697	protein_coding	0.414054	4.64521e-15	0.40088	0.40088	3.94441e-14
NOC3L	ENSG00000173145	protein_coding	0.43637	9.99184e-17	0.40085	0.40085	3.96747e-14
LCA5	ENSG00000135338	protein_coding	0.425278	6.97879e-16	0.400746	0.400746	4.05059e-14
CCDC90B	ENSG00000137500	protein_coding	0.439948	5.25567e-17	0.400737	0.400737	4.05736e-14
NUDT4	ENSG00000173598	protein_coding	0.448252	1.14905e-17	0.400654	0.400654	4.12502e-14
ITGB3BP	ENSG00000142856	protein_coding	0.407109	1.44933e-14	0.400582	0.400582	4.18391e-14
C2orf76	ENSG00000186132	protein_coding	0.415614	3.5848e-15	0.400527	0.400527	4.22974e-14
SEPTIN7P2	ENSG00000214765	transcribed_unprocessed_pseudogene	0.434074	1.50295e-16	0.400426	0.400426	4.31443e-14
PKP4	ENSG00000144283	protein_coding	0.440665	4.61677e-17	0.400395	0.400395	4.34049e-14
TBL2	ENSG00000106638	protein_coding	0.441182	4.2037e-17	0.400366	0.400366	4.36553e-14
TTL	ENSG00000114999	protein_coding	0.432569	1.96074e-16	0.400357	0.400357	4.37304e-14
MTX3	ENSG00000177034	protein_coding	0.431686	2.2903e-16	0.400322	0.400322	4.40319e-14
DMTF1	ENSG00000135164	protein_coding	0.469505	1.93195e-19	0.400309	0.400309	4.41454e-14
SRSF1	ENSG00000136450	protein_coding	0.451662	6.08048e-18	0.400274	0.400274	4.44522e-14
VPS41	ENSG00000006715	protein_coding	0.466726	3.35037e-19	0.400271	0.400271	4.44757e-14
TRAK2	ENSG00000115993	protein_coding	0.453039	4.69261e-18	0.400218	0.400218	4.49382e-14
PTPN9	ENSG00000169410	protein_coding	0.471963	1.18217e-19	0.400212	0.400212	4.49885e-14
STX18	ENSG00000168818	protein_coding	0.446583	1.56489e-17	0.400135	0.400135	4.56713e-14
NIPSNAP3A	ENSG00000136783	protein_coding	0.40399	2.39576e-14	0.400129	0.400129	4.57283e-14
EFNA4	ENSG00000243364	protein_coding	0.396327	8.0522e-14	0.400117	0.400117	4.58306e-14
SINHCAF	ENSG00000139146	protein_coding	0.444856	2.15052e-17	0.400062	0.400062	4.63235e-14
USP45	ENSG00000123552	protein_coding	0.447186	1.39997e-17	0.400013	0.400013	4.67658e-14
ZBTB26	ENSG00000171448	protein_coding	0.4275	4.75525e-16	0.400011	0.400011	4.67873e-14
ZNF594	ENSG00000180626	protein_coding	0.415513	3.6454e-15	0.399983	0.399983	4.70392e-14
NBPF9	ENSG00000269713	protein_coding	0.450548	7.49129e-18	0.399979	0.399979	4.70792e-14
CTDSPL2	ENSG00000137770	protein_coding	0.461598	9.13366e-19	0.399914	0.399914	4.76771e-14
ZNF473	ENSG00000142528	protein_coding	0.422114	1.19949e-15	0.399874	0.399874	4.8046e-14
CNTROB	ENSG00000170037	protein_coding	0.418259	2.30252e-15	0.399867	0.399867	4.81119e-14
Z95115.1	ENSG00000261188	lncRNA	0.372063	3.06051e-12	0.399803	0.399803	4.8718e-14
CA14	ENSG00000118298	protein_coding	0.353759	3.92073e-11	0.399799	0.399799	4.87466e-14
ARMC6	ENSG00000105676	protein_coding	0.411128	7.5267e-15	0.399739	0.399739	4.9318e-14
ACVR1	ENSG00000115170	protein_coding	0.468896	2.18078e-19	0.399705	0.399705	4.9643e-14
INSIG2	ENSG00000125629	protein_coding	0.462597	7.52224e-19	0.399705	0.399705	4.96462e-14
FAM227B	ENSG00000166262	protein_coding	0.407653	1.32702e-14	0.399699	0.399699	4.97043e-14
CPSF3	ENSG00000119203	protein_coding	0.413847	4.80727e-15	0.399679	0.399679	4.9892e-14
MBIP	ENSG00000151332	protein_coding	0.413934	4.73873e-15	0.399646	0.399646	5.02138e-14
NFXL1	ENSG00000170448	protein_coding	0.462483	7.69132e-19	0.399623	0.399623	5.04358e-14
GAS5-AS1	ENSG00000270084	lncRNA	0.395364	9.35737e-14	0.399563	0.399563	5.10245e-14
YTHDF1	ENSG00000149658	protein_coding	0.438924	6.32127e-17	0.399538	0.399538	5.12696e-14
TTC31	ENSG00000115282	protein_coding	0.439601	5.59586e-17	0.399473	0.399473	5.19069e-14
CASP8AP2	ENSG00000118412	protein_coding	0.439407	5.79429e-17	0.399449	0.399449	5.2149e-14
ZNF182	ENSG00000147118	protein_coding	0.434043	1.51099e-16	0.399437	0.399437	5.2267e-14
TUG1	ENSG00000253352	protein_coding	0.448948	1.00974e-17	0.399386	0.399386	5.27857e-14
MKLN1-AS	ENSG00000236753	lncRNA	0.431528	2.35489e-16	0.399293	0.399293	5.37293e-14
HFE	ENSG00000010704	protein_coding	0.443321	2.84867e-17	0.399273	0.399273	5.39302e-14
SPECC1L	ENSG00000100014	protein_coding	0.394347	1.09597e-13	0.399254	0.399254	5.41353e-14
TOP2A	ENSG00000131747	protein_coding	0.445341	1.96715e-17	0.399239	0.399239	5.42886e-14
RNF34	ENSG00000170633	protein_coding	0.427001	5.18451e-16	0.399177	0.399177	5.49306e-14
USF1	ENSG00000158773	protein_coding	0.383256	5.93241e-13	0.399174	0.399174	5.49588e-14
RIDA	ENSG00000132541	protein_coding	0.384071	5.25095e-13	0.399154	0.399154	5.51743e-14
KMT5B	ENSG00000110066	protein_coding	0.446043	1.72883e-17	0.399152	0.399152	5.5192e-14
RUNDC1	ENSG00000198863	protein_coding	0.448905	1.01769e-17	0.399065	0.399065	5.61157e-14
TTK	ENSG00000112742	protein_coding	0.421694	1.28835e-15	0.399061	0.399061	5.61589e-14
PRELID3A	ENSG00000141391	protein_coding	0.402747	2.92238e-14	0.39905	0.39905	5.62704e-14
AC114956.2	ENSG00000249492	lncRNA	0.410924	7.78311e-15	0.399023	0.399023	5.27506e-14
FRG1HP	ENSG00000276291	transcribed_unprocessed_pseudogene	0.434345	1.43227e-16	0.399022	0.399022	5.65773e-14
INPP5F	ENSG00000198825	protein_coding	0.407023	1.46962e-14	0.398927	0.398927	5.76058e-14
TRMT10C	ENSG00000174173	protein_coding	0.388707	2.60731e-13	0.398733	0.398733	5.97505e-14
SOCS5	ENSG00000171150	protein_coding	0.453499	4.30226e-18	0.398732	0.398732	5.97657e-14
CDC42	ENSG00000070831	protein_coding	0.419205	1.96342e-15	0.398698	0.398698	6.01541e-14
PWP1	ENSG00000136045	protein_coding	0.411329	7.28302e-15	0.39863	0.39863	6.093e-14
MED23	ENSG00000112282	protein_coding	0.463357	6.48708e-19	0.398622	0.398622	6.10112e-14
AC120053.1	ENSG00000271971	lncRNA	0.418423	2.23973e-15	0.398622	0.398622	6.10112e-14
ZNF277	ENSG00000198839	protein_coding	0.407432	1.3755e-14	0.398621	0.398621	6.10267e-14
NDRG3	ENSG00000101079	protein_coding	0.396106	8.336e-14	0.398607	0.398607	6.11893e-14
SRGAP2C	ENSG00000171943	protein_coding	0.41638	3.15458e-15	0.398474	0.398474	6.27419e-14
U2SURP	ENSG00000163714	protein_coding	0.460153	1.20788e-18	0.398473	0.398473	6.27459e-14
BCLAF1	ENSG00000029363	protein_coding	0.462138	8.22519e-19	0.398375	0.398375	6.3913e-14
GTPBP8	ENSG00000163607	protein_coding	0.374486	2.15707e-12	0.398335	0.398335	6.439e-14
RPA1	ENSG00000132383	protein_coding	0.469926	1.77676e-19	0.398284	0.398284	6.5001e-14
PPIE	ENSG00000084072	protein_coding	0.369961	4.13607e-12	0.398274	0.398274	6.5128e-14
C12orf4	ENSG00000047621	protein_coding	0.419978	1.72325e-15	0.398259	0.398259	6.53167e-14
FOXJ3	ENSG00000198815	protein_coding	0.424573	7.87756e-16	0.398254	0.398254	6.53742e-14
PI4KB	ENSG00000143393	protein_coding	0.440908	4.41821e-17	0.398245	0.398245	6.54771e-14
ZUP1	ENSG00000153975	protein_coding	0.442719	3.17904e-17	0.398207	0.398207	6.59437e-14
SPSB2	ENSG00000111671	protein_coding	0.347488	9.05333e-11	0.398185	0.398185	6.62177e-14
ST7L	ENSG00000007341	protein_coding	0.405218	1.96667e-14	0.398057	0.398057	6.78146e-14
SMIM30	ENSG00000214194	protein_coding	0.377677	1.35454e-12	0.398009	0.398009	6.84244e-14
NECAP1	ENSG00000089818	protein_coding	0.471932	1.18957e-19	0.398004	0.398004	6.84886e-14
MRPL10	ENSG00000159111	protein_coding	0.430754	2.69737e-16	0.398001	0.398001	6.85272e-14
AP002748.4	ENSG00000255517	lncRNA	0.388529	2.67912e-13	0.397999	0.397999	6.85529e-14
PUS10	ENSG00000162927	protein_coding	0.432663	1.92832e-16	0.397957	0.397957	6.90865e-14
RPL23AP82	ENSG00000184319	transcribed_unprocessed_pseudogene	0.395088	9.76778e-14	0.39794	0.39794	6.9307e-14
ST7	ENSG00000004866	protein_coding	0.455628	2.87421e-18	0.397905	0.397905	6.97499e-14
C17orf67	ENSG00000214226	protein_coding	0.386488	3.65018e-13	0.3979	0.3979	6.98152e-14
C8orf76	ENSG00000189376	protein_coding	0.411205	7.43252e-15	0.397875	0.397875	7.01428e-14
ANKRD46	ENSG00000186106	protein_coding	0.460747	1.07701e-18	0.397862	0.397862	7.0318e-14
AL356019.2	ENSG00000258768	lncRNA	0.395893	8.61774e-14	0.397844	0.397844	7.05508e-14
VIPAS39	ENSG00000151445	protein_coding	0.416631	3.02515e-15	0.397832	0.397832	7.07094e-14
ABCB10	ENSG00000135776	protein_coding	0.511093	2.72141e-23	0.397784	0.397784	7.13333e-14
BHLHB9	ENSG00000198908	protein_coding	0.405185	1.97742e-14	0.397721	0.397721	7.21729e-14
FAF1	ENSG00000185104	protein_coding	0.384808	4.70151e-13	0.397616	0.397616	7.35765e-14
SMYD5	ENSG00000135632	protein_coding	0.439722	5.47484e-17	0.397582	0.397582	7.40436e-14
NOL10	ENSG00000115761	protein_coding	0.429107	3.59637e-16	0.397508	0.397508	7.50601e-14
LINC01772	ENSG00000226029	lncRNA	0.388812	2.56617e-13	0.397473	0.397473	7.55357e-14
ANAPC4	ENSG00000053900	protein_coding	0.384059	5.26075e-13	0.397469	0.397469	7.55918e-14
AL050341.2	ENSG00000259943	lncRNA	0.419915	1.74173e-15	0.397297	0.397297	7.80212e-14
NEIL3	ENSG00000109674	protein_coding	0.408052	1.24384e-14	0.397264	0.397264	7.84893e-14
CENPE	ENSG00000138778	protein_coding	0.419373	1.90854e-15	0.397246	0.397246	7.87558e-14
MSL1	ENSG00000188895	protein_coding	0.45048	7.58711e-18	0.397244	0.397244	7.87849e-14
HPS3	ENSG00000163755	protein_coding	0.480929	1.90513e-20	0.397226	0.397226	7.90328e-14
FAM111A-DT	ENSG00000245571	lncRNA	0.397838	6.35571e-14	0.397104	0.397104	8.08177e-14
RNF215	ENSG00000099999	protein_coding	0.388073	2.87138e-13	0.397099	0.397099	8.08922e-14
ABRAXAS1	ENSG00000163322	protein_coding	0.424985	7.33999e-16	0.396998	0.396998	8.24008e-14
RNF187	ENSG00000168159	protein_coding	0.419643	1.82375e-15	0.396966	0.396966	8.28822e-14
SIPA1L3	ENSG00000105738	protein_coding	0.41145	7.13975e-15	0.396936	0.396936	8.33354e-14
COX11	ENSG00000166260	protein_coding	0.444014	2.50937e-17	0.396886	0.396886	8.40837e-14
NSUN2	ENSG00000037474	protein_coding	0.419406	1.89793e-15	0.396854	0.396854	8.4579e-14
SCLT1	ENSG00000151466	protein_coding	0.429488	3.36532e-16	0.39684	0.39684	8.48017e-14
NDUFB5	ENSG00000136521	protein_coding	0.429125	3.58526e-16	0.396767	0.396767	8.59179e-14
ELAC1	ENSG00000141642	protein_coding	0.395342	9.38899e-14	0.396754	0.396754	8.6128e-14
POLE3	ENSG00000148229	protein_coding	0.406967	1.48307e-14	0.396724	0.396724	8.65971e-14
SUGP2	ENSG00000064607	protein_coding	0.442461	3.3318e-17	0.396691	0.396691	8.7111e-14
RPAIN	ENSG00000129197	protein_coding	0.40542	1.90392e-14	0.39668	0.39668	8.72865e-14
SNX6	ENSG00000129515	protein_coding	0.42077	1.50715e-15	0.396594	0.396594	8.86638e-14
SIRT3	ENSG00000142082	protein_coding	0.37842	1.21466e-12	0.396505	0.396505	9.0088e-14
BTBD1	ENSG00000064726	protein_coding	0.430531	2.80458e-16	0.396452	0.396452	9.09513e-14
SEPSECS	ENSG00000109618	protein_coding	0.441917	3.67895e-17	0.396428	0.396428	9.13497e-14
PIGP	ENSG00000185808	protein_coding	0.405842	1.77877e-14	0.396382	0.396382	9.21177e-14
YTHDF2P1	ENSG00000270503	processed_pseudogene	0.436929	9.04119e-17	0.396371	0.396371	9.2291e-14
LINC01184	ENSG00000245937	lncRNA	0.436371	9.98944e-17	0.396282	0.396282	9.37789e-14
ZNF519	ENSG00000175322	protein_coding	0.387489	3.13747e-13	0.396238	0.396238	9.45252e-14
QTRT2	ENSG00000151576	protein_coding	0.440064	5.14707e-17	0.396189	0.396189	9.53517e-14
CNOT2	ENSG00000111596	protein_coding	0.370153	4.02395e-12	0.396173	0.396173	9.56287e-14
ZDHHC4	ENSG00000136247	protein_coding	0.408926	1.079e-14	0.396094	0.396094	9.69951e-14
ATIC	ENSG00000138363	protein_coding	0.373222	2.58977e-12	0.396093	0.396093	9.70185e-14
EDRF1	ENSG00000107938	protein_coding	0.460969	1.03175e-18	0.396089	0.396089	9.7083e-14
NEU1	ENSG00000204386	protein_coding	0.418596	2.17558e-15	0.396088	0.396088	9.70947e-14
MTA1	ENSG00000182979	protein_coding	0.438387	6.9618e-17	0.396071	0.396071	9.74056e-14
HMGN2	ENSG00000198830	protein_coding	0.402966	2.8219e-14	0.396009	0.396009	9.848e-14
ATP2C1	ENSG00000017260	protein_coding	0.453127	4.61562e-18	0.395953	0.395953	9.94813e-14
PPP2R2D	ENSG00000175470	protein_coding	0.385545	4.20826e-13	0.395929	0.395929	9.99072e-14
GOLGA5	ENSG00000066455	protein_coding	0.467761	2.73117e-19	0.395868	0.395868	1.00994e-13
DHX57	ENSG00000163214	protein_coding	0.433908	1.54757e-16	0.395825	0.395825	1.0178e-13
ARL13B	ENSG00000169379	protein_coding	0.44183	3.73751e-17	0.395823	0.395823	1.01805e-13
NBN	ENSG00000104320	protein_coding	0.452248	5.44658e-18	0.39579	0.39579	1.02411e-13
COPA	ENSG00000122218	protein_coding	0.466405	3.56914e-19	0.395711	0.395711	1.03859e-13
AL136040.1	ENSG00000273783	lncRNA	0.449879	8.48924e-18	0.395662	0.395662	8.93264e-14
ZNF641	ENSG00000167528	protein_coding	0.443043	2.99687e-17	0.395645	0.395645	1.05079e-13
TMEM184C	ENSG00000164168	protein_coding	0.465498	4.26664e-19	0.395644	0.395644	1.05098e-13
MED20	ENSG00000124641	protein_coding	0.444971	2.10555e-17	0.395634	0.395634	1.05287e-13
NAE1	ENSG00000159593	protein_coding	0.443752	2.63273e-17	0.395622	0.395622	1.0552e-13
ZNF687	ENSG00000143373	protein_coding	0.444834	2.15914e-17	0.395578	0.395578	1.06351e-13
BPNT2	ENSG00000104331	protein_coding	0.444793	2.17556e-17	0.395561	0.395561	1.06663e-13
SRP14-AS1	ENSG00000248508	lncRNA	0.420907	1.4726e-15	0.395561	0.395561	1.06669e-13
FBXL13	ENSG00000161040	protein_coding	0.279319	2.60539e-07	0.395517	0.395517	1.07495e-13
MAGT1	ENSG00000102158	protein_coding	0.473579	8.54137e-20	0.39551	0.39551	1.07636e-13
SUPT20H	ENSG00000102710	protein_coding	0.446739	1.52056e-17	0.395498	0.395498	1.07855e-13
RTRAF	ENSG00000087302	protein_coding	0.354869	3.37429e-11	0.395473	0.395473	1.08339e-13
NBPF3	ENSG00000142794	protein_coding	0.437487	8.18223e-17	0.395446	0.395446	1.08864e-13
TMEM241	ENSG00000134490	protein_coding	0.428748	3.82865e-16	0.395445	0.395445	1.08884e-13
CCDC28A-AS1	ENSG00000279968	lncRNA	0.387804	2.99094e-13	0.395398	0.395398	1.0979e-13
ADPRM	ENSG00000170222	protein_coding	0.376853	1.52819e-12	0.395382	0.395382	1.10098e-13
UFD1	ENSG00000070010	protein_coding	0.394811	1.01978e-13	0.395357	0.395357	1.10591e-13
ERH	ENSG00000100632	protein_coding	0.421881	1.24798e-15	0.395296	0.395296	1.11783e-13
TMX1	ENSG00000139921	protein_coding	0.424835	7.53211e-16	0.395191	0.395191	1.13884e-13
CENPI	ENSG00000102384	protein_coding	0.429634	3.28085e-16	0.395147	0.395147	1.1476e-13
PAXBP1	ENSG00000159086	protein_coding	0.441869	3.71131e-17	0.395111	0.395111	1.15491e-13
AL645504.1	ENSG00000235121	lncRNA	0.323429	1.89763e-09	0.395107	0.395107	9.73859e-14
LPAR2	ENSG00000064547	protein_coding	0.363854	9.80002e-12	0.395062	0.395062	1.16503e-13
EEF1AKMT3	ENSG00000123427	protein_coding	0.432381	2.02681e-16	0.395049	0.395049	1.16766e-13
DZANK1	ENSG00000089091	protein_coding	0.388951	2.51228e-13	0.395012	0.395012	1.17522e-13
SIAH1	ENSG00000196470	protein_coding	0.420563	1.56091e-15	0.394948	0.394948	1.18852e-13
AKAP10	ENSG00000108599	protein_coding	0.464588	5.09989e-19	0.394943	0.394943	1.18951e-13
ZNF827	ENSG00000151612	protein_coding	0.437224	8.57704e-17	0.394943	0.394943	1.18951e-13
SPATA5	ENSG00000145375	protein_coding	0.432801	1.8821e-16	0.394836	0.394836	1.21216e-13
EIF2B3	ENSG00000070785	protein_coding	0.375394	1.89045e-12	0.394767	0.394767	1.22693e-13
CBLL1	ENSG00000105879	protein_coding	0.464033	5.68557e-19	0.394716	0.394716	1.23798e-13
MAP7D3	ENSG00000129680	protein_coding	0.396942	7.31463e-14	0.394588	0.394588	1.26601e-13
AC008966.1	ENSG00000247796	lncRNA	0.35763	2.31713e-11	0.394553	0.394553	1.27356e-13
GTF2A1	ENSG00000165417	protein_coding	0.465541	4.23089e-19	0.394553	0.394553	1.27371e-13
NUP160	ENSG00000030066	protein_coding	0.443682	2.66665e-17	0.394552	0.394552	1.27386e-13
CPSF7	ENSG00000149532	protein_coding	0.426022	6.1395e-16	0.394539	0.394539	1.27679e-13
IGFBP7	ENSG00000163453	protein_coding	0.414323	4.44245e-15	0.394534	0.394534	1.27799e-13
BLOC1S2	ENSG00000196072	protein_coding	0.410721	8.0471e-15	0.394532	0.394532	1.27836e-13
TCP1	ENSG00000120438	protein_coding	0.439689	5.50746e-17	0.394434	0.394434	1.30034e-13
PTPN14	ENSG00000152104	protein_coding	0.428422	4.05196e-16	0.394433	0.394433	1.30057e-13
SFT2D2	ENSG00000213064	protein_coding	0.472296	1.10586e-19	0.394409	0.394409	1.306e-13
NUFIP1	ENSG00000083635	protein_coding	0.410511	8.32819e-15	0.394339	0.394339	1.32204e-13
ZNF644	ENSG00000122482	protein_coding	0.449164	9.69855e-18	0.394254	0.394254	1.34178e-13
SNX25	ENSG00000109762	protein_coding	0.456733	2.32857e-18	0.394094	0.394094	1.37959e-13
LRRC47	ENSG00000130764	protein_coding	0.437197	8.61879e-17	0.394084	0.394084	1.38185e-13
LRRC37B	ENSG00000185158	protein_coding	0.446326	1.64107e-17	0.394084	0.394084	1.38193e-13
SGCB	ENSG00000163069	protein_coding	0.421899	1.24425e-15	0.394074	0.394074	1.38443e-13
LINC01881	ENSG00000220804	transcribed_unprocessed_pseudogene	0.3726	2.83295e-12	0.39407	0.39407	1.3854e-13
AC093752.1	ENSG00000245958	transcribed_unprocessed_pseudogene	0.410106	8.89881e-15	0.394069	0.394069	1.38556e-13
MICA	ENSG00000204520	protein_coding	0.380546	8.87622e-13	0.394067	0.394067	1.38605e-13
MOAP1	ENSG00000165943	protein_coding	0.432058	2.14515e-16	0.394051	0.394051	1.38978e-13
TBC1D19	ENSG00000109680	protein_coding	0.405502	1.87897e-14	0.394036	0.394036	1.39352e-13
SRBD1	ENSG00000068784	protein_coding	0.438903	6.3451e-17	0.393994	0.393994	1.40372e-13
CXorf56	ENSG00000018610	protein_coding	0.454148	3.80619e-18	0.393964	0.393964	1.41086e-13
PSME3IP1	ENSG00000172775	protein_coding	0.42247	1.12887e-15	0.393945	0.393945	1.41564e-13
NEMP1	ENSG00000166881	protein_coding	0.45234	5.35272e-18	0.39382	0.39382	1.44665e-13
SCRN3	ENSG00000144306	protein_coding	0.430021	3.06637e-16	0.393815	0.393815	1.44766e-13
ZMYM5	ENSG00000132950	protein_coding	0.452916	4.80294e-18	0.39379	0.39379	1.45399e-13
AC064807.1	ENSG00000228801	lncRNA	0.407895	1.27593e-14	0.39373	0.39373	1.46911e-13
PARK7	ENSG00000116288	protein_coding	0.379137	1.09298e-12	0.393725	0.393725	1.47048e-13
TERF2IP	ENSG00000166848	protein_coding	0.476342	4.87942e-20	0.393684	0.393684	1.48077e-13
SEPTIN7	ENSG00000122545	protein_coding	0.435644	1.13706e-16	0.393673	0.393673	1.48369e-13
DNAJC16	ENSG00000116138	protein_coding	0.45426	3.72608e-18	0.393666	0.393666	1.48559e-13
TIGD1	ENSG00000221944	protein_coding	0.414532	4.2914e-15	0.393645	0.393645	1.49095e-13
BORCS7	ENSG00000166275	protein_coding	0.355106	3.26745e-11	0.393612	0.393612	1.49936e-13
ZDHHC16	ENSG00000171307	protein_coding	0.392548	1.44761e-13	0.393564	0.393564	1.51185e-13
SUCO	ENSG00000094975	protein_coding	0.442029	3.60432e-17	0.393541	0.393541	1.51782e-13
KDF1	ENSG00000175707	protein_coding	0.280301	2.35572e-07	0.393499	0.393499	1.52877e-13
CBX8	ENSG00000141570	protein_coding	0.393143	1.32063e-13	0.393477	0.393477	1.53453e-13
ZNF77	ENSG00000175691	protein_coding	0.423534	9.41385e-16	0.393394	0.393394	1.55662e-13
ACTR3B	ENSG00000133627	protein_coding	0.420328	1.62418e-15	0.393264	0.393264	1.59183e-13
ZC3H14	ENSG00000100722	protein_coding	0.443698	2.65887e-17	0.393225	0.393225	1.60224e-13
NSUN3	ENSG00000178694	protein_coding	0.428263	4.1658e-16	0.393195	0.393195	1.61068e-13
MRPL19	ENSG00000115364	protein_coding	0.423277	9.83653e-16	0.393184	0.393184	1.61365e-13
ANXA7	ENSG00000138279	protein_coding	0.4426	3.24868e-17	0.393145	0.393145	1.62457e-13
ZNF512	ENSG00000243943	protein_coding	0.413347	5.2222e-15	0.393136	0.393136	1.62701e-13
ZNF33B	ENSG00000196693	protein_coding	0.413558	5.04332e-15	0.393109	0.393109	1.63443e-13
THOC5	ENSG00000100296	protein_coding	0.395353	9.37327e-14	0.393097	0.393097	1.63792e-13
NCBP3	ENSG00000074356	protein_coding	0.455505	2.94203e-18	0.392929	0.392929	1.68553e-13
FIBP	ENSG00000172500	protein_coding	0.36419	9.35037e-12	0.392916	0.392916	1.68931e-13
LINC01473	ENSG00000237877	lncRNA	0.381847	7.31903e-13	0.392868	0.392868	1.3778e-13
IDH1	ENSG00000138413	protein_coding	0.449603	8.93802e-18	0.39284	0.39284	1.71118e-13
ZNF839	ENSG00000022976	protein_coding	0.434619	1.36448e-16	0.392837	0.392837	1.71217e-13
PAICS	ENSG00000128050	protein_coding	0.41454	4.28581e-15	0.392772	0.392772	1.73123e-13
AL390879.1	ENSG00000234062	transcribed_unprocessed_pseudogene	0.339484	2.5653e-10	0.39271	0.39271	1.74948e-13
CCNI	ENSG00000118816	protein_coding	0.407871	1.281e-14	0.392706	0.392706	1.75079e-13
ZBTB6	ENSG00000186130	protein_coding	0.427657	4.62757e-16	0.39264	0.39264	1.77035e-13
NT5DC3	ENSG00000111696	protein_coding	0.413698	4.92749e-15	0.392631	0.392631	1.77319e-13
LSM10	ENSG00000181817	protein_coding	0.385936	3.96765e-13	0.392615	0.392615	1.77807e-13
KBTBD7	ENSG00000120696	protein_coding	0.430626	2.75845e-16	0.392591	0.392591	1.7853e-13
RPF1	ENSG00000117133	protein_coding	0.406864	1.50808e-14	0.392575	0.392575	1.79011e-13
ULBP1	ENSG00000111981	protein_coding	0.336313	3.84384e-10	0.392547	0.392547	1.79852e-13
CLTRN	ENSG00000147003	protein_coding	0.390523	1.97604e-13	0.392469	0.392469	1.82253e-13
TERF2	ENSG00000132604	protein_coding	0.448328	1.13287e-17	0.392467	0.392467	1.82315e-13
NXT2	ENSG00000101888	protein_coding	0.434359	1.42874e-16	0.392396	0.392396	1.84525e-13
ZNF180	ENSG00000167384	protein_coding	0.429247	3.50987e-16	0.392353	0.392353	1.85888e-13
MRPS18B	ENSG00000204568	protein_coding	0.43029	2.92548e-16	0.392319	0.392319	1.8694e-13
AC073896.3	ENSG00000257740	lncRNA	0.381105	8.17092e-13	0.392308	0.392308	1.50218e-13
MMD	ENSG00000108960	protein_coding	0.448966	1.00635e-17	0.392304	0.392304	1.8742e-13
GEMIN2	ENSG00000092208	protein_coding	0.419725	1.79869e-15	0.392296	0.392296	1.87687e-13
RPRD2	ENSG00000163125	protein_coding	0.453683	4.15525e-18	0.392276	0.392276	1.88308e-13
DZIP1	ENSG00000134874	protein_coding	0.403636	2.53539e-14	0.392251	0.392251	1.89125e-13
RNASEH1-AS1	ENSG00000234171	lncRNA	0.399785	4.67785e-14	0.392208	0.392208	1.90498e-13
CBX3P2	ENSG00000266405	transcribed_processed_pseudogene	0.372296	2.9595e-12	0.39218	0.39218	1.91378e-13
RCHY1	ENSG00000163743	protein_coding	0.473082	9.44161e-20	0.392166	0.392166	1.91847e-13
FNBP1L	ENSG00000137942	protein_coding	0.417731	2.51621e-15	0.392123	0.392123	1.93238e-13
TMEM183B	ENSG00000224831	processed_pseudogene	0.391185	1.78537e-13	0.392093	0.392093	1.94218e-13
RRN3	ENSG00000085721	protein_coding	0.442477	3.32216e-17	0.392016	0.392016	1.9675e-13
PSMC3IP	ENSG00000131470	protein_coding	0.409684	9.53409e-15	0.391961	0.391961	1.98579e-13
LYRM4	ENSG00000214113	protein_coding	0.370189	4.00378e-12	0.391888	0.391888	2.0106e-13
RNFT1	ENSG00000189050	protein_coding	0.431991	2.17079e-16	0.391878	0.391878	2.0138e-13
TIMM22	ENSG00000177370	protein_coding	0.392561	1.44467e-13	0.391876	0.391876	2.01448e-13
AC007383.1	ENSG00000227946	lncRNA	0.413074	5.46338e-15	0.391862	0.391862	2.0194e-13
DXO	ENSG00000204348	protein_coding	0.409115	1.0463e-14	0.391768	0.391768	2.05145e-13
DLGAP1-AS1	ENSG00000177337	lncRNA	0.409828	9.3133e-15	0.391756	0.391756	2.05563e-13
LSM6	ENSG00000164167	protein_coding	0.417253	2.72577e-15	0.39172	0.39172	2.068e-13
ZNF845	ENSG00000213799	protein_coding	0.428364	4.09307e-16	0.3917	0.3917	2.07503e-13
MMS22L	ENSG00000146263	protein_coding	0.427668	4.61898e-16	0.391689	0.391689	2.07902e-13
ZNF239	ENSG00000196793	protein_coding	0.393575	1.23519e-13	0.39165	0.39165	1.66232e-13
NUP107	ENSG00000111581	protein_coding	0.414602	4.24178e-15	0.391489	0.391489	2.14983e-13
C5orf24	ENSG00000181904	protein_coding	0.452405	5.28753e-18	0.391488	0.391488	2.15007e-13
TEX261	ENSG00000144043	protein_coding	0.424898	7.45002e-16	0.391483	0.391483	2.15201e-13
TIGD4	ENSG00000169989	protein_coding	0.37319	2.60187e-12	0.391419	0.391419	1.72234e-13
ADH5	ENSG00000197894	protein_coding	0.408449	1.16616e-14	0.391245	0.391245	2.23905e-13
ADAT1	ENSG00000065457	protein_coding	0.459354	1.40895e-18	0.391205	0.391205	2.25421e-13
SEPHS1	ENSG00000086475	protein_coding	0.429654	3.26954e-16	0.391141	0.391141	2.27841e-13
DAXX	ENSG00000204209	protein_coding	0.419672	1.81475e-15	0.391132	0.391132	2.28174e-13
CDK18	ENSG00000117266	protein_coding	0.407751	1.30604e-14	0.391129	0.391129	2.28302e-13
RAB3GAP1	ENSG00000115839	protein_coding	0.412448	6.05754e-15	0.391128	0.391128	2.28315e-13
ATG16L1	ENSG00000085978	protein_coding	0.397978	6.21777e-14	0.391106	0.391106	2.29175e-13
HSF2BP	ENSG00000160207	protein_coding	0.365686	7.58059e-12	0.391092	0.391092	2.29691e-13
ALDH18A1	ENSG00000059573	protein_coding	0.441573	3.91603e-17	0.391068	0.391068	2.30608e-13
MDP1	ENSG00000213920	protein_coding	0.409255	1.02256e-14	0.391005	0.391005	2.33053e-13
CLIC4	ENSG00000169504	protein_coding	0.440663	4.61815e-17	0.39099	0.39099	2.33642e-13
RTF2	ENSG00000022277	protein_coding	0.432711	1.91206e-16	0.390937	0.390937	2.3572e-13
THOC2	ENSG00000125676	protein_coding	0.450467	7.6058e-18	0.390898	0.390898	2.37257e-13
ZNHIT6	ENSG00000117174	protein_coding	0.432721	1.90881e-16	0.390879	0.390879	2.37989e-13
ATG12	ENSG00000145782	protein_coding	0.426575	5.5806e-16	0.390847	0.390847	2.39258e-13
AL358472.2	ENSG00000272654	lncRNA	0.41041	8.46772e-15	0.390826	0.390826	2.40116e-13
EAPP	ENSG00000129518	protein_coding	0.405472	1.88805e-14	0.390816	0.390816	2.40479e-13
TBCC	ENSG00000124659	protein_coding	0.425021	7.29437e-16	0.390798	0.390798	2.4122e-13
RAB2A	ENSG00000104388	protein_coding	0.40779	1.29792e-14	0.390784	0.390784	2.41761e-13
AC009163.7	ENSG00000274220	lncRNA	0.384289	5.08205e-13	0.390775	0.390775	1.90113e-13
SCCPDH	ENSG00000143653	protein_coding	0.421971	1.22904e-15	0.390721	0.390721	2.44315e-13
FAM72B	ENSG00000188610	protein_coding	0.404993	2.03931e-14	0.390698	0.390698	2.45259e-13
CAMSAP2	ENSG00000118200	protein_coding	0.439132	6.08867e-17	0.390585	0.390585	2.4989e-13
OSBPL9	ENSG00000117859	protein_coding	0.443127	2.95087e-17	0.390488	0.390488	2.53922e-13
COL9A2	ENSG00000049089	protein_coding	0.360197	1.62867e-11	0.390481	0.390481	2.54205e-13
LINC00663	ENSG00000266904	lncRNA	0.365829	7.42861e-12	0.390431	0.390431	2.56353e-13
CRYZL1	ENSG00000205758	protein_coding	0.386345	3.72984e-13	0.390409	0.390409	2.57283e-13
CDK1	ENSG00000170312	protein_coding	0.406134	1.69684e-14	0.390377	0.390377	2.58619e-13
MCTS2P	ENSG00000101898	protein_coding	0.404105	2.35167e-14	0.39031	0.39031	2.61528e-13
PGM3	ENSG00000013375	protein_coding	0.444034	2.50012e-17	0.390255	0.390255	2.63894e-13
LIAS	ENSG00000121897	protein_coding	0.425063	7.24219e-16	0.390217	0.390217	2.65572e-13
CASP2	ENSG00000106144	protein_coding	0.422036	1.21544e-15	0.390201	0.390201	2.66251e-13
DDX19A	ENSG00000168872	protein_coding	0.427886	4.44715e-16	0.390108	0.390108	2.70378e-13
SPATS2	ENSG00000123352	protein_coding	0.413828	4.82302e-15	0.390094	0.390094	2.70994e-13
UGDH-AS1	ENSG00000249348	lncRNA	0.406452	1.61182e-14	0.390053	0.390053	2.72849e-13
TRIM68	ENSG00000167333	protein_coding	0.425446	6.7809e-16	0.390037	0.390037	2.73546e-13
CASC18	ENSG00000257859	lncRNA	0.343768	1.47438e-10	0.390022	0.390022	2.13343e-13
[truncated: 21,819 more rows]

## Sheet: negatively correated genes
gene_name	gene_id	gene_biotype	cor_pearson	p_pearson	cor_spearman	ABS_cor_spearman	p_spearman
TGM1	ENSG00000092295	protein_coding	-0.431401	2.40793e-16	-0.471321	0.471321	0
CYSRT1	ENSG00000197191	protein_coding	-0.478823	2.93884e-20	-0.463326	0.463326	0
SULT2B1	ENSG00000088002	protein_coding	-0.401032	3.83959e-14	-0.454708	0.454708	0
CNFN	ENSG00000105427	protein_coding	-0.434341	1.43331e-16	-0.44567	0.44567	0
CLIC3	ENSG00000169583	protein_coding	-0.451696	6.04171e-18	-0.441233	0.441233	0
CRCT1	ENSG00000169509	protein_coding	-0.40632	1.64674e-14	-0.431154	0.431154	2.51459e-16
SBSN	ENSG00000189001	protein_coding	-0.363853	9.80177e-12	-0.412895	0.412895	1.01096e-15
LINC02560	ENSG00000268307	lncRNA	-0.404109	2.35013e-14	-0.411602	0.411602	2.15924e-15
TMEM40	ENSG00000088726	protein_coding	-0.384124	5.2099e-13	-0.406142	0.406142	1.24749e-14
KRT78	ENSG00000170423	protein_coding	-0.423358	9.70137e-16	-0.400722	0.400722	4.06956e-14
FAM25A	ENSG00000188100	protein_coding	-0.407263	1.41376e-14	-0.398681	0.398681	5.5669e-14
EVPL	ENSG00000167880	protein_coding	-0.337814	3.17601e-10	-0.397313	0.397313	7.77953e-14
SPINK7	ENSG00000145879	protein_coding	-0.431966	2.18017e-16	-0.391234	0.391234	1.77196e-13
S100A9	ENSG00000163220	protein_coding	-0.322306	2.17334e-09	-0.391013	0.391013	2.32752e-13
SPRR2A	ENSG00000241794	protein_coding	-0.341925	1.87294e-10	-0.390133	0.390133	2.6924e-13
KRT6C	ENSG00000170465	protein_coding	-0.342324	1.77862e-10	-0.389084	0.389084	3.1973e-13
CSTB	ENSG00000160213	protein_coding	-0.372515	2.86786e-12	-0.382207	0.382207	9.45903e-13
GDPD3	ENSG00000102886	protein_coding	-0.38289	6.26556e-13	-0.381294	0.381294	1.08746e-12
ENDOU	ENSG00000111405	protein_coding	-0.391377	1.73342e-13	-0.378686	0.378686	1.61146e-12
KRT16	ENSG00000186832	protein_coding	-0.306247	1.42383e-08	-0.374858	0.374858	2.83672e-12
SCEL	ENSG00000136155	protein_coding	-0.328335	1.04218e-09	-0.374154	0.374154	3.14336e-12
S100A8	ENSG00000143546	protein_coding	-0.309887	9.38969e-09	-0.371761	0.371761	4.44171e-12
SPRR1B	ENSG00000169469	protein_coding	-0.308859	1.05671e-08	-0.369098	0.369098	6.49295e-12
KRT6B	ENSG00000185479	protein_coding	-0.28843	1.00768e-07	-0.367387	0.367387	8.26523e-12
PLA2G4E	ENSG00000188089	protein_coding	-0.335382	4.32472e-10	-0.365994	0.365994	7.25885e-12
RNF223	ENSG00000237330	protein_coding	-0.34867	7.74333e-11	-0.363117	0.363117	1.49633e-11
LYPD3	ENSG00000124466	protein_coding	-0.296821	4.07617e-08	-0.362532	0.362532	1.62181e-11
IVL	ENSG00000163207	protein_coding	-0.301421	2.45128e-08	-0.361331	0.361331	1.91169e-11
PRSS27	ENSG00000172382	protein_coding	-0.374531	2.14309e-12	-0.360897	0.360897	2.02835e-11
SPRR2D	ENSG00000163216	protein_coding	-0.311652	7.65843e-09	-0.360634	0.360634	2.10241e-11
SDR9C7	ENSG00000170426	protein_coding	-0.334754	4.68187e-10	-0.35888	0.35888	2.66719e-11
SPRR2E	ENSG00000203785	protein_coding	-0.327418	1.1667e-09	-0.357594	0.357594	3.17239e-11
SLPI	ENSG00000124107	protein_coding	-0.331197	7.31168e-10	-0.357241	0.357241	3.32639e-11
RNF222	ENSG00000189051	protein_coding	-0.358762	1.9843e-11	-0.356205	0.356205	2.8145e-11
BICDL2	ENSG00000162069	protein_coding	-0.313709	6.02838e-09	-0.356032	0.356032	3.91129e-11
C10orf99	ENSG00000188373	protein_coding	-0.296585	4.18291e-08	-0.353647	0.353647	5.37019e-11
DEFB4A	ENSG00000171711	protein_coding	-0.380214	9.32298e-13	-0.353339	0.353339	4.14906e-11
IL1RN	ENSG00000136689	protein_coding	-0.326028	1.38337e-09	-0.352988	0.352988	5.85947e-11
KRT16P3	ENSG00000214822	transcribed_unprocessed_pseudogene	-0.338904	2.7632e-10	-0.352735	0.352735	4.50041e-11
CRNN	ENSG00000143536	protein_coding	-0.360675	1.52453e-11	-0.352067	0.352067	4.92299e-11
UPP1	ENSG00000183696	protein_coding	-0.355162	3.24279e-11	-0.351107	0.351107	7.5031e-11
KRT6A	ENSG00000205420	protein_coding	-0.190606	0.000508884	-0.350026	0.350026	8.64212e-11
SPRR1A	ENSG00000169474	protein_coding	-0.316202	4.49937e-09	-0.349946	0.349946	8.733e-11
LCE3D	ENSG00000163202	protein_coding	-0.346292	1.0597e-10	-0.349883	0.349883	6.59131e-11
AL355312.3	ENSG00000273132	lncRNA	-0.349698	6.75529e-11	-0.346612	0.346612	1.34528e-10
TGM5	ENSG00000104055	protein_coding	-0.326762	1.26447e-09	-0.346313	0.346313	1.3981e-10
CSTA	ENSG00000121552	protein_coding	-0.323447	1.89341e-09	-0.345855	0.345855	1.48292e-10
PPL	ENSG00000118898	protein_coding	-0.266468	9.39817e-07	-0.345685	0.345685	1.51548e-10
LYNX1	ENSG00000180155	protein_coding	-0.363972	9.63916e-12	-0.342647	0.342647	2.23312e-10
SLURP1	ENSG00000126233	protein_coding	-0.368301	5.23829e-12	-0.342489	0.342489	1.74099e-10
METRNL	ENSG00000176845	protein_coding	-0.334453	4.86288e-10	-0.341932	0.341932	2.44501e-10
VSIG10L	ENSG00000186806	protein_coding	-0.327004	1.22746e-09	-0.341147	0.341147	2.69992e-10
KPRP	ENSG00000203786	protein_coding	-0.356427	2.73065e-11	-0.337875	0.337875	3.1513e-10
A2ML1	ENSG00000166535	protein_coding	-0.298345	3.4475e-08	-0.337551	0.337551	4.23724e-10
KLK8	ENSG00000129455	protein_coding	-0.323749	1.82553e-09	-0.336497	0.336497	3.75508e-10
KRT17	ENSG00000128422	protein_coding	-0.231056	2.3118e-05	-0.333813	0.333813	6.72776e-10
SDCBP2	ENSG00000125775	protein_coding	-0.295159	4.88778e-08	-0.333208	0.333208	7.24701e-10
ZNF185	ENSG00000147394	protein_coding	-0.268385	7.79322e-07	-0.33216	0.33216	8.23805e-10
AC011473.4	ENSG00000269741	protein_coding	-0.334224	5.00487e-10	-0.332056	0.332056	6.56906e-10
USP2	ENSG00000036672	protein_coding	-0.332409	6.28499e-10	-0.332042	0.332042	8.35719e-10
KLK10	ENSG00000129451	protein_coding	-0.303192	2.01039e-08	-0.330807	0.330807	9.71406e-10
NCCRP1	ENSG00000188505	protein_coding	-0.303041	2.04481e-08	-0.330567	0.330567	1.00013e-09
RASAL1	ENSG00000111344	protein_coding	-0.288585	9.9124e-08	-0.329951	0.329951	1.07775e-09
AL357033.1	ENSG00000167046	lncRNA	-0.284738	1.48687e-07	-0.3295	0.3295	9.02605e-10
KRT8P6	ENSG00000214930	processed_pseudogene	-0.205501	0.000174458	-0.328223	0.328223	1.05673e-09
DEFB103A	ENSG00000176797	protein_coding	-0.263474	1.25534e-06	-0.32717	0.32717	1.20279e-09
IL36RN	ENSG00000136695	protein_coding	-0.316114	4.54606e-09	-0.326475	0.326475	1.63765e-09
TENT5B	ENSG00000158246	protein_coding	-0.299002	3.20626e-08	-0.325178	0.325178	1.91185e-09
FAM25BP	ENSG00000273225	transcribed_unprocessed_pseudogene	-0.35072	5.89471e-11	-0.325149	0.325149	1.53994e-09
LYPD5	ENSG00000159871	protein_coding	-0.332799	5.98559e-10	-0.324287	0.324287	2.12549e-09
PI3	ENSG00000124102	protein_coding	-0.302619	2.14389e-08	-0.324083	0.324083	2.17779e-09
LEXM	ENSG00000162398	protein_coding	-0.360154	1.63837e-11	-0.323959	0.323959	2.20988e-09
AL136982.5	ENSG00000271573	processed_pseudogene	-0.340817	2.16102e-10	-0.323607	0.323607	1.85708e-09
SPINK5	ENSG00000133710	protein_coding	-0.302753	2.11196e-08	-0.322488	0.322488	2.6297e-09
KRTDAP	ENSG00000188508	protein_coding	-0.300808	2.62433e-08	-0.321385	0.321385	2.4279e-09
CLDN17	ENSG00000156282	protein_coding	-0.335841	4.08117e-10	-0.320519	0.320519	2.69395e-09
DMKN	ENSG00000161249	protein_coding	-0.295628	4.64419e-08	-0.319442	0.319442	3.75911e-09
MYZAP	ENSG00000263155	protein_coding	-0.32003	2.85618e-09	-0.318618	0.318618	4.13791e-09
PDZK1IP1	ENSG00000162366	protein_coding	-0.283293	1.72879e-07	-0.317713	0.317713	4.59614e-09
LCE3E	ENSG00000185966	protein_coding	-0.329396	9.14297e-10	-0.315903	0.315903	4.66034e-09
S100A12	ENSG00000163221	protein_coding	-0.310251	9.00394e-09	-0.313446	0.313446	7.50952e-09
DEFB103B	ENSG00000177243	protein_coding	-0.251901	3.7189e-06	-0.312394	0.312394	7.02609e-09
CRYBG2	ENSG00000176092	protein_coding	-0.238822	1.19295e-05	-0.311192	0.311192	9.70283e-09
ALOX12B	ENSG00000179477	protein_coding	-0.317686	3.77558e-09	-0.309733	0.309733	9.55817e-09
TGM3	ENSG00000125780	protein_coding	-0.305537	1.54323e-08	-0.309392	0.309392	1.18893e-08
SPRR2F	ENSG00000244094	protein_coding	-0.322248	2.18848e-09	-0.308838	0.308838	1.05932e-08
SPRR2B	ENSG00000196805	protein_coding	-0.323007	1.99696e-09	-0.307905	0.307905	1.17868e-08
CYP4F22	ENSG00000171954	protein_coding	-0.302939	2.06848e-08	-0.307454	0.307454	1.47744e-08
KLK12	ENSG00000186474	protein_coding	-0.326272	1.34262e-09	-0.305747	0.305747	1.50693e-08
ANXA1	ENSG00000135046	protein_coding	-0.271858	5.53111e-07	-0.305493	0.305493	1.83791e-08
TMPRSS11D	ENSG00000153802	protein_coding	-0.259543	1.82602e-06	-0.30482	0.30482	1.9801e-08
GSDMA	ENSG00000167914	protein_coding	-0.30043	2.7372e-08	-0.303756	0.303756	2.22695e-08
S100A7	ENSG00000143556	protein_coding	-0.270576	6.28117e-07	-0.303076	0.303076	2.40023e-08
WFDC12	ENSG00000168703	protein_coding	-0.331738	6.83478e-10	-0.302883	0.302883	2.08131e-08
VSIG8	ENSG00000243284	protein_coding	-0.326583	1.29252e-09	-0.302713	0.302713	2.12138e-08
KRT16P1	ENSG00000214856	transcribed_unprocessed_pseudogene	-0.293337	5.95651e-08	-0.302226	0.302226	2.24036e-08
AL136982.6	ENSG00000272508	lncRNA	-0.327299	1.18393e-09	-0.301991	0.301991	2.30014e-08
GJB2	ENSG00000165474	protein_coding	-0.203364	0.000204392	-0.301152	0.301152	2.96341e-08
LINC01214	ENSG00000243550	lncRNA	-0.307256	1.26938e-08	-0.300959	0.300959	2.58065e-08
GLTP	ENSG00000139433	protein_coding	-0.291157	7.53311e-08	-0.300784	0.300784	3.08481e-08
DEFB1	ENSG00000164825	protein_coding	-0.279859	2.46501e-07	-0.300682	0.300682	3.11911e-08
KRT8P40	ENSG00000213069	processed_pseudogene	-0.29803	3.56932e-08	-0.299112	0.299112	3.16773e-08
EPS8L1	ENSG00000131037	protein_coding	-0.306033	1.45892e-08	-0.298806	0.298806	3.82403e-08
SMIM5	ENSG00000204323	protein_coding	-0.293203	6.04394e-08	-0.298084	0.298084	4.1348e-08
KRT76	ENSG00000185069	protein_coding	-0.164793	0.00271553	-0.297493	0.297493	3.78643e-08
CARHSP1	ENSG00000153048	protein_coding	-0.307261	1.26869e-08	-0.296871	0.296871	4.71198e-08
RNF225	ENSG00000269855	protein_coding	-0.280681	2.2653e-07	-0.296613	0.296613	4.1704e-08
RHCG	ENSG00000140519	protein_coding	-0.272671	5.10111e-07	-0.296301	0.296301	5.00906e-08
AC083841.1	ENSG00000253196	lncRNA	-0.295357	4.78372e-08	-0.295191	0.295191	4.87118e-08
KRT14	ENSG00000186847	protein_coding	-0.228957	2.75371e-05	-0.294964	0.294964	5.77959e-08
KLK13	ENSG00000167759	protein_coding	-0.27897	2.70007e-07	-0.294826	0.294826	5.86521e-08
KLK7	ENSG00000169035	protein_coding	-0.270991	6.02831e-07	-0.293687	0.293687	5.7356e-08
MAB21L4	ENSG00000172478	protein_coding	-0.283047	1.77355e-07	-0.292801	0.292801	7.27331e-08
KLK11	ENSG00000167757	protein_coding	-0.269865	6.73798e-07	-0.292569	0.292569	7.4537e-08
TMPRSS11E	ENSG00000087128	protein_coding	-0.257027	2.31361e-06	-0.291769	0.291769	8.11114e-08
DUOXA1	ENSG00000140254	protein_coding	-0.227179	3.18979e-05	-0.290418	0.290418	9.35009e-08
SPRR2G	ENSG00000159516	protein_coding	-0.30614	1.44129e-08	-0.289307	0.289307	9.17935e-08
RNF224	ENSG00000233198	protein_coding	-0.303977	1.84071e-08	-0.289094	0.289094	9.39016e-08
AL356867.1	ENSG00000234262	unprocessed_pseudogene	-0.277731	3.06392e-07	-0.288958	0.288958	9.52754e-08
DUOX1	ENSG00000137857	protein_coding	-0.234747	1.69272e-05	-0.287785	0.287785	1.23081e-07
SPNS2	ENSG00000183018	protein_coding	-0.271598	5.6759e-07	-0.286829	0.286829	1.35915e-07
KRT80	ENSG00000167767	protein_coding	-0.260152	1.72364e-06	-0.286783	0.286783	1.36566e-07
RAET1E	ENSG00000164520	protein_coding	-0.264584	1.12809e-06	-0.286539	0.286539	1.40062e-07
GCOM1	ENSG00000137878	protein_coding	-0.267238	8.71895e-07	-0.286479	0.286479	1.23852e-07
AL512274.1	ENSG00000261068	lncRNA	-0.248735	4.96091e-06	-0.286294	0.286294	1.43645e-07
H2AL1RP	ENSG00000229674	protein_coding	-0.237008	1.39507e-05	-0.28385	0.28385	1.63134e-07
IGFL1	ENSG00000188293	protein_coding	-0.305362	1.57418e-08	-0.283763	0.283763	1.64625e-07
MAL	ENSG00000172005	protein_coding	-0.286241	1.26991e-07	-0.283678	0.283678	1.87974e-07
LGALSL	ENSG00000119862	protein_coding	-0.274316	4.32708e-07	-0.281972	0.281972	2.23704e-07
KRT17P2	ENSG00000186831	transcribed_unprocessed_pseudogene	-0.258062	2.09966e-06	-0.281828	0.281828	2.01244e-07
ATG9B	ENSG00000181652	protein_coding	-0.276204	3.57722e-07	-0.281332	0.281332	2.3872e-07
SFN	ENSG00000175793	protein_coding	-0.271471	5.74792e-07	-0.27908	0.27908	2.99658e-07
ACER1	ENSG00000167769	protein_coding	-0.285633	1.35379e-07	-0.278916	0.278916	2.71514e-07
CDA	ENSG00000158825	protein_coding	-0.244359	7.34116e-06	-0.278126	0.278126	3.29786e-07
PDLIM2	ENSG00000120913	protein_coding	-0.291404	7.33625e-08	-0.278086	0.278086	3.31113e-07
KIF13B	ENSG00000197892	protein_coding	-0.212792	0.00010039	-0.277294	0.277294	3.58401e-07
ANKRD31	ENSG00000145700	protein_coding	-0.307412	1.24699e-08	-0.276428	0.276428	3.49707e-07
AC129492.6	ENSG00000275011	unprocessed_pseudogene	-0.263618	1.23805e-06	-0.275663	0.275663	3.77821e-07
SPRR3	ENSG00000163209	protein_coding	-0.276638	3.42362e-07	-0.275092	0.275092	4.46116e-07
AC115522.1	ENSG00000268601	lncRNA	-0.282035	1.96977e-07	-0.274817	0.274817	4.58422e-07
GPR78	ENSG00000155269	protein_coding	-0.233407	1.89666e-05	-0.272597	0.272597	5.13887e-07
KRT8P1	ENSG00000258948	processed_pseudogene	-0.258173	2.07774e-06	-0.272236	0.272236	5.32691e-07
KCNK6	ENSG00000099337	protein_coding	-0.283595	1.67529e-07	-0.271858	0.271858	6.13239e-07
EPGN	ENSG00000182585	protein_coding	-0.273127	4.87409e-07	-0.270252	0.270252	6.48569e-07
TMEM184A	ENSG00000164855	protein_coding	-0.209711	0.000127091	-0.269869	0.269869	7.44323e-07
IGHE	ENSG00000211891	IG_C_gene	-0.205697	0.000171916	-0.269861	0.269861	6.74054e-07
JUP	ENSG00000173801	protein_coding	-0.195651	0.00035719	-0.269115	0.269115	8.00797e-07
C6orf132	ENSG00000188112	protein_coding	-0.210149	0.000122925	-0.269097	0.269097	8.02129e-07
KRT8P21	ENSG00000229636	processed_pseudogene	-0.291452	7.29844e-08	-0.269085	0.269085	7.27619e-07
UNC13D	ENSG00000092929	protein_coding	-0.251724	3.77987e-06	-0.268094	0.268094	8.83705e-07
IL1F10	ENSG00000136697	protein_coding	-0.268736	7.53004e-07	-0.267098	0.267098	8.83858e-07
CYP2C18	ENSG00000108242	protein_coding	-0.253549	3.19614e-06	-0.266923	0.266923	8.99089e-07
MIR3945HG	ENSG00000251230	lncRNA	-0.253499	3.21092e-06	-0.266785	0.266785	9.11232e-07
CEACAM19	ENSG00000186567	protein_coding	-0.210511	0.000119579	-0.266552	0.266552	1.02481e-06
CLTB	ENSG00000175416	protein_coding	-0.302717	2.12057e-08	-0.265975	0.265975	1.08296e-06
TMEM238L	ENSG00000263429	protein_coding	-0.243569	7.87297e-06	-0.265772	0.265772	1.00555e-06
LYPD2	ENSG00000197353	protein_coding	-0.278339	2.87986e-07	-0.264297	0.264297	1.15973e-06
PLA2G4D	ENSG00000159337	protein_coding	-0.281238	2.13883e-07	-0.263365	0.263365	1.38794e-06
KLK6	ENSG00000167755	protein_coding	-0.264335	1.15551e-06	-0.263008	0.263008	1.4356e-06
CDSN	ENSG00000204539	protein_coding	-0.276978	3.30764e-07	-0.262854	0.262854	1.33222e-06
PCDH1	ENSG00000156453	protein_coding	-0.214849	8.56012e-05	-0.262186	0.262186	1.55138e-06
CCDC69	ENSG00000198624	protein_coding	-0.224988	3.81669e-05	-0.261752	0.261752	1.61592e-06
ALOXE3	ENSG00000179148	protein_coding	-0.242861	8.3807e-06	-0.261519	0.261519	1.65165e-06
LCE3A	ENSG00000185962	protein_coding	-0.290203	8.34272e-08	-0.261413	0.261413	1.52904e-06
LTB4R	ENSG00000213903	protein_coding	-0.228323	2.90228e-05	-0.26116	0.26116	1.70827e-06
AC244205.1	ENSG00000240040	lncRNA	-0.238882	1.18673e-05	-0.261094	0.261094	1.57618e-06
ST13P20	ENSG00000215875	processed_pseudogene	-0.263261	1.28121e-06	-0.260786	0.260786	1.62299e-06
MUC21	ENSG00000204544	protein_coding	-0.233993	1.80475e-05	-0.260684	0.260684	1.63884e-06
NBEAL2	ENSG00000160796	protein_coding	-0.233085	1.94896e-05	-0.260608	0.260608	1.7989e-06
KRT8P19	ENSG00000257528	processed_pseudogene	-0.261543	1.5102e-06	-0.260559	0.260559	1.65836e-06
TTC39A	ENSG00000085831	protein_coding	-0.241631	9.33808e-06	-0.260024	0.260024	1.89979e-06
CRISP3	ENSG00000096006	protein_coding	-0.119449	0.0303023	-0.259748	0.259748	1.79094e-06
LINC01702	ENSG00000235200	lncRNA	-0.262163	1.42333e-06	-0.259456	0.259456	1.84107e-06
S100A14	ENSG00000189334	protein_coding	-0.194628	0.000384044	-0.256678	0.256678	2.59091e-06
AL034376.1	ENSG00000260673	lncRNA	-0.255159	2.75372e-06	-0.255874	0.255874	2.57666e-06
BTF3P7	ENSG00000219986	processed_pseudogene	-0.262018	1.4433e-06	-0.254983	0.254983	2.79913e-06
TUBB2A	ENSG00000137267	protein_coding	-0.239887	1.08751e-05	-0.254856	0.254856	3.06218e-06
DHRS1	ENSG00000157379	protein_coding	-0.261159	1.56646e-06	-0.254621	0.254621	3.12871e-06
SPRR2C	ENSG00000229035	unprocessed_pseudogene	-0.26455	1.13173e-06	-0.25435	0.25435	2.96817e-06
AC005392.2	ENSG00000231412	lncRNA	-0.29312	6.09826e-08	-0.254211	0.254211	3.00671e-06
RNASE7	ENSG00000165799	protein_coding	-0.278732	2.76657e-07	-0.253479	0.253479	3.47183e-06
TREX2	ENSG00000183479	protein_coding	-0.287288	1.13726e-07	-0.253237	0.253237	3.54922e-06
GRHL1	ENSG00000134317	protein_coding	-0.18385	0.000806212	-0.253091	0.253091	3.59644e-06
ANKRD22	ENSG00000152766	protein_coding	-0.220663	5.41153e-05	-0.253064	0.253064	3.60525e-06
LTB4R2	ENSG00000213906	protein_coding	-0.236591	1.446e-05	-0.252749	0.252749	3.70988e-06
ACKR2	ENSG00000144648	protein_coding	-0.252938	3.38122e-06	-0.251542	0.251542	4.13757e-06
LIPN	ENSG00000204020	protein_coding	-0.233683	1.85279e-05	-0.251078	0.251078	4.00967e-06
ACAA1	ENSG00000060971	protein_coding	-0.234876	1.67422e-05	-0.25089	0.25089	4.38787e-06
RN7SL138P	ENSG00000266274	misc_RNA	-0.242135	8.93451e-06	-0.25067	0.25067	4.16187e-06
RDH12	ENSG00000139988	protein_coding	-0.251871	3.72937e-06	-0.25053	0.25053	4.53228e-06
KRT24	ENSG00000167916	protein_coding	-0.258739	1.96998e-06	-0.249966	0.249966	4.43699e-06
ACP7	ENSG00000183760	protein_coding	-0.252666	3.46704e-06	-0.24926	0.24926	5.07818e-06
IL22RA1	ENSG00000142677	protein_coding	-0.212359	0.000103796	-0.249046	0.249046	5.17633e-06
NIPAL4	ENSG00000172548	protein_coding	-0.210926	0.000115846	-0.248651	0.248651	5.36179e-06
SLC5A10	ENSG00000154025	protein_coding	-0.238416	1.23558e-05	-0.248501	0.248501	5.43425e-06
WFDC5	ENSG00000175121	protein_coding	-0.237631	1.32219e-05	-0.247728	0.247728	5.43257e-06
SERPINB1	ENSG00000021355	protein_coding	-0.217217	7.1124e-05	-0.247556	0.247556	5.91067e-06
TMEM79	ENSG00000163472	protein_coding	-0.206918	0.000156925	-0.24747	0.24747	5.95591e-06
MRLN	ENSG00000227877	protein_coding	-0.29397	5.56184e-08	-0.247177	0.247177	5.70861e-06
DSC2	ENSG00000134755	protein_coding	-0.197145	0.000321116	-0.24648	0.24648	6.50145e-06
RASGRP1	ENSG00000172575	protein_coding	-0.202223	0.000222271	-0.246108	0.246108	6.71831e-06
CERS3	ENSG00000154227	protein_coding	-0.201437	0.000235441	-0.245763	0.245763	6.92579e-06
C5AR2	ENSG00000134830	protein_coding	-0.198771	0.000285705	-0.245589	0.245589	7.03243e-06
AQP3	ENSG00000165272	protein_coding	-0.232823	1.99263e-05	-0.245489	0.245489	7.09485e-06
PRSS22	ENSG00000005001	protein_coding	-0.19029	0.000520132	-0.245417	0.245417	7.13958e-06
FAM83C	ENSG00000125998	protein_coding	-0.214897	8.52817e-05	-0.244247	0.244247	7.91193e-06
KRT4	ENSG00000170477	protein_coding	-0.244966	6.95552e-06	-0.243395	0.243395	8.52357e-06
TRIM29	ENSG00000137699	protein_coding	-0.169344	0.00205463	-0.242883	0.242883	8.91178e-06
AL138916.1	ENSG00000227748	lncRNA	-0.201283	0.000238111	-0.242474	0.242474	8.67195e-06
KRT2	ENSG00000172867	protein_coding	-0.219511	5.93216e-05	-0.242447	0.242447	8.69195e-06
AC011483.1	ENSG00000267879	lncRNA	-0.236032	1.51693e-05	-0.241879	0.241879	9.13699e-06
TGM7	ENSG00000159495	protein_coding	-0.157893	0.00409115	-0.24186	0.24186	9.15277e-06
KRT18P24	ENSG00000226234	processed_pseudogene	-0.191621	0.000474237	-0.241694	0.241694	9.2869e-06
APOBEC3A	ENSG00000128383	protein_coding	-0.221206	5.18141e-05	-0.241631	0.241631	9.9357e-06
RNF39	ENSG00000204618	protein_coding	-0.260564	1.65769e-06	-0.241305	0.241305	1.02195e-05
TMPRSS11F	ENSG00000198092	protein_coding	-0.206498	0.000161934	-0.241147	0.241147	9.74276e-06
FAM83C-AS1	ENSG00000235214	lncRNA	-0.24894	4.86945e-06	-0.240915	0.240915	9.94264e-06
LINC01527	ENSG00000224308	lncRNA	-0.257764	2.1592e-06	-0.240665	0.240665	1.01623e-05
PTK6	ENSG00000101213	protein_coding	-0.237661	1.31884e-05	-0.23992	0.23992	1.15156e-05
KRT13	ENSG00000171401	protein_coding	-0.235817	1.54507e-05	-0.239337	0.239337	1.21063e-05
KRT1	ENSG00000167768	protein_coding	-0.247239	5.67649e-06	-0.239016	0.239016	1.17306e-05
KRT16P2	ENSG00000227300	transcribed_unprocessed_pseudogene	-0.20433	0.000190308	-0.239001	0.239001	1.17452e-05
CCDC120	ENSG00000147144	protein_coding	-0.172485	0.00168799	-0.238782	0.238782	1.26964e-05
AC243960.5	ENSG00000269354	processed_pseudogene	-0.222609	4.62888e-05	-0.238494	0.238494	1.22727e-05
KRT8P27	ENSG00000226502	processed_pseudogene	-0.21271	0.000101031	-0.238195	0.238195	1.25939e-05
PLA2G4F	ENSG00000168907	protein_coding	-0.227092	3.2126e-05	-0.237396	0.237396	1.4289e-05
SERPINB3	ENSG00000057149	protein_coding	-0.173944	0.00153904	-0.236809	0.236809	1.50196e-05
AC103563.2	ENSG00000231062	lncRNA	-0.196628	0.000333197	-0.236591	0.236591	1.446e-05
CALML3	ENSG00000178363	protein_coding	-0.201591	0.000232798	-0.23647	0.23647	1.54584e-05
HEPHL1	ENSG00000181333	protein_coding	-0.212241	0.00010474	-0.235868	0.235868	1.6266e-05
LCN2	ENSG00000148346	protein_coding	-0.203819	0.000197633	-0.235679	0.235679	1.65283e-05
FUT6	ENSG00000156413	protein_coding	-0.20839	0.00014047	-0.233456	0.233456	1.88881e-05
SCNN1B	ENSG00000168447	protein_coding	-0.201566	0.000233238	-0.233391	0.233391	1.8993e-05
IL36A	ENSG00000136694	protein_coding	-0.239351	1.13937e-05	-0.232681	0.232681	2.01661e-05
FABP5P2	ENSG00000236044	processed_pseudogene	-0.1926	0.000442921	-0.231543	0.231543	2.21922e-05
TM7SF2	ENSG00000149809	protein_coding	-0.249702	4.54458e-06	-0.231321	0.231321	2.37977e-05
ASPG	ENSG00000166183	protein_coding	-0.260162	1.72213e-06	-0.231209	0.231209	2.28229e-05
KRT17P8	ENSG00000256937	processed_pseudogene	-0.196195	0.000343649	-0.230422	0.230422	2.43755e-05
B3GNT8	ENSG00000177191	protein_coding	-0.244012	7.57046e-06	-0.230351	0.230351	2.57865e-05
FUT3	ENSG00000171124	protein_coding	-0.202834	0.000212524	-0.230231	0.230231	2.4768e-05
GJB6	ENSG00000121742	protein_coding	-0.170196	0.00194861	-0.230208	0.230208	2.60909e-05
MXD1	ENSG00000059728	protein_coding	-0.191934	0.000463996	-0.229917	0.229917	2.67253e-05
OVOL1	ENSG00000172818	protein_coding	-0.191255	0.000486449	-0.229848	0.229848	2.68785e-05
CXCR2	ENSG00000180871	protein_coding	-0.242525	8.63292e-06	-0.22967	0.22967	2.72736e-05
HOPX	ENSG00000171476	protein_coding	-0.233208	1.92884e-05	-0.229355	0.229355	2.79895e-05
LY6G6C	ENSG00000204421	protein_coding	-0.22968	2.59328e-05	-0.229125	0.229125	2.85236e-05
ADAP2	ENSG00000184060	protein_coding	-0.198766	0.000285807	-0.228974	0.228974	2.888e-05
DSG1	ENSG00000134760	protein_coding	-0.224624	3.93153e-05	-0.22877	0.22877	2.9366e-05
ID1	ENSG00000125968	protein_coding	-0.212058	0.000106222	-0.228622	0.228622	2.9725e-05
ANKRD35	ENSG00000198483	protein_coding	-0.200192	0.000257785	-0.22862	0.22862	2.97299e-05
AC027801.2	ENSG00000248954	lncRNA	-0.262504	1.3777e-06	-0.228346	0.228346	2.89669e-05
ZNF750	ENSG00000141579	protein_coding	-0.130839	0.017578	-0.227985	0.227985	3.13155e-05
KRT8P10	ENSG00000231203	processed_pseudogene	-0.243648	7.81838e-06	-0.227925	0.227925	2.99935e-05
SPINK6	ENSG00000178172	protein_coding	-0.237244	1.36706e-05	-0.227553	0.227553	3.09297e-05
PLA2G2F	ENSG00000158786	protein_coding	-0.217616	6.89219e-05	-0.227529	0.227529	3.09897e-05
AP000679.1	ENSG00000176984	lncRNA	-0.247352	5.61944e-06	-0.227033	0.227033	3.22825e-05
RUNDC3A	ENSG00000108309	protein_coding	-0.207085	0.000154966	-0.22671	0.22671	3.47424e-05
AC138207.5	ENSG00000265743	lncRNA	-0.204579	0.000186826	-0.226338	0.226338	3.58075e-05
AC093904.3	ENSG00000244310	lncRNA	-0.202651	0.000215409	-0.225879	0.225879	3.54898e-05
S100A15A	ENSG00000224784	processed_pseudogene	-0.246295	6.17772e-06	-0.225341	0.225341	3.70828e-05
HMOX2	ENSG00000103415	protein_coding	-0.244251	7.41143e-06	-0.22507	0.22507	3.96747e-05
KRT8P4	ENSG00000248231	processed_pseudogene	-0.27896	2.70295e-07	-0.22506	0.22506	3.79435e-05
FLG	ENSG00000143631	protein_coding	-0.214645	8.69703e-05	-0.224748	0.224748	4.07173e-05
LINC02158	ENSG00000225611	lncRNA	-0.274305	4.33151e-07	-0.2247	0.2247	3.90726e-05
CAPNS2	ENSG00000256812	protein_coding	-0.224004	4.13482e-05	-0.22459	0.22459	4.12387e-05
FABP5	ENSG00000164687	protein_coding	-0.18841	0.000591973	-0.224549	0.224549	4.13765e-05
LIPE-AS1	ENSG00000213904	lncRNA	-0.251299	3.92953e-06	-0.2245	0.2245	4.15372e-05
KRT8P26	ENSG00000214659	processed_pseudogene	-0.258167	2.07893e-06	-0.22432	0.22432	4.03004e-05
TEC	ENSG00000135605	protein_coding	-0.180452	0.00101015	-0.224224	0.224224	4.24704e-05
PLA2G3	ENSG00000100078	protein_coding	-0.232019	2.13232e-05	-0.224061	0.224061	4.11575e-05
AC039056.1	ENSG00000257797	lncRNA	-0.225232	3.74166e-05	-0.223488	0.223488	4.31129e-05
NLRX1	ENSG00000160703	protein_coding	-0.221371	5.11343e-05	-0.223454	0.223454	4.51765e-05
GM2A	ENSG00000196743	protein_coding	-0.223593	4.27476e-05	-0.223426	0.223426	4.52765e-05
AC140063.1	ENSG00000255704	processed_pseudogene	-0.234649	1.70699e-05	-0.223319	0.223319	4.37065e-05
KRT73	ENSG00000186049	protein_coding	-0.0994139	0.0717336	-0.223044	0.223044	4.46905e-05
PLA2G4E-AS1	ENSG00000246740	lncRNA	-0.228919	2.76255e-05	-0.22253	0.22253	4.65825e-05
IGHEP1	ENSG00000253692	IG_C_pseudogene	-0.184078	0.000794001	-0.222254	0.222254	4.76307e-05
TMEM54	ENSG00000121900	protein_coding	-0.23399	1.80527e-05	-0.222079	0.222079	5.04207e-05
BTBD11	ENSG00000151136	protein_coding	-0.1712	0.00183012	-0.221911	0.221911	5.10971e-05
SCNN1D	ENSG00000162572	protein_coding	-0.243972	7.59733e-06	-0.221216	0.221216	5.3996e-05
LIPM	ENSG00000173239	protein_coding	-0.205309	0.000176964	-0.221042	0.221042	5.47454e-05
KLK9	ENSG00000213022	protein_coding	-0.199416	0.000272704	-0.220725	0.220725	5.38492e-05
S100A16	ENSG00000188643	protein_coding	-0.187378	0.000635229	-0.220693	0.220693	5.62797e-05
SLC5A1	ENSG00000100170	protein_coding	-0.214272	8.95302e-05	-0.22053	0.22053	5.70133e-05
SLC27A4	ENSG00000167114	protein_coding	-0.241196	9.70083e-06	-0.220367	0.220367	5.77498e-05
CEACAM5	ENSG00000105388	protein_coding	-0.204771	0.000184184	-0.220272	0.220272	5.58312e-05
CST6	ENSG00000175315	protein_coding	-0.23284	1.98975e-05	-0.220017	0.220017	5.93681e-05
AL357033.4	ENSG00000277496	lncRNA	-0.218623	6.36505e-05	-0.219867	0.219867	6.00742e-05
CEACAM7	ENSG00000007306	protein_coding	-0.229517	2.62858e-05	-0.219543	0.219543	5.9172e-05
AC007728.3	ENSG00000270120	lncRNA	-0.200434	0.000253298	-0.219396	0.219396	5.98653e-05
LCE2C	ENSG00000187180	protein_coding	-0.231137	2.29617e-05	-0.219149	0.219149	6.10493e-05
KRT19P2	ENSG00000216306	transcribed_processed_pseudogene	-0.172093	0.0017302	-0.219128	0.219128	6.11547e-05
SLC6A14	ENSG00000268104	protein_coding	-0.209525	0.000128893	-0.219013	0.219013	6.42485e-05
TMPRSS13	ENSG00000137747	protein_coding	-0.18663	0.000668415	-0.218867	0.218867	6.49904e-05
FABP5P7	ENSG00000234964	processed_pseudogene	-0.184123	0.000791592	-0.218035	0.218035	6.93684e-05
DEFB4B	ENSG00000177257	protein_coding	-0.189291	0.000557256	-0.218022	0.218022	6.67525e-05
PITX1	ENSG00000069011	protein_coding	-0.204378	0.000189631	-0.217995	0.217995	6.95844e-05
CLCA4	ENSG00000016602	protein_coding	-0.191049	0.000493491	-0.217935	0.217935	6.99076e-05
KCNK7	ENSG00000173338	protein_coding	-0.238447	1.23228e-05	-0.217292	0.217292	7.35064e-05
OTOP3	ENSG00000182938	protein_coding	-0.222019	4.85395e-05	-0.217246	0.217246	7.09629e-05
RPTN	ENSG00000215853	protein_coding	-0.227632	3.07292e-05	-0.216775	0.216775	7.36383e-05
AC108134.1	ENSG00000205890	lncRNA	-0.194802	0.00037935	-0.216214	0.216214	7.69495e-05
MAPK3	ENSG00000102882	protein_coding	-0.212444	0.000103115	-0.215754	0.215754	8.28326e-05
SERPINB2	ENSG00000197632	protein_coding	-0.221056	5.24402e-05	-0.21545	0.21545	8.48004e-05
AC144831.1	ENSG00000261888	lncRNA	-0.171347	0.00181332	-0.21531	0.21531	8.5726e-05
RAET1G	ENSG00000203722	protein_coding	-0.200102	0.000259479	-0.21507	0.21507	8.7326e-05
FABP5P1	ENSG00000236972	processed_pseudogene	-0.170354	0.00192949	-0.214895	0.214895	8.53002e-05
FABP5P11	ENSG00000240122	processed_pseudogene	-0.172741	0.00166098	-0.213535	0.213535	9.47898e-05
HAL	ENSG00000084110	protein_coding	-0.244425	7.29838e-06	-0.213428	0.213428	9.55805e-05
KRT17P6	ENSG00000231645	transcribed_unprocessed_pseudogene	-0.18511	0.000740796	-0.213388	0.213388	9.58736e-05
CBLC	ENSG00000142273	protein_coding	-0.210968	0.00011548	-0.212913	0.212913	0.000103058
LINC02621	ENSG00000234756	lncRNA	-0.238023	1.27829e-05	-0.21283	0.21283	0.000100093
AC246787.2	ENSG00000244620	lncRNA	-0.20003	0.000260836	-0.212663	0.212663	0.000101397
IL36B	ENSG00000136696	protein_coding	-0.176566	0.00130115	-0.212282	0.212282	0.000104409
SERPINB13	ENSG00000197641	protein_coding	-0.167933	0.00224191	-0.212041	0.212041	0.00011014
LINC01269	ENSG00000258689	lncRNA	-0.178374	0.00115735	-0.211991	0.211991	0.000106775
PHLDB3	ENSG00000176531	protein_coding	-0.18608	0.000693797	-0.211843	0.211843	0.000111806
CYP8B1	ENSG00000180432	protein_coding	-0.187491	0.000630363	-0.21162	0.21162	0.000109853
TMPRSS11B	ENSG00000185873	protein_coding	-0.217931	6.72299e-05	-0.211036	0.211036	0.000114879
LINC01805	ENSG00000223863	lncRNA	-0.153265	0.00533845	-0.21093	0.21093	0.000115813
FAM3D	ENSG00000198643	protein_coding	-0.195796	0.000353546	-0.210817	0.210817	0.000120855
FAM25C	ENSG00000276430	protein_coding	-0.227316	3.15393e-05	-0.210645	0.210645	0.000118363
ARSF	ENSG00000062096	protein_coding	-0.250395	4.26712e-06	-0.210601	0.210601	0.000118764
LCE2D	ENSG00000187223	protein_coding	-0.238317	1.24618e-05	-0.210171	0.210171	0.000122717
NIBAN2	ENSG00000136830	protein_coding	-0.216885	7.30041e-05	-0.21016	0.21016	0.00012701
KRT26	ENSG00000186393	protein_coding	-0.182316	0.000893091	-0.210063	0.210063	0.000123737
AC007182.1	ENSG00000224721	lncRNA	-0.191384	0.000482116	-0.209978	0.209978	0.000124536
IGSF22	ENSG00000179057	protein_coding	-0.213066	9.82923e-05	-0.209847	0.209847	0.000130042
SCNN1G	ENSG00000166828	protein_coding	-0.160132	0.00358783	-0.209718	0.209718	0.000127026
SLC39A2	ENSG00000165794	protein_coding	-0.203329	0.000204915	-0.209705	0.209705	0.000131439
SLC34A3	ENSG00000198569	protein_coding	-0.123464	0.0251246	-0.209583	0.209583	0.000128332
KRT8P31	ENSG00000250148	processed_pseudogene	-0.200044	0.000260571	-0.209552	0.209552	0.000128634
IL36G	ENSG00000136688	protein_coding	-0.192512	0.000445646	-0.209262	0.209262	0.000135886
ATP10B	ENSG00000118322	protein_coding	-0.193644	0.000411649	-0.209193	0.209193	0.0001366
BNIPL	ENSG00000163141	protein_coding	-0.192815	0.000436283	-0.209141	0.209141	0.000137133
KRT8P22	ENSG00000260731	processed_pseudogene	-0.258455	2.0234e-06	-0.209121	0.209121	0.000132908
PLCXD1	ENSG00000182378	protein_coding	-0.225379	3.69695e-05	-0.208523	0.208523	0.00014363
ASPRV1	ENSG00000244617	protein_coding	-0.231156	2.29244e-05	-0.207673	0.207673	0.000153051
PRDM1	ENSG00000057657	protein_coding	-0.135242	0.0140875	-0.207138	0.207138	0.000159275
GRPEL2-AS1	ENSG00000253618	lncRNA	-0.199342	0.000274168	-0.206484	0.206484	0.000162104
BPIFC	ENSG00000184459	protein_coding	-0.216309	7.63806e-05	-0.206267	0.206267	0.000164763
C1orf68	ENSG00000198854	protein_coding	-0.239523	1.12248e-05	-0.206091	0.206091	0.00016694
CARD14	ENSG00000141527	protein_coding	-0.14892	0.0068101	-0.205985	0.205985	0.000173501
KRT89P	ENSG00000274928	transcribed_unprocessed_pseudogene	-0.243534	7.89757e-06	-0.205827	0.205827	0.000170268
LCE2A	ENSG00000187173	protein_coding	-0.228885	2.7702e-05	-0.205065	0.205065	0.000180205
AC004951.2	ENSG00000239556	transcribed_unprocessed_pseudogene	-0.19367	0.000410882	-0.205041	0.205041	0.000186029
AC009022.1	ENSG00000241183	processed_pseudogene	-0.180263	0.00102279	-0.20427	0.20427	0.000191147
FFAR2	ENSG00000126262	protein_coding	-0.214431	8.8429e-05	-0.20419	0.20419	0.000198033
KRT8P18	ENSG00000228767	processed_pseudogene	-0.225502	3.65984e-05	-0.203981	0.203981	0.000195281
AC004816.1	ENSG00000259153	lncRNA	-0.204074	0.000193949	-0.202849	0.202849	0.000218441
CD24	ENSG00000272398	protein_coding	-0.157511	0.00418301	-0.202046	0.202046	0.000231588
OTOP2	ENSG00000183034	protein_coding	-0.161551	0.00329866	-0.202011	0.202011	0.000225757
TMEM86A	ENSG00000151117	protein_coding	-0.201882	0.000227906	-0.201824	0.201824	0.000235363
AL390718.1	ENSG00000261817	lncRNA	-0.189572	0.000546555	-0.201819	0.201819	0.000228953
NEU2	ENSG00000115488	protein_coding	-0.202643	0.000215534	-0.201694	0.201694	0.000231063
CEACAM21	ENSG00000007129	protein_coding	-0.208125	0.0001433	-0.201602	0.201602	0.000239173
KRT8P49	ENSG00000271602	processed_pseudogene	-0.193546	0.000414482	-0.201364	0.201364	0.000236696
AZGP1P1	ENSG00000214313	transcribed_unprocessed_pseudogene	-0.152467	0.00558512	-0.201282	0.201282	0.000238118
TMPRSS11GP	ENSG00000229009	transcribed_unprocessed_pseudogene	-0.152818	0.00547542	-0.201204	0.201204	0.000239486
PPIF	ENSG00000108179	protein_coding	-0.174807	0.00145665	-0.20073	0.20073	0.000254761
STXBP5-AS1	ENSG00000233452	lncRNA	-0.15497	0.00484389	-0.200547	0.200547	0.000258141
RAB25	ENSG00000132698	protein_coding	-0.136212	0.013406	-0.200384	0.200384	0.000261188
AP000925.1	ENSG00000235286	processed_pseudogene	-0.223807	4.20146e-05	-0.200312	0.200312	0.000255547
FABP5P3	ENSG00000241735	transcribed_processed_pseudogene	-0.148889	0.00682195	-0.200082	0.200082	0.000259864
AC023866.1	ENSG00000253711	lncRNA	-0.14568	0.00813374	-0.199952	0.199952	0.000262325
S100A7A	ENSG00000184330	protein_coding	-0.1905	0.000512612	-0.198582	0.198582	0.000289635
CCNG2P1	ENSG00000258112	processed_pseudogene	-0.174647	0.00147158	-0.198579	0.198579	0.000289687
AP003500.1	ENSG00000281386	lncRNA	-0.174275	0.00150693	-0.198447	0.198447	0.00029247
HTR3A	ENSG00000166736	protein_coding	-0.158498	0.00394918	-0.198135	0.198135	0.000299093
MALL	ENSG00000144063	protein_coding	-0.0782391	0.156805	-0.198042	0.198042	0.000308927
KRT17P1	ENSG00000131885	transcribed_unprocessed_pseudogene	-0.198331	0.000294914	-0.198014	0.198014	0.000301713
AC006372.3	ENSG00000234210	lncRNA	-0.149285	0.00667394	-0.197976	0.197976	0.000302536
FAM43A	ENSG00000185112	protein_coding	-0.133725	0.0152147	-0.197695	0.197695	0.000316658
AC011483.2	ENSG00000269495	lncRNA	-0.188101	0.000604669	-0.197037	0.197037	0.000323589
IL17A	ENSG00000112115	protein_coding	-0.118989	0.030949	-0.196796	0.196796	0.000329219
CIDEA	ENSG00000176194	protein_coding	-0.153699	0.00520836	-0.196646	0.196646	0.00033277
AC011483.3	ENSG00000279676	TEC	-0.219638	5.87252e-05	-0.196513	0.196513	0.00033595
ST8SIA6	ENSG00000148488	protein_coding	-0.135645	0.0138006	-0.195987	0.195987	0.000348758
AC073648.3	ENSG00000250804	unprocessed_pseudogene	-0.148046	0.00714664	-0.195893	0.195893	0.000351113
BSPRY	ENSG00000119411	protein_coding	-0.176404	0.00131483	-0.195021	0.195021	0.000382575
MGLL	ENSG00000074416	protein_coding	-0.129215	0.0190439	-0.194816	0.194816	0.0003881
PKP3	ENSG00000184363	protein_coding	-0.187731	0.000620142	-0.19461	0.19461	0.000393764
DHRS9	ENSG00000073737	protein_coding	-0.182772	0.000866377	-0.194585	0.194585	0.000394453
AL513304.1	ENSG00000233052	lncRNA	-0.17314	0.00161957	-0.194407	0.194407	0.00039008
MMP25	ENSG00000008516	protein_coding	-0.162897	0.00304404	-0.194212	0.194212	0.000404895
KRT3	ENSG00000186442	protein_coding	-0.167465	0.00230729	-0.19418	0.19418	0.000396387
FABP5P10	ENSG00000213201	processed_pseudogene	-0.144863	0.00850148	-0.193752	0.193752	0.000408509
AL049629.1	ENSG00000255202	lncRNA	-0.203836	0.000197389	-0.193714	0.193714	0.00040961
IRAG1-AS1	ENSG00000177112	lncRNA	-0.219945	5.7306e-05	-0.193692	0.193692	0.000410252
SDR16C5	ENSG00000170786	protein_coding	-0.196482	0.000336681	-0.192962	0.192962	0.000441784
RAET1E-AS1	ENSG00000223701	lncRNA	-0.166504	0.0024473	-0.19279	0.19279	0.000437066
AC084880.3	ENSG00000256609	lncRNA	-0.130264	0.0180854	-0.192104	0.192104	0.000458549
DYNAP	ENSG00000178690	protein_coding	-0.19499	0.000374343	-0.191927	0.191927	0.00046424
RND1	ENSG00000172602	protein_coding	-0.179797	0.00105456	-0.1918	0.1918	0.000478859
NWD2	ENSG00000174145	protein_coding	-0.154564	0.0049578	-0.191777	0.191777	0.000469098
KRT17P3	ENSG00000231870	unprocessed_pseudogene	-0.144105	0.00885608	-0.191573	0.191573	0.000486424
LY6D	ENSG00000167656	protein_coding	-0.180398	0.0010138	-0.191425	0.191425	0.000491442
GIPC1	ENSG00000123159	protein_coding	-0.148596	0.00693334	-0.190687	0.190687	0.000517056
PAQR5	ENSG00000137819	protein_coding	-0.164992	0.00268307	-0.190638	0.190638	0.00051882
KALRN	ENSG00000160145	protein_coding	-0.155008	0.00483331	-0.190603	0.190603	0.00052006
ATP6V0A4	ENSG00000105929	protein_coding	-0.126514	0.0217187	-0.190326	0.190326	0.000518838
KRT8P23	ENSG00000259565	processed_pseudogene	-0.180632	0.000998279	-0.189455	0.189455	0.000550986
CEACAM6	ENSG00000086548	protein_coding	-0.150961	0.00607892	-0.189172	0.189172	0.000561814
KLK14	ENSG00000129437	protein_coding	-0.202173	0.00022309	-0.188874	0.188874	0.000585402
CYP2C19	ENSG00000165841	protein_coding	-0.0763143	0.16729	-0.188521	0.188521	0.000587513
PNPLA1	ENSG00000180316	protein_coding	-0.184859	0.000753413	-0.1884	0.1884	0.00059241
LINC01251	ENSG00000233776	lncRNA	-0.187836	0.000615721	-0.188384	0.188384	0.00059304
AC036176.2	ENSG00000267430	processed_pseudogene	-0.196894	0.000326933	-0.188305	0.188305	0.000596271
CTSG	ENSG00000100448	protein_coding	-0.156592	0.00441189	-0.188292	0.188292	0.000596784
AL365226.1	ENSG00000237643	lncRNA	-0.233517	1.87907e-05	-0.188182	0.188182	0.000601309
RABGGTA	ENSG00000100949	protein_coding	-0.197435	0.000314511	-0.187957	0.187957	0.000623118
RN7SL441P	ENSG00000241413	misc_RNA	-0.150089	0.006382	-0.187713	0.187713	0.000620892
AIF1L	ENSG00000126878	protein_coding	-0.208493	0.000139377	-0.187196	0.187196	0.000656046
AC005162.1	ENSG00000233517	lncRNA	-0.107495	0.0514133	-0.186719	0.186719	0.000664369
ALS2CL	ENSG00000178038	protein_coding	-0.176002	0.00134929	-0.186657	0.186657	0.000680354
TRBV6-7	ENSG00000253188	TR_V_gene	-0.0993268	0.0719839	-0.186462	0.186462	0.000676069
FALEC	ENSG00000228126	lncRNA	-0.166035	0.00251834	-0.18639	0.18639	0.000679384
KRTAP5-4	ENSG00000241598	protein_coding	-0.198606	0.000289123	-0.186043	0.186043	0.000695548
DNASE1L3	ENSG00000163687	protein_coding	-0.152031	0.00572415	-0.186013	0.186013	0.000710546
PLCD1	ENSG00000187091	protein_coding	-0.197897	0.000304258	-0.185507	0.185507	0.000735069
MIR203A	ENSG00000207568	miRNA	-0.165998	0.0025239	-0.184855	0.184855	0.000753647
KRT223P	ENSG00000229028	transcribed_unprocessed_pseudogene	-0.16041	0.00352945	-0.184698	0.184698	0.000761625
EPHA1	ENSG00000146904	protein_coding	-0.108147	0.0500089	-0.184256	0.184256	0.0007992
AL033384.1	ENSG00000236740	lncRNA	-0.157184	0.00426324	-0.184141	0.184141	0.000790674
MAFB	ENSG00000204103	protein_coding	-0.159356	0.00375547	-0.184065	0.184065	0.000809415
KRT5	ENSG00000186081	protein_coding	-0.109769	0.0466489	-0.183808	0.183808	0.000823341
LCE2B	ENSG00000159455	protein_coding	-0.196138	0.00034504	-0.183634	0.183634	0.000817959
FAM83A-AS1	ENSG00000204949	lncRNA	-0.180443	0.00101079	-0.183058	0.183058	0.000865356
ALDH3B2	ENSG00000132746	protein_coding	-0.132137	0.0164782	-0.182912	0.182912	0.000873755
HSPB1P1	ENSG00000236060	processed_pseudogene	-0.191604	0.000474813	-0.182642	0.182642	0.000889532
H2AJ	ENSG00000246705	protein_coding	-0.199685	0.000267449	-0.181838	0.181838	0.000937975
PNLIPRP3	ENSG00000203837	protein_coding	-0.166399	0.00246303	-0.181488	0.181488	0.000943476
TCAF2	ENSG00000170379	protein_coding	-0.12996	0.0183589	-0.180834	0.180834	0.0010019
ARHGAP40	ENSG00000124143	protein_coding	-0.166584	0.00243536	-0.180514	0.180514	0.0010061
SFTA2	ENSG00000196260	protein_coding	-0.133063	0.0157304	-0.179883	0.179883	0.00104863
KRT17P5	ENSG00000205266	transcribed_unprocessed_pseudogene	-0.193703	0.000409942	-0.179733	0.179733	0.00105901
AL139385.1	ENSG00000275880	lncRNA	-0.136223	0.0133988	-0.179371	0.179371	0.0011022
SCEL-AS1	ENSG00000224347	lncRNA	-0.13706	0.0128344	-0.178961	0.178961	0.00111385
PHBP16	ENSG00000227593	processed_pseudogene	-0.199311	0.000274787	-0.178585	0.178585	0.00114152
AC133485.2	ENSG00000260402	lncRNA	-0.154767	0.00490053	-0.17847	0.17847	0.00115014
HK2	ENSG00000159399	protein_coding	-0.100306	0.0692113	-0.1783	0.1783	0.00118146
CDH16	ENSG00000166589	protein_coding	-0.159658	0.00368956	-0.178266	0.178266	0.00116552
LINC01795	ENSG00000225226	lncRNA	-0.167911	0.00224483	-0.178213	0.178213	0.0011695
FABP5P12	ENSG00000249367	processed_pseudogene	-0.141083	0.0104039	-0.178152	0.178152	0.00117413
AC244230.1	ENSG00000279458	lncRNA	-0.155765	0.00462759	-0.178037	0.178037	0.00118295
AC008556.1	ENSG00000277013	lncRNA	-0.143816	0.00899475	-0.177808	0.177808	0.00121956
SFTPA1	ENSG00000122852	protein_coding	-0.119287	0.030529	-0.177725	0.177725	0.00120715
KRT8P44	ENSG00000227913	processed_pseudogene	-0.152241	0.00565688	-0.177596	0.177596	0.00121729
SERPINB4	ENSG00000206073	protein_coding	-0.132329	0.016321	-0.177081	0.177081	0.00127803
ESRP2	ENSG00000103067	protein_coding	-0.106926	0.0526676	-0.177015	0.177015	0.00128341
GCOM2	ENSG00000227725	processed_pseudogene	-0.161122	0.00338385	-0.17683	0.17683	0.00127913
IL1RL1	ENSG00000115602	protein_coding	-0.203426	0.000203452	-0.176802	0.176802	0.00130113
DEFA3	ENSG00000239839	protein_coding	-0.14461	0.00861853	-0.176614	0.176614	0.0012971
OR7E108P	ENSG00000270432	unprocessed_pseudogene	-0.164971	0.00268651	-0.176367	0.176367	0.0013179
CCT7P1	ENSG00000217733	processed_pseudogene	-0.165406	0.00261647	-0.176191	0.176191	0.00133295
ABLIM1	ENSG00000099204	protein_coding	-0.126048	0.0222114	-0.176134	0.176134	0.00135792
MT-RNR1	ENSG00000211459	Mt_rRNA	-0.171245	0.00182493	-0.17591	0.17591	0.00137753
LINC02448	ENSG00000257230	lncRNA	-0.123352	0.0252575	-0.175512	0.175512	0.00139236
HSPB1	ENSG00000106211	protein_coding	-0.184912	0.000750727	-0.175458	0.175458	0.00141781
AC024270.1	ENSG00000259308	processed_pseudogene	-0.13681	0.0130008	-0.175389	0.175389	0.00140342
TMEM125	ENSG00000179178	protein_coding	-0.177942	0.00119026	-0.175265	0.175265	0.00143538
LINC01886	ENSG00000224568	lncRNA	-0.148057	0.00714232	-0.174703	0.174703	0.00146636
AL139393.2	ENSG00000233342	lncRNA	-0.140966	0.0104687	-0.174198	0.174198	0.00151436
AC104046.1	ENSG00000259630	transcribed_processed_pseudogene	-0.128018	0.0201916	-0.174048	0.174048	0.00152884
UPK1A	ENSG00000105668	protein_coding	-0.170585	0.0019019	-0.174028	0.174028	0.00153076
DLX3	ENSG00000064195	protein_coding	-0.17257	0.001679	-0.173922	0.173922	0.00156295
KRT8P38	ENSG00000226358	processed_pseudogene	-0.170721	0.00188578	-0.173465	0.173465	0.00158655
MPZL2	ENSG00000149573	protein_coding	-0.11455	0.0378316	-0.173461	0.173461	0.00160913
SULT1C3	ENSG00000196228	protein_coding	-0.0857621	0.120537	-0.172882	0.172882	0.00164617
CRABP2	ENSG00000143320	protein_coding	-0.156252	0.00449941	-0.172685	0.172685	0.00168965
TTC9	ENSG00000133985	protein_coding	-0.139689	0.0111956	-0.172668	0.172668	0.00169144
TRBV22-1	ENSG00000240578	TR_V_pseudogene	-0.159188	0.00379284	-0.172579	0.172579	0.00167806
GPR157	ENSG00000180758	protein_coding	-0.0890618	0.106855	-0.172377	0.172377	0.00172262
CYP2C9	ENSG00000138109	protein_coding	-0.132713	0.0160097	-0.172325	0.172325	0.00170508
RAB24	ENSG00000169228	protein_coding	-0.147819	0.00723651	-0.172223	0.172223	0.00173928
KRTAP4-11	ENSG00000212721	protein_coding	-0.144928	0.00847185	-0.17205	0.17205	0.00173489
FGD3	ENSG00000127084	protein_coding	-0.127094	0.0211181	-0.171998	0.171998	0.00176397
CITED4	ENSG00000179862	protein_coding	-0.206722	0.000159247	-0.171864	0.171864	0.00177886
SPINK8	ENSG00000229453	protein_coding	-0.0729984	0.18657	-0.17179	0.17179	0.00176353
MEFV	ENSG00000103313	protein_coding	-0.153467	0.00527754	-0.171768	0.171768	0.0017895
LINC01925	ENSG00000264265	lncRNA	-0.0866257	0.116831	-0.171568	0.171568	0.00178833
LINC00330	ENSG00000235097	lncRNA	-0.163156	0.00299712	-0.171402	0.171402	0.00180704
IGHV1OR15-6	ENSG00000270685	IG_V_pseudogene	-0.160072	0.0036005	-0.171314	0.171314	0.00181704
KRT8P41	ENSG00000213538	processed_pseudogene	-0.181692	0.000930772	-0.171271	0.171271	0.00182192
KRT18P68	ENSG00000213100	processed_pseudogene	-0.153515	0.00526315	-0.171162	0.171162	0.0018344
KAT2B	ENSG00000114166	protein_coding	-0.104963	0.0571877	-0.171032	0.171032	0.00187355
NKPD1	ENSG00000179846	protein_coding	-0.182112	0.000905246	-0.171027	0.171027	0.00187414
AC034105.5	ENSG00000261289	processed_pseudogene	-0.154634	0.00493801	-0.17098	0.17098	0.00185542
GRHL3	ENSG00000158055	protein_coding	-0.109543	0.0471051	-0.170916	0.170916	0.00188716
BLNK	ENSG00000095585	protein_coding	-0.144962	0.00845611	-0.170821	0.170821	0.0018983
AC243960.4	ENSG00000268582	processed_pseudogene	-0.0612221	0.268172	-0.170743	0.170743	0.00188317
LCE1D	ENSG00000172155	protein_coding	-0.142717	0.00953981	-0.170741	0.170741	0.00188346
AC112492.2	ENSG00000226199	processed_pseudogene	-0.0654875	0.236181	-0.170556	0.170556	0.0019053
ECM1	ENSG00000143369	protein_coding	-0.187666	0.000622885	-0.170356	0.170356	0.00195392
IGKV2D-24	ENSG00000241566	IG_V_gene	-0.179173	0.00109858	-0.169876	0.169876	0.00198777
AL354761.1	ENSG00000236543	protein_coding	-0.140576	0.010686	-0.169823	0.169823	0.00199432
SYCN	ENSG00000179751	protein_coding	-0.0836841	0.12983	-0.169457	0.169457	0.00204025
ATP13A4	ENSG00000127249	protein_coding	-0.145606	0.00816624	-0.169443	0.169443	0.00206747
C15orf62	ENSG00000188277	protein_coding	-0.176279	0.0013254	-0.169432	0.169432	0.00206893
HES5	ENSG00000197921	protein_coding	-0.161269	0.0033544	-0.169419	0.169419	0.00204512
ZNF812P	ENSG00000224689	transcribed_unprocessed_pseudogene	-0.149746	0.00650519	-0.169293	0.169293	0.00208677
Y_RNA	ENSG00000200506	misc_RNA	-0.216892	7.29653e-05	-0.168946	0.168946	0.0021059
TTC22	ENSG00000006555	protein_coding	-0.109072	0.0480699	-0.168752	0.168752	0.00215741
KRT16P4	ENSG00000229526	transcribed_processed_pseudogene	-0.160215	0.00357027	-0.168524	0.168524	0.00216157
LORICRIN	ENSG00000203782	protein_coding	-0.197337	0.000316731	-0.168471	0.168471	0.00216865
KRT8P29	ENSG00000236430	processed_pseudogene	-0.160153	0.0035834	-0.16828	0.16828	0.00219442
KRT8P34	ENSG00000264663	processed_pseudogene	-0.203372	0.000204264	-0.168148	0.168148	0.00221241
CLEC10A	ENSG00000132514	protein_coding	-0.151043	0.00605094	-0.167978	0.167978	0.00226247
AL133163.1	ENSG00000240023	processed_pseudogene	-0.157571	0.00416841	-0.167938	0.167938	0.00224115
LINC02471	ENSG00000223914	lncRNA	-0.143754	0.00902494	-0.167779	0.167779	0.00226327
C1orf116	ENSG00000182795	protein_coding	-0.147239	0.00747062	-0.167462	0.167462	0.002335
PIM1	ENSG00000137193	protein_coding	-0.124567	0.0238431	-0.167391	0.167391	0.00234511
TMPRSS11A	ENSG00000187054	protein_coding	-0.146651	0.00771497	-0.167227	0.167227	0.00236872
KRT72	ENSG00000170486	protein_coding	-0.0847759	0.12488	-0.167139	0.167139	0.00235401
KRT27	ENSG00000171446	protein_coding	-0.143766	0.00901915	-0.167059	0.167059	0.00236555
AC103563.8	ENSG00000235186	unprocessed_pseudogene	0.041694	0.451024	-0.167049	0.167049	0.00236703
TRIML1	ENSG00000184108	protein_coding	-0.144909	0.00848066	-0.166925	0.166925	0.00238505
AC011363.1	ENSG00000254391	lncRNA	-0.168135	0.00221409	-0.1665	0.1665	0.0024479
AL512631.1	ENSG00000271046	lncRNA	-0.0336275	0.543321	-0.166469	0.166469	0.00245252
ARHGEF10L	ENSG00000074964	protein_coding	-0.0472434	0.393031	-0.166339	0.166339	0.00250029
MUC22	ENSG00000261272	protein_coding	-0.0728908	0.187222	-0.165979	0.165979	0.00252683
KRTAP9-9	ENSG00000198083	protein_coding	-0.164755	0.00272183	-0.165971	0.165971	0.00252809
AP003396.3	ENSG00000254740	lncRNA	-0.179557	0.0010713	-0.16555	0.16555	0.00259366
MUC15	ENSG00000169550	protein_coding	-0.135831	0.01367	-0.165533	0.165533	0.00259638
RNU7-103P	ENSG00000238370	snRNA	-0.128083	0.0201278	-0.165521	0.165521	0.00259825
AL451042.1	ENSG00000224621	lncRNA	-0.124858	0.0235151	-0.165411	0.165411	0.00261572
LINC02205	ENSG00000259473	lncRNA	-0.16748	0.00230516	-0.165029	0.165029	0.00267712
KRTAP3-2	ENSG00000212900	protein_coding	-0.163953	0.00285696	-0.164982	0.164982	0.00268464
TUBA4A	ENSG00000127824	protein_coding	-0.197655	0.000309593	-0.164771	0.164771	0.00274891
DEFB104A	ENSG00000176782	protein_coding	-0.198789	0.000285336	-0.164355	0.164355	0.00278849
KRT8P9	ENSG00000259470	processed_pseudogene	-0.212537	0.000102385	-0.164352	0.164352	0.00278892
PGLYRP3	ENSG00000159527	protein_coding	-0.131148	0.0173107	-0.164076	0.164076	0.00286611
KAZALD1	ENSG00000107821	protein_coding	-0.161259	0.00335633	-0.164065	0.164065	0.00286791
LINC02273	ENSG00000245954	lncRNA	-0.157688	0.00414032	-0.164007	0.164007	0.00284757
PRR9	ENSG00000203783	protein_coding	-0.192473	0.000446872	-0.163965	0.163965	0.00285478
AC104024.1	ENSG00000230709	lncRNA	-0.171717	0.00177166	-0.163955	0.163955	0.00285657
FOXN1	ENSG00000109101	protein_coding	-0.15167	0.00584169	-0.163881	0.163881	0.00289983
SFTPA2	ENSG00000185303	protein_coding	-0.0881677	0.110435	-0.163739	0.163739	0.00289401
FLG2	ENSG00000143520	protein_coding	-0.163003	0.00302478	-0.163541	0.163541	0.00292872
ELOVL7	ENSG00000164181	protein_coding	-0.145056	0.00841343	-0.163361	0.163361	0.0029914
KRT19P4	ENSG00000234102	processed_pseudogene	-0.144489	0.00867475	-0.163332	0.163332	0.00296564
LCE1A	ENSG00000186844	protein_coding	-0.157539	0.00417627	-0.163271	0.163271	0.00297654
AC007834.2	ENSG00000256351	processed_pseudogene	-0.137458	0.0125736	-0.163202	0.163202	0.00298894
OR10H1	ENSG00000186723	protein_coding	-0.163582	0.00292147	-0.163141	0.163141	0.00299986
ARHGEF37	ENSG00000183111	protein_coding	-0.145568	0.00818337	-0.163109	0.163109	0.00303682
RPL21P111	ENSG00000237109	processed_pseudogene	-0.133253	0.0155813	-0.162939	0.162939	0.00303632
HINT1P2	ENSG00000271159	processed_pseudogene	-0.144938	0.00846735	-0.16285	0.16285	0.00305262
SLC26A9	ENSG00000174502	protein_coding	-0.129349	0.0189193	-0.162838	0.162838	0.00308627
NOD2	ENSG00000167207	protein_coding	-0.128434	0.0197864	-0.162832	0.162832	0.00308738
PART1	ENSG00000152931	lncRNA	-0.0912524	0.0984699	-0.162721	0.162721	0.00307626
DNAJB1P1	ENSG00000213946	processed_pseudogene	-0.109518	0.0471567	-0.162583	0.162583	0.0031017
FAM83G	ENSG00000188522	protein_coding	-0.164187	0.00281689	-0.162241	0.162241	0.00319779
KCNJ18	ENSG00000260458	protein_coding	-0.135684	0.0137735	-0.162236	0.162236	0.00316685
NBPF4	ENSG00000196427	protein_coding	-0.0268113	0.627996	-0.162132	0.162132	0.00318648
KRTAP9-11P	ENSG00000229351	unprocessed_pseudogene	-0.128531	0.0196925	-0.161761	0.161761	0.00325771
KRTAP9-8	ENSG00000187272	protein_coding	-0.176819	0.00128008	-0.161602	0.161602	0.00328861
VNN3	ENSG00000093134	protein_coding	-0.15291	0.00544692	-0.161599	0.161599	0.00328926
AC012456.2	ENSG00000230790	lncRNA	-0.069748	0.207007	-0.161561	0.161561	0.00329676
S100P	ENSG00000163993	protein_coding	-0.165772	0.00255893	-0.161529	0.161529	0.00333562
LINC02740	ENSG00000255109	lncRNA	-0.0726389	0.188755	-0.161496	0.161496	0.0033095
AOC1	ENSG00000002726	protein_coding	-0.128064	0.0201466	-0.161226	0.161226	0.00339588
AC109635.4	ENSG00000255442	unprocessed_pseudogene	-0.0302677	0.58435	-0.161174	0.161174	0.00337343
ABCA12	ENSG00000144452	protein_coding	-0.151474	0.00590627	-0.161052	0.161052	0.00343098
AC007608.3	ENSG00000260249	lncRNA	-0.153743	0.0051954	-0.16087	0.16087	0.00343478
HRH3	ENSG00000101180	protein_coding	-0.14248	0.00966099	-0.160835	0.160835	0.00344179
ITPKC	ENSG00000086544	protein_coding	-0.154698	0.00491997	-0.160719	0.160719	0.00349891
TRDV3	ENSG00000256590	TR_V_gene	-0.0868511	0.115878	-0.160708	0.160708	0.00346772
TAS2R60	ENSG00000185899	protein_coding	-0.118188	0.0321049	-0.160189	0.160189	0.00357587
PPBP	ENSG00000163736	protein_coding	-0.177518	0.00122353	-0.160144	0.160144	0.00358528
LINC02874	ENSG00000257137	lncRNA	-0.108633	0.0489812	-0.160047	0.160047	0.003606
SPRR4	ENSG00000184148	protein_coding	-0.16788	0.00224914	-0.159832	0.159832	0.00365179
WFDC21P	ENSG00000261040	transcribed_unitary_pseudogene	-0.163762	0.00288999	-0.15927	0.15927	0.00380944
LIPG	ENSG00000101670	protein_coding	-0.124431	0.0239978	-0.159238	0.159238	0.00381649
MIR3929	ENSG00000265641	miRNA	-0.18555	0.000719145	-0.158724	0.158724	0.00389732
IGKV2-18	ENSG00000254157	IG_V_pseudogene	-0.162234	0.00316719	-0.158715	0.158715	0.00389947
DEFB104B	ENSG00000177023	protein_coding	-0.146019	0.0079852	-0.158543	0.158543	0.0039388
AL365220.1	ENSG00000233983	processed_pseudogene	-0.120915	0.0283143	-0.158508	0.158508	0.00394693
RPL29P14	ENSG00000241112	processed_pseudogene	-0.193464	0.000416881	-0.158457	0.158457	0.00395875
GAS7	ENSG00000007237	protein_coding	-0.112148	0.0420677	-0.158371	0.158371	0.00401411
HOMER2	ENSG00000103942	protein_coding	-0.125646	0.0226449	-0.158091	0.158091	0.00407994
KRT8P14	ENSG00000214282	processed_pseudogene	-0.166064	0.0025139	-0.158013	0.158013	0.00406271
ASTL	ENSG00000188886	protein_coding	-0.0974572	0.077532	-0.157995	0.157995	0.00406677
ODF4	ENSG00000184650	protein_coding	-0.143061	0.00936605	-0.157987	0.157987	0.00406879
AC133865.1	ENSG00000229943	lncRNA	-0.234749	1.69247e-05	-0.157907	0.157907	0.0040877
LINC00636	ENSG00000240423	lncRNA	-0.150731	0.00615755	-0.157733	0.157733	0.00412929
KRT17P4	ENSG00000205312	transcribed_unprocessed_pseudogene	-0.104191	0.0590526	-0.15765	0.15765	0.00414943
AZGP1	ENSG00000160862	protein_coding	-0.10384	0.0599163	-0.157621	0.157621	0.00415638
LINC01343	ENSG00000237290	lncRNA	-0.0948684	0.0857812	-0.157557	0.157557	0.00417198
HNRNPA1P65	ENSG00000248444	processed_pseudogene	-0.105169	0.0566984	-0.15732	0.15732	0.0042297
AL136531.3	ENSG00000280162	TEC	-0.137509	0.01254	-0.157054	0.157054	0.00429543
IGHEP2	ENSG00000254017	IG_C_pseudogene	-0.0920128	0.0956844	-0.156937	0.156937	0.0043248
EPN3	ENSG00000049283	protein_coding	-0.103491	0.0607859	-0.156843	0.156843	0.00438546
LINC01170	ENSG00000253807	lncRNA	-0.12676	0.0214623	-0.156804	0.156804	0.00435814
RNA5SP456	ENSG00000200872	rRNA_pseudogene	-0.158783	0.00388383	-0.156796	0.156796	0.00436018
EHF	ENSG00000135373	protein_coding	-0.0935435	0.0902683	-0.156642	0.156642	0.0044365
AL583836.1	ENSG00000276490	protein_coding	-0.112613	0.0412179	-0.156614	0.156614	0.00440636
PSG4	ENSG00000243137	protein_coding	-0.0652282	0.238046	-0.156529	0.156529	0.00442809
AP001880.2	ENSG00000256863	unprocessed_pseudogene	-0.030403	0.58267	-0.156459	0.156459	0.00444615
KRT10	ENSG00000186395	protein_coding	-0.160231	0.00356693	-0.156312	0.156312	0.00452158
PPFIA3	ENSG00000177380	protein_coding	-0.146493	0.0077818	-0.156004	0.156004	0.00460234
AC008663.1	ENSG00000253768	lncRNA	-0.163642	0.00291092	-0.155938	0.155938	0.00458167
SLC16A6	ENSG00000108932	protein_coding	-0.125467	0.0228402	-0.155763	0.155763	0.00466636
SLED1	ENSG00000249138	transcribed_processed_pseudogene	-0.128844	0.0193934	-0.155533	0.155533	0.00468973
SQOR	ENSG00000137767	protein_coding	-0.182417	0.00088707	-0.155456	0.155456	0.0047489
KRT75	ENSG00000170454	protein_coding	-0.15253	0.00556534	-0.155102	0.155102	0.00484588
KRT42P	ENSG00000214514	transcribed_unprocessed_pseudogene	-0.0616464	0.264864	-0.154998	0.154998	0.00487476
TIAM1	ENSG00000156299	protein_coding	-0.102673	0.0628636	-0.154799	0.154799	0.00493062
PRELID1	ENSG00000169230	protein_coding	-0.141951	0.00993685	-0.15462	0.15462	0.00498113
KRT8P25	ENSG00000239829	processed_pseudogene	-0.217425	6.99655e-05	-0.154509	0.154509	0.00497315
AC100801.1	ENSG00000253154	lncRNA	-0.115736	0.0358764	-0.154364	0.154364	0.00501465
RPS15AP25	ENSG00000236191	processed_pseudogene	-0.131474	0.0170323	-0.154301	0.154301	0.0050327
UNC93A	ENSG00000112494	protein_coding	-0.133981	0.015019	-0.154158	0.154158	0.00507384
AL162726.4	ENSG00000232749	lncRNA	-0.0606107	0.27299	-0.154144	0.154144	0.00507802
KRTAP5-2	ENSG00000205867	protein_coding	-0.240693	1.01377e-05	-0.154033	0.154033	0.00511033
PGLYRP4	ENSG00000163218	protein_coding	-0.15861	0.00392333	-0.153967	0.153967	0.00512954
GYS2	ENSG00000111713	protein_coding	-0.169688	0.00201125	-0.15391	0.15391	0.00514628
AL451042.2	ENSG00000227959	lncRNA	-0.120463	0.0289147	-0.153877	0.153877	0.00519578
XCR1	ENSG00000173578	protein_coding	-0.130841	0.0175762	-0.153762	0.153762	0.00518973
TEX101	ENSG00000131126	protein_coding	-0.121421	0.0276549	-0.153586	0.153586	0.00524207
MIR5188	ENSG00000265345	miRNA	-0.172737	0.00166131	-0.15333	0.15333	0.00531862
KRT8P13	ENSG00000241416	processed_pseudogene	-0.173647	0.00156834	-0.152945	0.152945	0.00543623
LCE6A	ENSG00000235942	protein_coding	-0.164638	0.00274122	-0.152814	0.152814	0.00547674
ATP5POP1	ENSG00000159186	processed_pseudogene	-0.13171	0.0168331	-0.152723	0.152723	0.00550477
AC103563.4	ENSG00000232594	unprocessed_pseudogene	-0.0431074	0.435813	-0.152426	0.152426	0.005598
FTLP10	ENSG00000250426	transcribed_processed_pseudogene	-0.12099	0.0282156	-0.152176	0.152176	0.00567756
RNU6-167P	ENSG00000207019	snRNA	-0.12298	0.0257049	-0.152148	0.152148	0.00568648
FUT2	ENSG00000176920	protein_coding	-0.117174	0.0336223	-0.152023	0.152023	0.00576831
RHOV	ENSG00000104140	protein_coding	-0.12336	0.0252482	-0.151918	0.151918	0.00580242
AC007834.1	ENSG00000249094	lncRNA	-0.0767335	0.164963	-0.151277	0.151277	0.00597214
AKR1B10	ENSG00000198074	protein_coding	-0.116886	0.0340632	-0.151076	0.151076	0.00608223
AC243829.2	ENSG00000276241	lncRNA	-0.14092	0.0104942	-0.150927	0.150927	0.00609024
PABPC1P6	ENSG00000227497	processed_pseudogene	-0.0560748	0.310567	-0.150808	0.150808	0.00613088
AL359979.1	ENSG00000226601	lncRNA	-0.155701	0.0046447	-0.150747	0.150747	0.00615198
HSPD1P3	ENSG00000255128	processed_pseudogene	-0.164719	0.00272778	-0.150615	0.150615	0.0061977
LINC02487	ENSG00000203688	lncRNA	-0.14438	0.00872601	-0.150442	0.150442	0.00625779
FAM25G	ENSG00000189090	protein_coding	-0.132968	0.0158056	-0.150074	0.150074	0.00638754
AL137058.1	ENSG00000244471	transcribed_unprocessed_pseudogene	-0.117447	0.0332072	-0.149776	0.149776	0.00649432
LINC01395	ENSG00000281097	lncRNA	-0.143322	0.00923604	-0.149657	0.149657	0.0065374
CEACAM1	ENSG00000079385	protein_coding	-0.117439	0.0332205	-0.149565	0.149565	0.00661494
PERM1	ENSG00000187642	protein_coding	-0.191581	0.000475551	-0.149558	0.149558	0.0066174
PRSS8	ENSG00000052344	protein_coding	-0.145984	0.00800048	-0.149236	0.149236	0.00673601
AC007495.1	ENSG00000260041	lncRNA	-0.156755	0.00437058	-0.149132	0.149132	0.00673053
IGLC7	ENSG00000211685	IG_C_gene	-0.127189	0.0210218	-0.149099	0.149099	0.00674286
DSG1-AS1	ENSG00000266729	lncRNA	-0.128737	0.0194955	-0.148862	0.148862	0.00683213
AP003068.4	ENSG00000278952	TEC	-0.1555	0.00469857	-0.148857	0.148857	0.0068338
DNAJC19P3	ENSG00000268997	processed_pseudogene	-0.173669	0.00156616	-0.14881	0.14881	0.00685165
AC008406.2	ENSG00000248753	lncRNA	-0.154464	0.00498621	-0.148499	0.148499	0.00697054
ABCG4	ENSG00000172350	protein_coding	-0.171459	0.00180055	-0.14847	0.14847	0.00702643
AC108215.1	ENSG00000280285	TEC	-0.135752	0.0137254	-0.148456	0.148456	0.00698704
LCE1F	ENSG00000240386	protein_coding	-0.161204	0.0033673	-0.148436	0.148436	0.00699475
FCGR3B	ENSG00000162747	protein_coding	-0.101324	0.0664191	-0.148421	0.148421	0.00704545
LINC00482	ENSG00000185168	lncRNA	-0.129634	0.0186562	-0.148378	0.148378	0.00701734
DSG3	ENSG00000134757	protein_coding	-0.0708341	0.200006	-0.148346	0.148346	0.00707447
IL19	ENSG00000142224	protein_coding	-0.105434	0.0560745	-0.148279	0.148279	0.00705564
RASA4CP	ENSG00000228903	transcribed_unprocessed_pseudogene	-0.140196	0.0109016	-0.148234	0.148234	0.00711832
LINC01985	ENSG00000227260	lncRNA	-0.0667345	0.227358	-0.148207	0.148207	0.00708363
NCF1	ENSG00000158517	protein_coding	-0.0959654	0.0822034	-0.148147	0.148147	0.00715236
SP6	ENSG00000189120	protein_coding	-0.114718	0.0375485	-0.148137	0.148137	0.00715633
ACKR1	ENSG00000213088	protein_coding	-0.13125	0.0172233	-0.147937	0.147937	0.0072349
SLC22A14	ENSG00000144671	protein_coding	-0.192141	0.000457351	-0.14783	0.14783	0.00723223
AC118754.1	ENSG00000229782	lncRNA	-0.14599	0.00799778	-0.147742	0.147742	0.00726742
AC073578.3	ENSG00000279388	TEC	-0.144318	0.00875533	-0.147724	0.147724	0.00727422
VSIR	ENSG00000107738	protein_coding	-0.130202	0.0181406	-0.147627	0.147627	0.00735887
MTND1P26	ENSG00000234576	unprocessed_pseudogene	-0.111878	0.0425676	-0.147619	0.147619	0.00731659
KRT8P5	ENSG00000267573	processed_pseudogene	-0.167201	0.00234502	-0.147608	0.147608	0.00732079
AC099329.2	ENSG00000273328	lncRNA	-0.0582739	0.291944	-0.147175	0.147175	0.00749689
AC136443.3	ENSG00000257264	lncRNA	-0.157751	0.00412516	-0.147097	0.147097	0.0075288
THEM5	ENSG00000196407	protein_coding	-0.155377	0.00473211	-0.147005	0.147005	0.00761323
NMTRQ-TTG12-1	ENSG00000242752	unprocessed_pseudogene	-0.124834	0.0235413	-0.146982	0.146982	0.00757648
USP17L1	ENSG00000230549	protein_coding	-0.0404549	0.464601	-0.14674	0.14674	0.00767734
AL139275.1	ENSG00000226070	lncRNA	-0.137539	0.0125209	-0.146726	0.146726	0.00768322
FLVCR2	ENSG00000119686	protein_coding	-0.124517	0.0239002	-0.146715	0.146715	0.00773432
AP003327.1	ENSG00000255188	processed_pseudogene	-0.103204	0.0615079	-0.146655	0.146655	0.00771315
CYP4F12	ENSG00000186204	protein_coding	-0.0754937	0.171917	-0.146639	0.146639	0.00771983
MLIP-IT1	ENSG00000236996	lncRNA	-0.0940531	0.0885205	-0.146624	0.146624	0.00772612
HCG22	ENSG00000228789	transcribed_unprocessed_pseudogene	-0.181705	0.000930018	-0.14648	0.14648	0.00778697
CYMP	ENSG00000240194	transcribed_unitary_pseudogene	0.020315	0.713532	-0.146441	0.146441	0.00780371
SASH1	ENSG00000111961	protein_coding	-0.0855093	0.121639	-0.146135	0.146135	0.00798197
MIR4538	ENSG00000263413	miRNA	-0.11633	0.0349298	-0.14591	0.14591	0.00803262
NMU	ENSG00000109255	protein_coding	-0.165402	0.00261709	-0.145844	0.145844	0.00810843
RNA5SP335	ENSG00000200687	rRNA_pseudogene	-0.112036	0.0422733	-0.145734	0.145734	0.00810964
AC104803.1	ENSG00000249883	lncRNA	-0.0940815	0.0884241	-0.145305	0.145305	0.00830052
VASN	ENSG00000168140	protein_coding	-0.145406	0.00825564	-0.145268	0.145268	0.00836505
AC016074.1	ENSG00000253470	lncRNA	-0.150589	0.00620646	-0.145239	0.145239	0.00833057
MTCO3P46	ENSG00000235761	processed_pseudogene	-0.0901585	0.102589	-0.145206	0.145206	0.00834531
AC092118.1	ENSG00000187185	lncRNA	-0.104287	0.0588174	-0.145095	0.145095	0.00839552
AP002358.2	ENSG00000254704	processed_pseudogene	-0.0693637	0.209527	-0.14506	0.14506	0.0084114
RN7SL423P	ENSG00000244372	misc_RNA	-0.169828	0.00199375	-0.144772	0.144772	0.00854357
SGCEP1	ENSG00000235352	processed_pseudogene	-0.167091	0.00236081	-0.144716	0.144716	0.0085693
MIR8071-2	ENSG00000277030	miRNA	-0.146588	0.00774143	-0.144673	0.144673	0.00858944
VGLL1	ENSG00000102243	protein_coding	-0.127031	0.0211832	-0.144608	0.144608	0.00861942
SLAMF7	ENSG00000026751	protein_coding	-0.141313	0.0102785	-0.144527	0.144527	0.00870547
CD164L2	ENSG00000174950	protein_coding	-0.159632	0.00369511	-0.144481	0.144481	0.00867869
LINC02446	ENSG00000256039	lncRNA	-0.108075	0.0501608	-0.144407	0.144407	0.00871352
LINC02716	ENSG00000205106	lncRNA	-0.187234	0.000641524	-0.14412	0.14412	0.00884898
MAB21L3	ENSG00000173212	protein_coding	-0.127758	0.0204494	-0.14394	0.14394	0.00898385
AL161636.1	ENSG00000229699	lncRNA	-0.105068	0.05694	-0.14388	0.14388	0.00896415
RPS6KB2	ENSG00000175634	protein_coding	-0.103163	0.0616117	-0.143867	0.143867	0.00901875
TNFRSF13B	ENSG00000240505	protein_coding	-0.119303	0.0305059	-0.143818	0.143818	0.00899386
IGKV1D-32	ENSG00000253191	IG_V_pseudogene	-0.0673796	0.222886	-0.143777	0.143777	0.00901377
AL022067.1	ENSG00000269919	lncRNA	-0.133884	0.015093	-0.143699	0.143699	0.00905145
LINC01621	ENSG00000235357	lncRNA	-0.163703	0.00290028	-0.143636	0.143636	0.00908229
LINC01537	ENSG00000227467	lncRNA	0.041593	0.452121	-0.143533	0.143533	0.00913242
NANOGP9	ENSG00000231809	processed_pseudogene	-0.094133	0.0882492	-0.14339	0.14339	0.00920285
RNF208	ENSG00000212864	protein_coding	-0.122635	0.0261259	-0.143345	0.143345	0.00927396
CXCL17	ENSG00000189377	protein_coding	-0.115644	0.0360249	-0.143311	0.143311	0.00924157
ZNF467	ENSG00000181444	protein_coding	-0.0825941	0.134921	-0.143174	0.143174	0.00935881
LINC01871	ENSG00000235576	lncRNA	-0.148951	0.0067983	-0.143008	0.143008	0.00939283
TOM1	ENSG00000100284	protein_coding	-0.136327	0.0133273	-0.142935	0.142935	0.00947898
LIPK	ENSG00000204021	protein_coding	-0.112355	0.0416873	-0.142858	0.142858	0.00946814
AC129492.1	ENSG00000214999	lncRNA	-0.105667	0.0555311	-0.142824	0.142824	0.00948521
RNU6-581P	ENSG00000252023	snRNA	-0.113052	0.0404285	-0.142732	0.142732	0.00953212
LLGL2	ENSG00000073350	protein_coding	-0.119628	0.0300526	-0.142636	0.142636	0.00963082
AC103563.7	ENSG00000233850	lncRNA	-0.101885	0.064921	-0.14257	0.14257	0.00961501
IGHD2-15	ENSG00000211918	IG_D_gene	-0.104739	0.0577252	-0.142495	0.142495	0.0096535
AC109446.3	ENSG00000261448	lncRNA	-0.130064	0.0182647	-0.142025	0.142025	0.00989782
ITPRIP-AS1	ENSG00000228261	lncRNA	-0.0648471	0.240805	-0.142023	0.142023	0.00989851
AL731684.1	ENSG00000225532	lncRNA	-0.0751966	0.173615	-0.141976	0.141976	0.00992365
KIR2DS4	ENSG00000221957	polymorphic_pseudogene	-0.0981344	0.0754835	-0.141912	0.141912	0.00995728
TMEM45B	ENSG00000151715	protein_coding	-0.116862	0.0341007	-0.141813	0.141813	0.01006
MYO1G	ENSG00000136286	protein_coding	-0.147186	0.00749227	-0.141804	0.141804	0.0100649
IL17F	ENSG00000112116	protein_coding	-0.0899803	0.103273	-0.141731	0.141731	0.0100534
AC108725.1	ENSG00000242364	processed_pseudogene	-0.0996914	0.0709407	-0.141571	0.141571	0.0101389
JAML	ENSG00000160593	protein_coding	-0.0897214	0.104273	-0.141558	0.141558	0.0101963
SLC22A25	ENSG00000196600	protein_coding	0.031217	0.572613	-0.141449	0.141449	0.0102048
AC112492.1	ENSG00000224589	processed_pseudogene	-0.175668	0.00137848	-0.141191	0.141191	0.0103447
ATP6V0A1	ENSG00000033627	protein_coding	-0.117626	0.0329388	-0.141149	0.141149	0.0104188
KRT84	ENSG00000161849	protein_coding	-0.101142	0.0669114	-0.141106	0.141106	0.0103912
SYT14P1	ENSG00000215127	transcribed_processed_pseudogene	-0.0480594	0.3849	-0.141043	0.141043	0.0104263
LINC00917	ENSG00000168367	lncRNA	-0.0568946	0.303536	-0.140731	0.140731	0.0105989
AL160408.3	ENSG00000230628	lncRNA	-0.0468786	0.396699	-0.14073	0.14073	0.0105995
AP000902.1	ENSG00000266891	processed_pseudogene	-0.11227	0.0418425	-0.140569	0.140569	0.0106902
AC011473.3	ENSG00000268906	lncRNA	-0.142015	0.00990318	-0.140542	0.140542	0.010705
AGGF1P5	ENSG00000260680	processed_pseudogene	-0.123095	0.0255666	-0.140386	0.140386	0.0107935
CWH43	ENSG00000109182	protein_coding	-0.11756	0.0330372	-0.14017	0.14017	0.0109169
AC113194.1	ENSG00000272457	lncRNA	-0.132652	0.0160587	-0.140058	0.140058	0.0109812
AL450469.1	ENSG00000229882	lncRNA	-0.098719	0.0737509	-0.139873	0.139873	0.011088
SPTLC3	ENSG00000172296	protein_coding	-0.157547	0.00417424	-0.139866	0.139866	0.0111437
MIR4290	ENSG00000263967	miRNA	-0.0995675	0.0712938	-0.139849	0.139849	0.0111023
SEPTIN9-DT	ENSG00000263718	lncRNA	-0.16117	0.00337413	-0.13981	0.13981	0.0111766
AC027801.4	ENSG00000254039	lncRNA	-0.113076	0.0403861	-0.139724	0.139724	0.0111753
AC002511.1	ENSG00000232680	lncRNA	-0.107267	0.051912	-0.139596	0.139596	0.0112502
FABP4	ENSG00000170323	protein_coding	-0.106838	0.0528638	-0.139303	0.139303	0.0114759
AL136982.2	ENSG00000229969	lncRNA	-0.150717	0.00616215	-0.139024	0.139024	0.0115913
CKMT1B	ENSG00000237289	protein_coding	-0.174271	0.0015073	-0.139016	0.139016	0.0116484
IGHD7-27	ENSG00000236597	IG_D_gene	-0.111042	0.0441483	-0.138975	0.138975	0.0116214
LINC02178	ENSG00000261092	lncRNA	-0.172683	0.00166701	-0.138964	0.138964	0.0116281
CT69	ENSG00000231971	lncRNA	-0.10836	0.049555	-0.138933	0.138933	0.0116989
CHI3L2	ENSG00000064886	protein_coding	-0.103362	0.0611105	-0.138743	0.138743	0.0118147
CHST2	ENSG00000175040	protein_coding	-0.107013	0.0524751	-0.138484	0.138484	0.0119745
ADRB2	ENSG00000169252	protein_coding	-0.14342	0.00918783	-0.138222	0.138222	0.012138
MS4A1	ENSG00000156738	protein_coding	-0.0847133	0.12516	-0.137983	0.137983	0.0122362
IGHVII-65-1	ENSG00000253169	IG_V_pseudogene	-0.0977808	0.0765474	-0.137977	0.137977	0.01224
LINC01514	ENSG00000237579	lncRNA	-0.0671176	0.224695	-0.137911	0.137911	0.0122823
PPIAP28	ENSG00000226633	processed_pseudogene	-0.183268	0.000838191	-0.137795	0.137795	0.0123564
RHBG	ENSG00000132677	protein_coding	-0.0910708	0.0991444	-0.137772	0.137772	0.0123711
MRGPRX2	ENSG00000183695	protein_coding	-0.076142	0.168254	-0.137753	0.137753	0.0123832
AC007298.2	ENSG00000257878	lncRNA	-0.0957842	0.0827858	-0.137614	0.137614	0.0124723
FABP12	ENSG00000197416	protein_coding	-0.0490513	0.375155	-0.137528	0.137528	0.0125281
MTCYBP5	ENSG00000234671	unprocessed_pseudogene	-0.147022	0.00755973	-0.137481	0.137481	0.0125585
IGHV3-65	ENSG00000253209	IG_V_pseudogene	-0.137097	0.0128098	-0.137468	0.137468	0.012567
KLK5	ENSG00000167754	protein_coding	-0.190323	0.000518942	-0.137421	0.137421	0.0126505
STEAP4	ENSG00000127954	protein_coding	-0.113095	0.0403514	-0.137248	0.137248	0.0127635
AC106871.1	ENSG00000261129	lncRNA	-0.100252	0.0693602	-0.137219	0.137219	0.0127296
TCN1	ENSG00000134827	protein_coding	-0.0948193	0.0859441	-0.137174	0.137174	0.0127593
CPEB4	ENSG00000113742	protein_coding	-0.0361746	0.513199	-0.137112	0.137112	0.0128529
AC068722.2	ENSG00000273972	lncRNA	-0.119795	0.0298216	-0.137039	0.137039	0.0128485
CARD18	ENSG00000255501	protein_coding	-0.145103	0.00839217	-0.136944	0.136944	0.0129111
Y_RNA	ENSG00000201371	misc_RNA	-0.120603	0.0287274	-0.136905	0.136905	0.0129369
PLD2	ENSG00000129219	protein_coding	-0.118429	0.0317545	-0.13689	0.13689	0.0130007
CD244	ENSG00000122223	protein_coding	-0.134376	0.0147218	-0.136741	0.136741	0.0131005
MIR4316	ENSG00000264060	miRNA	-0.111453	0.0433649	-0.136618	0.136618	0.0131296
AC106882.1	ENSG00000248571	lncRNA	-0.12058	0.0287577	-0.136603	0.136603	0.0131396
LINC00462	ENSG00000233610	lncRNA	-0.0678109	0.219932	-0.136549	0.136549	0.0131762
AC083801.2	ENSG00000260377	lncRNA	-0.0303612	0.583189	-0.136486	0.136486	0.0132187
MTCO1P42	ENSG00000230327	processed_pseudogene	-0.0528364	0.339383	-0.136448	0.136448	0.0132446
POF1B	ENSG00000124429	protein_coding	-0.106655	0.0532737	-0.1363	0.1363	0.0133997
AL162376.1	ENSG00000279754	TEC	-0.0686217	0.214454	-0.136293	0.136293	0.0133507
PRELID1P1	ENSG00000217325	transcribed_processed_pseudogene	-0.144809	0.00852631	-0.136277	0.136277	0.0134154
LINC02012	ENSG00000272989	lncRNA	-0.0870888	0.11488	-0.136234	0.136234	0.0134448
PLEKHM1	ENSG00000225190	protein_coding	-0.131161	0.0172995	-0.136115	0.136115	0.0135265
IGLJCOR18	ENSG00000265243	IG_C_pseudogene	-0.0896385	0.104595	-0.135791	0.135791	0.013698
MPIG6B	ENSG00000204420	protein_coding	-0.0842807	0.127107	-0.135707	0.135707	0.013811
OR4A1P	ENSG00000254408	unprocessed_pseudogene	-0.0909161	0.0997221	-0.135655	0.135655	0.0137941
ELOVL4	ENSG00000118402	protein_coding	-0.113479	0.0396737	-0.135531	0.135531	0.0139353
FAM83A	ENSG00000147689	protein_coding	-0.140811	0.0105544	-0.135246	0.135246	0.0141393
NPEPPS	ENSG00000141279	protein_coding	-0.0169603	0.759237	-0.135173	0.135173	0.0141914
MPZL3	ENSG00000160588	protein_coding	-0.129405	0.0188674	-0.135159	0.135159	0.0142016
SYTL5	ENSG00000147041	protein_coding	0.0058953	0.915166	-0.135105	0.135105	0.0141863
RAB11FIP1	ENSG00000156675	protein_coding	-0.0385331	0.4861	-0.134882	0.134882	0.0144026
IGKV1D-22	ENSG00000253365	IG_V_pseudogene	-0.105406	0.0561407	-0.134861	0.134861	0.0143637
ARG1	ENSG00000118520	protein_coding	-0.204944	0.000181831	-0.134855	0.134855	0.014368
ENKUR	ENSG00000151023	protein_coding	-0.0888049	0.107874	-0.134775	0.134775	0.0144805
KRTAP4-8	ENSG00000204880	protein_coding	-0.151859	0.00577994	-0.134696	0.134696	0.0144843
LINC02494	ENSG00000250340	lncRNA	-0.0918924	0.0961213	-0.134573	0.134573	0.0145755
[truncated: 326 more rows]
